# Supplementary material for: Genome-scale community modelling reveals conserved metabolic cross-feedings in epipelagic bacterioplankton communities
Source: Nat Commun. 2024 Mar 28;15:2721. doi: 10.1038/s41467-024-46374-w (PMC10978986; doi:10.1038/s41467-024-46374-w)
Supplement: Supplementary file 5 — Supplementary Data [file 41467_2024_46374_MOESM5_ESM.xlsx]

## Sheet: Supplementary_Data_1
genome	domain	phylum	class	order	family	genus	species	completeness	contamination	strain_heterogeneity	length	is_HQ	is_MHQ	is_drep95	type	source	occurrence_in_samples	degree_coactivity	number_of_cds	cds_per_1M_bp
MAGsDB_DACA01	d__Archaea	p__Crenarchaeota	c__Nitrososphaeria	o__Nitrososphaerales	f__UBA213	g__UBA213	s__UBA213 sp002713325	86.83	0.97	100	1235054	FALSE	TRUE	TRUE	MAG	Parks et al (2017)	0	0	1448	1172.42
MAGsDB_DACC01	d__Archaea	p__UAP2	c__UBA543	o__UBA543	f__UBA55	g__UBA55	s__UBA55 sp002687935	89.72	0	0	635160	FALSE	TRUE	TRUE	MAG	Parks et al (2017)	1	0	716	1127.28
MAGsDB_DACD01	d__Archaea	p__Thermoplasmatota	c__Poseidoniia	o__Poseidoniales	f__Poseidoniaceae	g__MGIIa-I	s__MGIIa-I sp002720095	80.4	0	0	1758451	FALSE	TRUE	TRUE	MAG	Parks et al (2017)	9	0	1486	845.062
MAGsDB_DACE01	d__Archaea	p__Thermoplasmatota	c__Poseidoniia	o__Poseidoniales	f__Poseidoniaceae	g__Poseidonia	s__Poseidonia sp002494645	84.13	0	0	1794878	FALSE	TRUE	TRUE	MAG	Parks et al (2017)	0	0	1523	848.526
MAGsDB_DACG01	d__Archaea	p__Halobacterota	c__Archaeoglobi	o__Archaeoglobales	f__Archaeoglobaceae	g__Geoglobus	s__Geoglobus sp002494725	92.16	0.65	0	1849604	TRUE	TRUE	TRUE	MAG	Parks et al (2017)	0	0	2102	1136.46
MAGsDB_DACH01	d__Archaea	p__Halobacterota	c__Archaeoglobi	o__Archaeoglobales	f__Archaeoglobaceae	g__Archaeoglobus_A	s__Archaeoglobus_A sp002494625	98.69	0	0	2090826	TRUE	TRUE	TRUE	MAG	Parks et al (2017)	0	0	2231	1067.04
MAGsDB_DACJ01	d__Archaea	p__Thermoplasmatota	c__UBA186	o__UBA186	f__UBA186	g__UBA186	s__UBA186 sp002494765	92.53	3.2	0	1615647	TRUE	TRUE	TRUE	MAG	Parks et al (2017)	0	0	1714	1060.88
MAGsDB_DACK01	d__Archaea	p__Thermoplasmatota	c__Poseidoniia	o__Poseidoniales	f__Poseidoniaceae	g__MGIIa-L1	s__MGIIa-L1 sp002726395	74.75	0.8	0	1654031	FALSE	FALSE	TRUE	MAG	Parks et al (2017)	7	0	1562	944.36
MAGsDB_DACX01	d__Archaea	p__Thermoplasmatota	c__Poseidoniia	o__Poseidoniales	f__Poseidoniaceae	g__MGIIa-L1	s__MGIIa-L1 sp002495945	73.25	1.76	0	1753015	FALSE	FALSE	TRUE	MAG	Parks et al (2017)	16	2	1620	924.122
MAGsDB_DACZ01	d__Archaea	p__Thermoplasmatota	c__Poseidoniia	o__Poseidoniales	f__Poseidoniaceae	g__MGIIa-L2	s__MGIIa-L2 sp002722615	77.33	0.4	0	1876842	FALSE	TRUE	TRUE	MAG	Parks et al (2017)	12	0	1645	876.472
MAGsDB_DADB01	d__Archaea	p__Thermoplasmatota	c__Poseidoniia	o__Poseidoniales	f__Thalassoarchaeaceae	g__MGIIb-O5	s__MGIIb-O5 sp002501805	72.13	0.13	100	1263560	FALSE	FALSE	TRUE	MAG	Parks et al (2017)	21	3	1211	958.403
MAGsDB_DADV01	d__Archaea	p__Thermoplasmatota	c__Poseidoniia	o__Poseidoniales	f__Poseidoniaceae	g__Poseidonia	s__Poseidonia sp002497765	72.76	0	0	1859385	FALSE	FALSE	TRUE	MAG	Parks et al (2017)	10	0	1591	855.659
MAGsDB_DADW01	d__Archaea	p__Thermoplasmatota	c__Poseidoniia	o__Poseidoniales	f__Poseidoniaceae	g__MGIIa-L3	s__MGIIa-L3 sp002722135	80.53	0.8	0	1891970	FALSE	TRUE	TRUE	MAG	Parks et al (2017)	3	0	1627	859.95
MAGsDB_DAEH01	d__Archaea	p__Thermoplasmatota	c__Poseidoniia	o__MGIII	f__CG-Epi1	g__CG-Epi1	s__CG-Epi1 sp002497685	56.98	0	0	818089	FALSE	FALSE	TRUE	MAG	Parks et al (2017)	5	0	849	1037.78
MAGsDB_DAEN01	d__Archaea	p__Crenarchaeota	c__Nitrososphaeria	o__Nitrososphaerales	f__UBA141	g__UBA141	s__UBA141 sp002495315	91.91	0	0	1688885	TRUE	TRUE	TRUE	MAG	Parks et al (2017)	1	0	1704	1008.95
MAGsDB_DAFD01	d__Archaea	p__Thermoplasmatota	c__Poseidoniia	o__Poseidoniales	f__Thalassoarchaeaceae	g__MGIIb-O1	s__MGIIb-O1 sp002497895	70	0	0	1266736	FALSE	FALSE	TRUE	MAG	Parks et al (2017)	14	0	1181	932.317
MAGsDB_DAFJ01	d__Archaea	p__Thermoplasmatota	c__Poseidoniia	o__Poseidoniales	f__Thalassoarchaeaceae	g__MGIIb-N2	s__MGIIb-N2 sp002497905	81.27	1.6	50	1756838	FALSE	TRUE	TRUE	MAG	Parks et al (2017)	6	0	1493	849.822
MAGsDB_DAFQ01	d__Archaea	p__Thermoplasmatota	c__Poseidoniia	o__Poseidoniales	f__Thalassoarchaeaceae	g__MGIIb-O5	s__MGIIb-O5 sp002497985	55.47	0	0	925674	FALSE	FALSE	TRUE	MAG	Parks et al (2017)	4	0	852	920.41
MAGsDB_DAFS01	d__Archaea	p__Thermoplasmatota	c__Poseidoniia	o__Poseidoniales	f__Thalassoarchaeaceae	g__MGIIb-O2	s__MGIIb-O2 sp002495525	78.9	0.8	100	1385735	FALSE	TRUE	TRUE	MAG	Parks et al (2017)	22	2	1245	898.44
MAGsDB_DAFX01	d__Archaea	p__Thermoplasmatota	c__Poseidoniia	o__Poseidoniales	f__Poseidoniaceae	g__MGIIa-L1	s__MGIIa-L1 sp002495535	80.02	1.6	50	1835100	FALSE	TRUE	TRUE	MAG	Parks et al (2017)	10	0	1586	864.258
MAGsDB_DAGF01	d__Archaea	p__Thermoplasmatota	c__Poseidoniia	o__Poseidoniales	f__Poseidoniaceae	g__Poseidonia	s__Poseidonia sp002495645	80.02	0	0	1848559	FALSE	TRUE	TRUE	MAG	Parks et al (2017)	22	0	1587	858.507
MAGsDB_DAGH01	d__Archaea	p__Thermoplasmatota	c__Poseidoniia	o__Poseidoniales	f__Thalassoarchaeaceae	g__MGIIb-N1	s__MGIIb-N1 sp002495675	73.2	0	0	1367263	FALSE	FALSE	TRUE	MAG	Parks et al (2017)	15	0	1194	873.277
MAGsDB_DAGM01	d__Archaea	p__Thermoplasmatota	c__Poseidoniia	o__Poseidoniales	f__Thalassoarchaeaceae	g__Thalassarchaeum	s__Thalassarchaeum sp002495735	59.73	0	0	1133570	FALSE	FALSE	TRUE	MAG	Parks et al (2017)	0	0	1049	925.395
MAGsDB_DAGO01	d__Archaea	p__Thermoplasmatota	c__Poseidoniia	o__Poseidoniales	f__Poseidoniaceae	g__MGIIa-K1	s__MGIIa-K1 sp002498185	75.09	0	0	1714656	FALSE	TRUE	TRUE	MAG	Parks et al (2017)	11	0	1596	930.799
MAGsDB_DAGQ01	d__Archaea	p__Thermoplasmatota	c__Poseidoniia	o__Poseidoniales	f__Poseidoniaceae	g__MGIIa-I	s__MGIIa-I sp002498205	56.88	0	0	1310920	FALSE	FALSE	TRUE	MAG	Parks et al (2017)	17	2	1159	884.112
MAGsDB_DAHJ01	d__Archaea	p__Crenarchaeota	c__Nitrososphaeria	o__Nitrososphaerales	f__UBA57	g__UBA57	s__UBA57 sp002495905	87.08	0	0	852867	FALSE	TRUE	TRUE	MAG	Parks et al (2017)	2	0	955	1119.75
MAGsDB_DAHL01	d__Archaea	p__Thermoplasmatota	c__Poseidoniia	o__MGIII	f__UBA102	g__UBA102	s__UBA102 sp002509225	80.76	2.78	0	975345	FALSE	TRUE	TRUE	MAG	Parks et al (2017)	1	0	973	997.596
MAGsDB_DAHO01	d__Archaea	p__Thermoplasmatota	c__Poseidoniia	o__Poseidoniales	f__Thalassoarchaeaceae	g__MGIIb-P	s__MGIIb-P sp002498455	75.54	0	0	1828059	FALSE	TRUE	TRUE	MAG	Parks et al (2017)	11	1	1543	844.065
MAGsDB_DAIJ01	d__Archaea	p__Thermoplasmatota	c__Poseidoniia	o__Poseidoniales	f__Thalassoarchaeaceae	g__MGIIb-O1	s__MGIIb-O1 sp002498725	84.93	0	0	1494957	FALSE	TRUE	TRUE	MAG	Parks et al (2017)	6	0	1312	877.617
MAGsDB_DAIQ01	d__Archaea	p__Thermoplasmatota	c__Poseidoniia	o__Poseidoniales	f__Poseidoniaceae	g__MGIIa-K1	s__MGIIa-K1 sp002715725	71.6	0.8	0	1639900	FALSE	FALSE	TRUE	MAG	Parks et al (2017)	27	4	1536	936.642
MAGsDB_DAJH01	d__Archaea	p__Thermoplasmatota	c__Poseidoniia	o__Poseidoniales	f__Thalassoarchaeaceae	g__MGIIb-O5	s__MGIIb-O5 sp002498925	68.69	0	0	1287024	FALSE	FALSE	TRUE	MAG	Parks et al (2017)	20	1	1177	914.513
MAGsDB_DAJT01	d__Archaea	p__Thermoplasmatota	c__Poseidoniia	o__Poseidoniales	f__Thalassoarchaeaceae	g__MGIIb-O2	s__MGIIb-O2 sp002498985	66	0	0	1352311	FALSE	FALSE	TRUE	MAG	Parks et al (2017)	21	2	1304	964.275
MAGsDB_DAJW01	d__Archaea	p__Thermoplasmatota	c__Poseidoniia	o__Poseidoniales	f__Thalassoarchaeaceae	g__MGIIb-O3	s__MGIIb-O3 sp002496485	69.72	1.2	100	1344790	FALSE	FALSE	TRUE	MAG	Parks et al (2017)	22	0	1301	967.437
MAGsDB_DAJY01	d__Archaea	p__Thermoplasmatota	c__Poseidoniia	o__Poseidoniales	f__Poseidoniaceae	g__MGIIa-L1	s__MGIIa-L1 sp002499015	82.4	0	0	1810538	FALSE	TRUE	TRUE	MAG	Parks et al (2017)	0	0	1633	901.942
MAGsDB_DAKQ01	d__Archaea	p__Thermoplasmatota	c__Poseidoniia	o__Poseidoniales	f__Poseidoniaceae	g__MGIIa-L2	s__MGIIa-L2 sp002496635	72.23	1.52	9.09	1617893	FALSE	FALSE	TRUE	MAG	Parks et al (2017)	3	0	1494	923.423
MAGsDB_DAKR01	d__Archaea	p__Thermoplasmatota	c__Poseidoniia	o__Poseidoniales	f__Poseidoniaceae	g__Poseidonia	s__Poseidonia sp002714305	77.84	0.04	100	1756642	FALSE	TRUE	TRUE	MAG	Parks et al (2017)	17	1	1628	926.768
MAGsDB_DAKS01	d__Archaea	p__Thermoplasmatota	c__Poseidoniia	o__Poseidoniales	f__Poseidoniaceae	g__MGIIa-L2	s__MGIIa-L2 sp002499195	82.93	0	0	1853906	FALSE	TRUE	TRUE	MAG	Parks et al (2017)	9	0	1549	835.533
MAGsDB_DALC01	d__Archaea	p__Thermoplasmatota	c__Poseidoniia	o__Poseidoniales	f__Thalassoarchaeaceae	g__MGIIb-O5	s__MGIIb-O5 sp002499325	68.27	0	0	1198511	FALSE	FALSE	TRUE	MAG	Parks et al (2017)	12	0	1166	972.874
MAGsDB_DALF01	d__Archaea	p__Thermoplasmatota	c__Poseidoniia	o__Poseidoniales	f__Thalassoarchaeaceae	g__MGIIb-O5	s__MGIIb-O5 sp002499345	64.62	0	0	1121012	FALSE	FALSE	TRUE	MAG	Parks et al (2017)	3	0	998	890.267
MAGsDB_DALI01	d__Archaea	p__Thermoplasmatota	c__Poseidoniia	o__Poseidoniales	f__Thalassoarchaeaceae	g__MGIIb-O5	s__MGIIb-O5 sp002496725	77.41	0.8	0	1331106	FALSE	TRUE	TRUE	MAG	Parks et al (2017)	6	0	1206	906.013
MAGsDB_DALQ01	d__Archaea	p__Thermoplasmatota	c__Poseidoniia	o__Poseidoniales	f__Poseidoniaceae	g__MGIIa-L3	s__MGIIa-L3 sp002496845	79.6	0.8	0	1871345	FALSE	TRUE	TRUE	MAG	Parks et al (2017)	6	0	1643	877.978
MAGsDB_DALV01	d__Archaea	p__Thermoplasmatota	c__Poseidoniia	o__Poseidoniales	f__Thalassoarchaeaceae	g__MGIIb-O1	s__MGIIb-O1 sp002496905	73.28	2.04	25	1354098	FALSE	FALSE	TRUE	MAG	Parks et al (2017)	25	2	1300	960.049
MAGsDB_DALZ01	d__Archaea	p__Thermoplasmatota	c__Poseidoniia	o__Poseidoniales	f__Poseidoniaceae	g__MGIIa-L1	s__MGIIa-L1 sp002496955	80.73	3.52	16.67	1622264	FALSE	TRUE	TRUE	MAG	Parks et al (2017)	17	4	1486	916.004
MAGsDB_DAME01	d__Archaea	p__Thermoplasmatota	c__Poseidoniia	o__Poseidoniales	f__Poseidoniaceae	g__MGIIa-L1	s__MGIIa-L1 sp002499545	81.97	0	0	1869267	FALSE	TRUE	TRUE	MAG	Parks et al (2017)	2	0	1564	836.692
MAGsDB_DAMG01	d__Archaea	p__Thermoplasmatota	c__Poseidoniia	o__Poseidoniales	f__Thalassoarchaeaceae	g__MGIIb-O1	s__MGIIb-O1 sp002497025	82.51	0.93	100	1447310	FALSE	TRUE	TRUE	MAG	Parks et al (2017)	44	5	1347	930.692
MAGsDB_DAMU01	d__Archaea	p__Thermoplasmatota	c__Poseidoniia	o__Poseidoniales	f__Poseidoniaceae	g__MGIIa-L1	s__MGIIa-L1 sp002499705	78.8	0	0	1879829	FALSE	TRUE	TRUE	MAG	Parks et al (2017)	10	0	1625	864.44
MAGsDB_DANB01	d__Archaea	p__Thermoplasmatota	c__Poseidoniia	o__Poseidoniales	f__Thalassoarchaeaceae	g__MGIIb-O2	s__MGIIb-O2 sp002497245	81.73	0	0	1388573	FALSE	TRUE	TRUE	MAG	Parks et al (2017)	20	2	1240	893.003
MAGsDB_DANG01	d__Archaea	p__Thermoplasmatota	c__Poseidoniia	o__Poseidoniales	f__Thalassoarchaeaceae	g__MGIIb-O2	s__MGIIb-O2 sp002499785	63.42	0.8	100	1200070	FALSE	FALSE	TRUE	MAG	Parks et al (2017)	0	0	1122	934.945
MAGsDB_DANL01	d__Archaea	p__Thermoplasmatota	c__Poseidoniia	o__Poseidoniales	f__Thalassoarchaeaceae	g__MGIIb-O5	s__MGIIb-O5 sp002499865	73.82	0.08	0	1296940	FALSE	FALSE	TRUE	MAG	Parks et al (2017)	8	0	1190	917.544
MAGsDB_DANO01	d__Archaea	p__Thermoplasmatota	c__Poseidoniia	o__Poseidoniales	f__Thalassoarchaeaceae	g__MGIIb-N1	s__MGIIb-N1 sp002497295	74.4	0	0	1342360	FALSE	FALSE	TRUE	MAG	Parks et al (2017)	4	0	1221	909.592
MAGsDB_DANQ01	d__Archaea	p__Thermoplasmatota	c__Poseidoniia	o__Poseidoniales	f__Thalassoarchaeaceae	g__MGIIb-O5	s__MGIIb-O5 sp002730095	72.36	3.2	0	1340785	FALSE	FALSE	TRUE	MAG	Parks et al (2017)	5	0	1277	952.427
MAGsDB_DANW01	d__Archaea	p__Thermoplasmatota	c__Poseidoniia	o__Poseidoniales	f__Thalassoarchaeaceae	g__MGIIb-O5	s__MGIIb-O5 sp002501605	73.33	0	0	1287379	FALSE	FALSE	TRUE	MAG	Parks et al (2017)	15	2	1145	889.404
MAGsDB_DANX01	d__Archaea	p__Thermoplasmatota	c__Poseidoniia	o__Poseidoniales	f__Poseidoniaceae	g__Poseidonia	s__Poseidonia sp002502295	76.27	0	0	1951048	FALSE	TRUE	TRUE	MAG	Parks et al (2017)	3	0	1716	879.527
MAGsDB_DAOG01	d__Archaea	p__Halobacterota	c__Methanosarcinia	o__Methanotrichales	f__Methanotrichaceae	g__UBA204	s__UBA204 sp002501765	96.22	0.66	100	1808468	TRUE	TRUE	TRUE	MAG	Parks et al (2017)	0	0	1914	1058.35
MAGsDB_DAOJ01	d__Archaea	p__Thermoplasmatota	c__Poseidoniia	o__Poseidoniales	f__Thalassoarchaeaceae	g__MGIIb-O1	s__MGIIb-O1 sp002502365	64.13	0	0	1083913	FALSE	FALSE	TRUE	MAG	Parks et al (2017)	29	2	990	913.357
MAGsDB_DAON01	d__Archaea	p__Thermoplasmatota	c__Poseidoniia	o__Poseidoniales	f__Thalassoarchaeaceae	g__Thalassarchaeum	s__Thalassarchaeum sp002501885	79.36	1.6	0	1306710	FALSE	TRUE	TRUE	MAG	Parks et al (2017)	24	2	1231	942.061
MAGsDB_DAOU01	d__Archaea	p__Thermoplasmatota	c__Poseidoniia	o__Poseidoniales	f__Poseidoniaceae	g__MGIIa-L1	s__MGIIa-L1 sp002729095	81.19	0.8	0	1860416	FALSE	TRUE	TRUE	MAG	Parks et al (2017)	17	0	1672	898.724
MAGsDB_DAPJ01	d__Archaea	p__Thermoplasmatota	c__Poseidoniia	o__Poseidoniales	f__Thalassoarchaeaceae	g__MGIIb-O5	s__MGIIb-O5 sp002502095	77.16	0.4	100	1318011	FALSE	TRUE	TRUE	MAG	Parks et al (2017)	25	2	1188	901.358
MAGsDB_DAPM01	d__Archaea	p__UAP2	c__UBA543	o__UBA543	f__UBA543	g__UBA543	s__UBA543 sp002502135	79.91	0	0	733777	FALSE	TRUE	TRUE	MAG	Parks et al (2017)	0	0	842	1147.49
MAGsDB_DAPP01	d__Archaea	p__Thermoplasmatota	c__Poseidoniia	o__Poseidoniales	f__Thalassoarchaeaceae	g__MGIIb-N1	s__MGIIb-N1 sp002499585	76.4	0	0	1401856	FALSE	TRUE	TRUE	MAG	Parks et al (2017)	16	2	1250	891.675
MAGsDB_DAPR01	d__Archaea	p__Thermoplasmatota	c__Poseidoniia	o__Poseidoniales	f__Poseidoniaceae	g__MGIIa-L1	s__MGIIa-L1 sp002502605	73.07	4.53	37.5	1875748	FALSE	FALSE	TRUE	MAG	Parks et al (2017)	4	0	1631	869.52
MAGsDB_DAPT01	d__Archaea	p__Thermoplasmatota	c__Poseidoniia	o__Poseidoniales	f__Poseidoniaceae	g__MGIIa-L2	s__MGIIa-L2 sp002502215	80	0	0	1876148	FALSE	TRUE	TRUE	MAG	Parks et al (2017)	7	0	1636	871.999
MAGsDB_DAQA01	d__Archaea	p__Thermoplasmatota	c__E2	o__UBA202	f__UBA202	g__UBA202	s__UBA202 sp002502685	67.99	1.6	0	1030420	FALSE	FALSE	TRUE	MAG	Parks et al (2017)	0	0	1043	1012.21
MAGsDB_DAQP01	d__Archaea	p__Thermoplasmatota	c__Poseidoniia	o__Poseidoniales	f__Thalassoarchaeaceae	g__MGIIb-O5	s__MGIIb-O5 sp002504435	72.93	0	0	1277296	FALSE	FALSE	TRUE	MAG	Parks et al (2017)	10	0	1115	872.938
MAGsDB_DAQW01	d__Archaea	p__Thermoplasmatota	c__Poseidoniia	o__Poseidoniales	f__Thalassoarchaeaceae	g__MGIIb-N2	s__MGIIb-N2 sp002503045	64.94	1.33	33.33	1579222	FALSE	FALSE	TRUE	MAG	Parks et al (2017)	3	0	1380	873.848
MAGsDB_DAQX01	d__Archaea	p__Thermoplasmatota	c__Poseidoniia	o__Poseidoniales	f__Thalassoarchaeaceae	g__Thalassarchaeum	s__Thalassarchaeum sp002503055	69.16	0.8	0	1278241	FALSE	FALSE	TRUE	MAG	Parks et al (2017)	5	0	1114	871.51
MAGsDB_DARI01	d__Archaea	p__Thermoplasmatota	c__Poseidoniia	o__Poseidoniales	f__Thalassoarchaeaceae	g__MGIIb-O3	s__MGIIb-O3 sp002503285	84.53	0	0	1524894	FALSE	TRUE	TRUE	MAG	Parks et al (2017)	2	0	1337	876.782
MAGsDB_DARJ01	d__Archaea	p__Thermoplasmatota	c__Poseidoniia	o__Poseidoniales	f__Poseidoniaceae	g__MGIIa-K1	s__MGIIa-K1 sp002706615	75.52	1.07	50	1698494	FALSE	TRUE	TRUE	MAG	Parks et al (2017)	31	1	1524	897.265
MAGsDB_DASC01	d__Archaea	p__Halobacterota	c__Methanosarcinia	o__Methanosarcinales	f__ANME-2c	g__UBA203	s__UBA203 sp002503595	89.49	3.27	16.67	2390467	FALSE	TRUE	TRUE	MAG	Parks et al (2017)	0	0	2633	1101.46
MAGsDB_DATW01	d__Archaea	p__Thermoplasmatota	c__Poseidoniia	o__Poseidoniales	f__Thalassoarchaeaceae	g__MGIIb-N1	s__MGIIb-N1 sp002504845	75.2	0.8	0	1259830	FALSE	TRUE	TRUE	MAG	Parks et al (2017)	16	1	1193	946.953
MAGsDB_DATY01	d__Archaea	p__Thermoplasmatota	c__Poseidoniia	o__Poseidoniales	f__Thalassoarchaeaceae	g__MGIIb-O2	s__MGIIb-O2 sp002504905	83.07	0	0	1435715	FALSE	TRUE	TRUE	MAG	Parks et al (2017)	18	1	1280	891.542
MAGsDB_DAUM01	d__Archaea	p__Thermoplasmatota	c__Poseidoniia	o__Poseidoniales	f__Poseidoniaceae	g__MGIIa-L3	s__MGIIa-L3 sp002731395	71.24	0	0	1852275	FALSE	FALSE	TRUE	MAG	Parks et al (2017)	9	0	1673	903.214
MAGsDB_DAUV01	d__Archaea	p__Thermoplasmatota	c__Poseidoniia	o__Poseidoniales	f__Thalassoarchaeaceae	g__Thalassarchaeum	s__Thalassarchaeum sp002505325	58.75	0.8	0	1217920	FALSE	FALSE	TRUE	MAG	Parks et al (2017)	1	0	1132	929.453
MAGsDB_DAUW01	d__Archaea	p__Thermoplasmatota	c__Poseidoniia	o__Poseidoniales	f__Poseidoniaceae	g__MGIIa-L1	s__MGIIa-L1 sp002505355	75.29	1.6	0	1721538	FALSE	TRUE	TRUE	MAG	Parks et al (2017)	1	0	1528	887.578
MAGsDB_DAVD01	d__Archaea	p__Thermoplasmatota	c__Poseidoniia	o__Poseidoniales	f__Poseidoniaceae	g__Poseidonia	s__Poseidonia alphae	83.47	0	0	1936638	FALSE	TRUE	TRUE	MAG	Parks et al (2017)	1	0	1647	850.443
MAGsDB_DAVM01	d__Archaea	p__Nanoarchaeota	c__Nanoarchaeia	o__SCGC-AAA011-G17	f__UBA489	g__UBA489	s__UBA489 sp002505585	79.44	0	0	766458	FALSE	TRUE	TRUE	MAG	Parks et al (2017)	0	0	914	1192.5
MAGsDB_DAVR01	d__Archaea	p__Halobacterota	c__Archaeoglobi	o__Archaeoglobales	f__Archaeoglobaceae	g__Archaeoglobus	s__Archaeoglobus sp002507545	99.35	0.65	0	2274654	TRUE	TRUE	TRUE	MAG	Parks et al (2017)	0	0	2665	1171.61
MAGsDB_DAVT01	d__Archaea	p__Thermoplasmatota	c__Poseidoniia	o__Poseidoniales	f__Thalassoarchaeaceae	g__MGIIb-P	s__MGIIb-P sp002505685	71.6	1.6	50	1514553	FALSE	FALSE	TRUE	MAG	Parks et al (2017)	9	0	1351	892.012
MAGsDB_DAVY01	d__Archaea	p__Thermoplasmatota	c__Poseidoniia	o__Poseidoniales	f__Thalassoarchaeaceae	g__MGIIb-O5	s__MGIIb-O5 sp002505775	80.13	0	0	1352658	FALSE	TRUE	TRUE	MAG	Parks et al (2017)	30	2	1201	887.881
MAGsDB_DAWL01	d__Archaea	p__Thermoplasmatota	c__Poseidoniia	o__Poseidoniales	f__Poseidoniaceae	g__UBA226	s__UBA226 sp002505935	71.07	0	0	1620084	FALSE	FALSE	TRUE	MAG	Parks et al (2017)	3	0	1490	919.705
MAGsDB_DAWR01	d__Archaea	p__Halobacterota	c__Methanosarcinia	o__Methanosarcinales	f__ANME-2c	g__UBA203	s__UBA203 sp002506015	87.25	3.27	16.67	2368347	FALSE	TRUE	TRUE	MAG	Parks et al (2017)	0	0	2596	1096.12
MAGsDB_DAWS01	d__Archaea	p__Thermoplasmatota	c__Poseidoniia	o__Poseidoniales	f__Poseidoniaceae	g__MGIIa-L1	s__MGIIa-L1 sp002506025	59.25	0.8	0	1428573	FALSE	FALSE	TRUE	MAG	Parks et al (2017)	16	0	1344	940.799
MAGsDB_DAXG01	d__Archaea	p__Thermoplasmatota	c__Poseidoniia	o__Poseidoniales	f__Poseidoniaceae	g__MGIIa-L1	s__MGIIa-L1 sp002506275	67.47	0	0	1167799	FALSE	FALSE	TRUE	MAG	Parks et al (2017)	3	0	991	848.605
MAGsDB_DAXL01	d__Archaea	p__Thermoplasmatota	c__Poseidoniia	o__Poseidoniales	f__Poseidoniaceae	g__MGIIa-L2	s__MGIIa-L2 sp002698145	76.31	0	0	1812406	FALSE	TRUE	TRUE	MAG	Parks et al (2017)	14	1	1608	887.218
MAGsDB_DAXQ01	d__Archaea	p__Thermoplasmatota	c__Poseidoniia	o__MGIII	f__CG-Epi1	g__CG-Epi1	s__CG-Epi1 sp002506485	79.6	0	0	1098328	FALSE	TRUE	TRUE	MAG	Parks et al (2017)	3	0	1093	995.149
MAGsDB_DAXZ01	d__Archaea	p__Crenarchaeota	c__Nitrososphaeria	o__Nitrososphaerales	f__Nitrosopumilaceae	g__Nitrosopumilus	s__Nitrosopumilus sp002506665	93.2	0	0	1389729	TRUE	TRUE	TRUE	MAG	Parks et al (2017)	0	0	1698	1221.82
MAGsDB_DAYH01	d__Archaea	p__Thermoplasmatota	c__Poseidoniia	o__Poseidoniales	f__Thalassoarchaeaceae	g__MGIIb-O5	s__MGIIb-O5 sp002506825	77.61	0	0	1308442	FALSE	TRUE	TRUE	MAG	Parks et al (2017)	27	3	1155	882.729
MAGsDB_DAYJ01	d__Archaea	p__Thermoplasmatota	c__Poseidoniia	o__Poseidoniales	f__Thalassoarchaeaceae	g__MGIIb-N2	s__MGIIb-N2 sp002506875	78.67	1.64	0	1799184	FALSE	TRUE	TRUE	MAG	Parks et al (2017)	4	0	1583	879.843
MAGsDB_DAZA01	d__Archaea	p__Thermoplasmatota	c__Poseidoniia	o__Poseidoniales	f__Thalassoarchaeaceae	g__Thalassarchaeum	s__Thalassarchaeum sp002507125	61.92	0.93	25	1111706	FALSE	FALSE	TRUE	MAG	Parks et al (2017)	0	0	1121	1008.36
MAGsDB_DAZE01	d__Archaea	p__Thermoplasmatota	c__Poseidoniia	o__Poseidoniales	f__Thalassoarchaeaceae	g__MGIIb-N1	s__MGIIb-N1 sp002507175	76.4	1.6	0	1436899	FALSE	TRUE	TRUE	MAG	Parks et al (2017)	7	0	1269	883.152
MAGsDB_DAZG01	d__Archaea	p__Thermoplasmatota	c__Poseidoniia	o__Poseidoniales	f__Poseidoniaceae	g__MGIIa-L3	s__MGIIa-L3 sp002723635	68.51	0.86	0	1727560	FALSE	FALSE	TRUE	MAG	Parks et al (2017)	6	0	1591	920.952
MAGsDB_DAZI01	d__Archaea	p__Crenarchaeota	c__Bathyarchaeia	o__B26-1	f__UBA233	g__UBA233	s__UBA233 sp002507245	97.35	2.8	0	1581017	TRUE	TRUE	TRUE	MAG	Parks et al (2017)	0	0	1711	1082.21
MAGsDB_DAZL01	d__Archaea	p__Thermoplasmatota	c__Poseidoniia	o__Poseidoniales	f__Thalassoarchaeaceae	g__MGIIb-O1	s__MGIIb-O1 sp002502175	76.4	0	0	1369362	FALSE	TRUE	TRUE	MAG	Parks et al (2017)	36	2	1271	928.169
MAGsDB_DAZP01	d__Archaea	p__Thermoplasmatota	c__Poseidoniia	o__MGIII	f__CG-Epi1	g__UBA8886	s__UBA8886 sp002509165	83.25	0	0	1172587	FALSE	TRUE	TRUE	MAG	Parks et al (2017)	0	0	1202	1025.08
MAGsDB_DAZU01	d__Archaea	p__Thermoplasmatota	c__Poseidoniia	o__Poseidoniales	f__Poseidoniaceae	g__MGIIa-K1	s__MGIIa-K1 sp002507425	80.22	0	0	1731072	FALSE	TRUE	TRUE	MAG	Parks et al (2017)	5	0	1539	889.044
MAGsDB_DBAG01	d__Bacteria	p__Proteobacteria	c__Gammaproteobacteria	o__Nevskiales	f__Salinisphaeraceae	g__Salinisphaera	s__Salinisphaera sp002715985	79.92	2.32	44.44	2741151	FALSE	TRUE	TRUE	MAG	Parks et al (2017)	11	1	2753	1004.32
MAGsDB_DBAM01	d__Bacteria	p__Proteobacteria	c__Gammaproteobacteria	o__Enterobacterales	f__Alteromonadaceae	g__Alteromonas	s__Alteromonas macleodii	99.41	0.38	50	4770464	TRUE	TRUE	TRUE	MAG	Parks et al (2017)	35	1	4174	874.967
MAGsDB_DBAN01	d__Bacteria	p__Verrucomicrobiota	c__Verrucomicrobiae	o__Verrucomicrobiales	f__DEV007	g__Arctic95D-9	s__Arctic95D-9 sp002323995	97.12	0.68	0	3571133	TRUE	TRUE	TRUE	MAG	Parks et al (2017)	9	0	3008	842.31
MAGsDB_DBBJ01	d__Bacteria	p__Bacteroidota	c__Bacteroidia	o__NS11-12g	f__UBA9320	g__UBA987	s__UBA987 sp002292105	83.75	2.86	33.33	2629124	FALSE	TRUE	TRUE	MAG	Parks et al (2017)	0	0	2386	907.527
MAGsDB_DBBK01	d__Bacteria	p__Proteobacteria	c__Alphaproteobacteria	o__Caulobacterales	f__Caulobacteraceae	g__Brevundimonas	s__Brevundimonas sp002292165	87	2.03	0	3626316	FALSE	TRUE	TRUE	MAG	Parks et al (2017)	0	0	3770	1039.62
MAGsDB_DBBN01	d__Bacteria	p__Proteobacteria	c__Gammaproteobacteria	o__Enterobacterales	f__Alteromonadaceae	g__Glaciecola	s__Glaciecola sp002292215	93.81	1.08	42.86	2684593	TRUE	TRUE	TRUE	MAG	Parks et al (2017)	0	0	2545	948.002
MAGsDB_DBBQ01	d__Bacteria	p__Bacteroidota	c__Bacteroidia	o__Flavobacteriales	f__Flavobacteriaceae	g__MS024-2A	s__MS024-2A sp002292265	98.16	1.47	33.33	2092294	TRUE	TRUE	TRUE	MAG	Parks et al (2017)	9	0	1976	944.418
MAGsDB_DBBR01	d__Bacteria	p__Bacteroidota	c__Bacteroidia	o__Flavobacteriales	f__UA16	g__UA16	s__UA16 sp002292325	73.44	1.08	33.33	2035131	FALSE	FALSE	TRUE	MAG	Parks et al (2017)	0	0	1739	854.49
MAGsDB_DBBS01	d__Bacteria	p__Proteobacteria	c__Alphaproteobacteria	o__Sphingomonadales	f__Sphingomonadaceae	g__Sphingomonas	s__Sphingomonas sp002292295	99.66	0.32	0	3618807	TRUE	TRUE	TRUE	MAG	Parks et al (2017)	0	0	3382	934.562
MAGsDB_DBBT01	d__Bacteria	p__Verrucomicrobiota	c__Verrucomicrobiae	o__Opitutales	f__Puniceicoccaceae	g__BACL24	s__BACL24 sp002292345	92.07	0	0	2432641	TRUE	TRUE	TRUE	MAG	Parks et al (2017)	0	0	2155	885.868
MAGsDB_DBBU01	d__Bacteria	p__Bacteroidota	c__Bacteroidia	o__Cytophagales	f__Cyclobacteriaceae	g__UBA4465	s__UBA4465 sp002292365	87.89	1.19	25	2579418	FALSE	TRUE	TRUE	MAG	Parks et al (2017)	0	0	2337	906.018
MAGsDB_DBBV01	d__Bacteria	p__Proteobacteria	c__Gammaproteobacteria	o__Methylococcales	f__Cycloclasticaceae	g__Cycloclasticus	s__Cycloclasticus sp002292375	97.04	2.41	44.44	2328365	TRUE	TRUE	TRUE	MAG	Parks et al (2017)	0	0	2315	994.26
MAGsDB_DBBX01	d__Bacteria	p__Proteobacteria	c__Gammaproteobacteria	o__UBA4486	f__UBA4486	g__UBA7359	s__UBA7359 sp002292815	96.83	1.69	11.11	2449660	TRUE	TRUE	TRUE	MAG	Parks et al (2017)	0	0	2440	996.057
MAGsDB_DBFF01	d__Bacteria	p__Gemmatimonadota	c__Gemmatimonadetes	o__SG8-23	f__UBA6960	g__UBA887	s__UBA887 sp002313925	81.8	1.1	0	2168390	FALSE	TRUE	TRUE	MAG	Parks et al (2017)	0	0	2038	939.868
MAGsDB_DBFY01	d__Bacteria	p__Proteobacteria	c__Gammaproteobacteria	o__UBA10353	f__LS-SOB	g__UBA868	s__UBA868 sp002295285	56.24	0.81	50	1725644	FALSE	FALSE	TRUE	MAG	Parks et al (2017)	13	0	1889	1094.66
MAGsDB_DBFZ01	d__Bacteria	p__Actinobacteriota	c__Acidimicrobiia	o__Microtrichales	f__TK06	g__MedAcidi-G3	s__MedAcidi-G3 sp000817105	92.31	0.85	0	2402078	TRUE	TRUE	TRUE	MAG	Parks et al (2017)	0	0	2444	1017.45
MAGsDB_DBGJ01	d__Bacteria	p__Actinobacteriota	c__Acidimicrobiia	o__Microtrichales	f__UBA8592	g__MedAcidi-G2A	s__MedAcidi-G2A sp002719235	85.84	2.42	25	1849158	FALSE	TRUE	TRUE	MAG	Parks et al (2017)	46	4	1979	1070.22
MAGsDB_DBGM01	d__Bacteria	p__Planctomycetota	c__Phycisphaerae	o__Phycisphaerales	f__SM1A02	g__UBA854	s__UBA854 sp002295885	96.02	1.14	0	2339826	TRUE	TRUE	TRUE	MAG	Parks et al (2017)	13	0	2071	885.109
MAGsDB_DBGO01	d__Bacteria	p__Bacteroidota	c__Bacteroidia	o__Flavobacteriales	f__koll-22	g__UBA852	s__UBA852 sp002295925	99.46	0	0	2734547	TRUE	TRUE	TRUE	MAG	Parks et al (2017)	6	0	2382	871.077
MAGsDB_DBHE01	d__Bacteria	p__Proteobacteria	c__Gammaproteobacteria	o__Pseudomonadales	f__Pseudomonadaceae	g__Pseudomonas_D	s__Pseudomonas_D sp002296055	63.79	0	0	3559874	FALSE	FALSE	TRUE	MAG	Parks et al (2017)	0	0	3490	980.372
MAGsDB_DBHK01	d__Bacteria	p__Proteobacteria	c__Alphaproteobacteria	o__Defluviicoccales	f__UBA830	g__UBA830	s__UBA830 sp002937455	96.68	1.24	0	3006840	TRUE	TRUE	TRUE	MAG	Parks et al (2017)	1	0	2840	944.513
MAGsDB_DBHM01	d__Bacteria	p__Proteobacteria	c__Alphaproteobacteria	o__UBA828	f__UBA828	g__UBA828	s__UBA828 sp002296185	75.65	1.3	0	1609282	FALSE	TRUE	TRUE	MAG	Parks et al (2017)	9	0	1562	970.619
MAGsDB_DBHP01	d__Bacteria	p__Actinobacteriota	c__Acidimicrobiia	o__Microtrichales	f__UBA8592	g__MedAcidi-G2A	s__MedAcidi-G2A sp002295705	81.81	1.71	0	1807596	FALSE	TRUE	TRUE	MAG	Parks et al (2017)	15	2	1871	1035.08
MAGsDB_DBHQ01	d__Bacteria	p__Proteobacteria	c__Gammaproteobacteria	o__Pseudomonadales	f__Saccharospirillaceae	g__Oceanobacter	s__Oceanobacter sp002723385	84.86	1.38	26.67	3513901	FALSE	TRUE	TRUE	MAG	Parks et al (2017)	4	0	3467	986.653
MAGsDB_DBHR01	d__Bacteria	p__Acidobacteriota	c__Vicinamibacteria	o__Vicinamibacterales	f__UBA823	g__UBA823	s__UBA823 sp002296225	89.77	2.56	0	2537840	FALSE	TRUE	TRUE	MAG	Parks et al (2017)	0	0	2326	916.527
MAGsDB_DBHS01	d__Bacteria	p__Gemmatimonadota	c__Gemmatimonadetes	o__SG8-23	f__UBA6960	g__UBA822		81.34	2.2	0	2492405	FALSE	TRUE	TRUE	MAG	Parks et al (2017)	0	0	2392	959.716
MAGsDB_DBIA01	d__Bacteria	p__Actinobacteriota	c__Acidimicrobiia	o__Microtrichales	f__TK06	g__UBA6944	s__UBA6944 sp002296525	96.15	2.14	0	2458170	TRUE	TRUE	TRUE	MAG	Parks et al (2017)	37	1	2451	997.083
MAGsDB_DBMZ01	d__Bacteria	p__Proteobacteria	c__Alphaproteobacteria	o__Puniceispirillales	f__Puniceispirillaceae	g__UBA685	s__UBA685 sp002299005	79.33	0	0	1735973	FALSE	TRUE	TRUE	MAG	Parks et al (2017)	0	0	1774	1021.91
MAGsDB_DBNH01	d__Bacteria	p__Proteobacteria	c__Gammaproteobacteria	o__Pseudomonadales	f__Cellvibrionaceae	g__GCA-2707785	s__GCA-2707785 sp002707785	90.72	0.54	66.67	4594038	TRUE	TRUE	TRUE	MAG	Parks et al (2017)	0	0	4202	914.664
MAGsDB_DBNJ01	d__Bacteria	p__Proteobacteria	c__Gammaproteobacteria	o__Pseudomonadales	f__Saccharospirillaceae	g__Oleibacter	s__Oleibacter sp002331105	97.28	0.87	0	3351562	TRUE	TRUE	TRUE	MAG	Parks et al (2017)	12	0	3060	913.007
MAGsDB_DBNK01	d__Bacteria	p__Proteobacteria	c__Gammaproteobacteria	o__Pseudomonadales	f__Saccharospirillaceae	g__Oleibacter	s__Oleibacter sp002298335	95.15	1.26	0	3488490	TRUE	TRUE	TRUE	MAG	Parks et al (2017)	2	0	3262	935.075
MAGsDB_DBNL01	d__Bacteria	p__Verrucomicrobiota	c__Verrucomicrobiae	o__Pedosphaerales	f__UBA1096	g__UBA1096	s__UBA1096 sp002299785	73.4	0.68	0	2186883	FALSE	FALSE	TRUE	MAG	Parks et al (2017)	19	5	1879	859.214
MAGsDB_DBNM01	d__Bacteria	p__Actinobacteriota	c__Acidimicrobiia	o__Microtrichales	f__MedAcidi-G1	g__MedAcidi-G1	s__MedAcidi-G1 sp002299135	74.85	0.43	0	1569319	FALSE	FALSE	TRUE	MAG	Parks et al (2017)	9	0	1702	1084.55
MAGsDB_DBSR01	d__Bacteria	p__Verrucomicrobiota	c__Verrucomicrobiae	o__Pedosphaerales	f__UBA1096	g__UBA1096	s__UBA1096 sp002453165	89.86	4.12	22.22	3258348	FALSE	TRUE	TRUE	MAG	Parks et al (2017)	8	0	2846	873.449
MAGsDB_DBSS01	d__Bacteria	p__Bacteroidota	c__Bacteroidia	o__Flavobacteriales	f__BACL11	g__UBA7312	s__UBA7312 sp002306655	58.51	1.16	7.69	897350	FALSE	FALSE	TRUE	MAG	Parks et al (2017)	3	0	957	1066.47
MAGsDB_DBSW01	d__Bacteria	p__Chloroflexota	c__Dehalococcoidia	o__UBA1151	f__Bin127	g__UBA1328	s__UBA1328 sp002306745	85.42	0.99	0	2055814	FALSE	TRUE	TRUE	MAG	Parks et al (2017)	3	0	2031	987.93
MAGsDB_DBSX01	d__Bacteria	p__Bdellovibrionota	c__Bacteriovoracia	o__Bacteriovoracales	f__Bacteriovoracaceae	g__UBA845	s__UBA845 sp002718735	79.99	3.08	0	3089464	FALSE	TRUE	TRUE	MAG	Parks et al (2017)	5	0	3163	1023.8
MAGsDB_DBTA01	d__Bacteria	p__Chloroflexota	c__Dehalococcoidia	o__UBA1151	f__Bin127	g__UBA1328	s__UBA1328 sp002306815	91.28	0	0	2065707	TRUE	TRUE	TRUE	MAG	Parks et al (2017)	3	0	1960	948.828
MAGsDB_DBTB01	d__Bacteria	p__Chloroflexota	c__Dehalococcoidia	o__UBA2963	f__UBA2963	g__UBA2963	s__UBA2963 sp002306835	74.79	1.98	0	1178528	FALSE	FALSE	TRUE	MAG	Parks et al (2017)	0	0	1220	1035.19
MAGsDB_DBTD01	d__Bacteria	p__Proteobacteria	c__Gammaproteobacteria	o__Pseudomonadales	f__Spongiibacteraceae	g__Spongiibacter	s__Spongiibacter sp002306875	99.02	0.43	0	3585762	TRUE	TRUE	TRUE	MAG	Parks et al (2017)	1	0	3359	936.76
MAGsDB_DBUU01	d__Bacteria	p__Proteobacteria	c__Gammaproteobacteria	o__Enterobacterales	f__Alteromonadaceae	g__Alteromonas_A	s__Alteromonas_A sp002691625	97.98	0.51	0	4488464	TRUE	TRUE	TRUE	MAG	Parks et al (2017)	2	0	4092	911.67
MAGsDB_DBUV01	d__Bacteria	p__Actinobacteriota	c__Acidimicrobiia	o__TMED189	f__TMED189	g__TMED189	s__TMED189 sp002308095	52.06	0	0	776704	FALSE	FALSE	TRUE	MAG	Parks et al (2017)	18	0	912	1174.19
MAGsDB_DBUW01	d__Bacteria	p__Proteobacteria	c__Alphaproteobacteria	o__UBA1280	f__UBA2136	g__UBA2136	s__UBA2136 sp002689455	85.59	0.84	0	1717539	FALSE	TRUE	TRUE	MAG	Parks et al (2017)	6	0	1857	1081.2
MAGsDB_DBUX01	d__Bacteria	p__Proteobacteria	c__Alphaproteobacteria	o__Parvibaculales	f__RS24	g__UBA7378	s__UBA7378 sp002689195	82.91	0.81	0	1793624	FALSE	TRUE	TRUE	MAG	Parks et al (2017)	25	1	1863	1038.68
MAGsDB_DBUY01	d__Bacteria	p__Proteobacteria	c__Gammaproteobacteria	o__UBA7916	f__UBA7916	g__UBA7916	s__UBA7916 sp002308435	72.38	0.58	100	1273463	FALSE	FALSE	TRUE	MAG	Parks et al (2017)	11	0	1182	928.178
MAGsDB_DBVA01	d__Bacteria	p__Verrucomicrobiota	c__Verrucomicrobiae	o__Opitutales	f__MB11C04	g__MB11C04	s__MB11C04 sp002171765	87.1	2.98	9.09	2570428	FALSE	TRUE	TRUE	MAG	Parks et al (2017)	14	0	2326	904.908
MAGsDB_DBVB01	d__Bacteria	p__Bacteroidota	c__Rhodothermia	o__Balneolales	f__Balneolaceae	g__UBA1275	s__UBA1275 sp002457365	78.93	0.19	0	1639029	FALSE	TRUE	TRUE	MAG	Parks et al (2017)	9	0	1494	911.515
MAGsDB_DBVC01	d__Bacteria	p__Verrucomicrobiota	c__Verrucomicrobiae	o__Opitutales	f__Puniceicoccaceae	g__GCA-2690565	s__GCA-2690565 sp002457235	86.31	2.25	0	1296790	FALSE	TRUE	TRUE	MAG	Parks et al (2017)	0	0	1274	982.426
MAGsDB_DBVI01	d__Bacteria	p__Planctomycetota	c__Planctomycetes	o__Pirellulales	f__UBA1268	g__UBA1268	s__UBA1268 sp002171115	88.15	2.11	0	2890781	FALSE	TRUE	TRUE	MAG	Parks et al (2017)	36	2	2586	894.568
MAGsDB_DBZA01	d__Bacteria	p__Proteobacteria	c__Alphaproteobacteria	o__Puniceispirillales	f__UBA1172	g__UBA1172	s__UBA1172 sp002457135	88.17	0.43	0	1935068	FALSE	TRUE	TRUE	MAG	Parks et al (2017)	11	0	2007	1037.17
MAGsDB_DCAS01	d__Bacteria	p__Chloroflexota	c__Dehalococcoidia	o__UBA1127	f__UBA1127	g__UBA1127	s__UBA1127 sp002311595	88.28	2.15	33.33	1859134	FALSE	TRUE	TRUE	MAG	Parks et al (2017)	0	0	2060	1108.04
MAGsDB_DCAT01	d__Bacteria	p__Proteobacteria	c__Gammaproteobacteria	o__Pseudomonadales	f__Nitrincolaceae	g__ASP10-02a	s__ASP10-02a sp002312935	88.94	0.19	0	2438958	FALSE	TRUE	TRUE	MAG	Parks et al (2017)	0	0	2479	1016.42
MAGsDB_DCAU01	d__Bacteria	p__Gemmatimonadota	c__Gemmatimonadetes	o__SG8-23	f__UBA6960	g__UBA822		73.56	2.2	0	1520854	FALSE	FALSE	TRUE	MAG	Parks et al (2017)	0	0	1503	988.261
MAGsDB_DCAV01	d__Bacteria	p__Proteobacteria	c__Gammaproteobacteria	o__Pseudomonadales	f__Cellvibrionaceae	g__UBA1124	s__UBA1124 sp002313265	67.4	0	0	2304920	FALSE	FALSE	TRUE	MAG	Parks et al (2017)	0	0	2172	942.332
MAGsDB_DCAW01	d__Bacteria	p__Chloroflexota	c__Dehalococcoidia	o__SAR202	f__UBA11138	g__UBA1123	s__UBA1123 sp002313895	91.64	0.99	0	3395054	TRUE	TRUE	TRUE	MAG	Parks et al (2017)	0	0	3524	1037.98
MAGsDB_DCAX01	d__Bacteria	p__Chloroflexota	c__Dehalococcoidia	o__UBA1151	f__Bin127	g__UBA9455	s__UBA9455 sp002313245	81.02	0	0	2165445	FALSE	TRUE	TRUE	MAG	Parks et al (2017)	0	0	2201	1016.42
MAGsDB_DCAY01	d__Bacteria	p__SAR324	c__SAR324	o__SAR324	f__NAC60-12	g__UBA8110	s__UBA8110 sp002707655	82.95	0.84	0	3151468	FALSE	TRUE	TRUE	MAG	Parks et al (2017)	0	0	3176	1007.78
MAGsDB_DCBA01	d__Bacteria	p__Proteobacteria	c__Gammaproteobacteria	o__Pseudomonadales	f__HTCC2089	g__UBA11889	s__UBA11889 sp002313255	85.02	1.34	0	2781574	FALSE	TRUE	TRUE	MAG	Parks et al (2017)	0	0	2701	971.033
MAGsDB_DCBB01	d__Bacteria	p__Proteobacteria	c__Gammaproteobacteria	o__Pseudomonadales	f__Pseudohongiellaceae	g__UBA9145	s__UBA9145 sp002731775	91.53	0.49	0	3257772	TRUE	TRUE	TRUE	MAG	Parks et al (2017)	0	0	3002	921.489
MAGsDB_DCBC01	d__Bacteria	p__Proteobacteria	c__Gammaproteobacteria	o__Pseudomonadales	f__Porticoccaceae	g__HTCC2207	s__HTCC2207 sp002313335	75.95	0.37	0	1918021	FALSE	TRUE	TRUE	MAG	Parks et al (2017)	2	0	1915	998.425
MAGsDB_DCBE01	d__Bacteria	p__Bacteroidota	c__Bacteroidia	o__Flavobacteriales	f__Flavobacteriaceae	g__UBA7446	s__UBA7446 sp002313325	71.58	0.64	0	1057864	FALSE	FALSE	TRUE	MAG	Parks et al (2017)	1	0	1071	1012.42
MAGsDB_DCBH01	d__Bacteria	p__Bacteroidota	c__Bacteroidia	o__Flavobacteriales	f__UA16	g__UBA11663	s__UBA11663 sp002313415	92.33	0	0	2072481	TRUE	TRUE	TRUE	MAG	Parks et al (2017)	17	0	1881	907.608
MAGsDB_DCBW01	d__Bacteria	p__Actinobacteriota	c__Actinobacteria	o__Actinomycetales	f__Microbacteriaceae	g__Microbacterium	s__Microbacterium sp002313585	96.96	1.01	0	3203959	TRUE	TRUE	TRUE	MAG	Parks et al (2017)	46	8	3115	972.235
MAGsDB_DCCB01	d__Bacteria	p__Proteobacteria	c__Gammaproteobacteria	o__Pseudomonadales	f__Alcanivoracaceae	g__Alcanivorax	s__Alcanivorax sp002313655	98.51	0.56	0	4122701	TRUE	TRUE	TRUE	MAG	Parks et al (2017)	17	2	3827	928.275
MAGsDB_DCCC01	d__Bacteria	p__Spirochaetota	c__Leptospirae	o__Leptospirales	f__Leptonemataceae	g__UBA3465	s__UBA3465 sp002730875	98.82	0	0	4857533	TRUE	TRUE	TRUE	MAG	Parks et al (2017)	22	2	4222	869.165
MAGsDB_DCCD01	d__Bacteria	p__Verrucomicrobiota	c__Verrucomicrobiae	o__Verrucomicrobiales	f__Akkermansiaceae	g__Roseibacillus	s__Roseibacillus sp002715825	94.78	0.14	0	3746170	TRUE	TRUE	TRUE	MAG	Parks et al (2017)	13	1	3082	822.707
MAGsDB_DCCG01	d__Bacteria	p__Proteobacteria	c__Gammaproteobacteria	o__Pseudomonadales	f__Saccharospirillaceae	g__UBA2009	s__UBA2009 sp002314145	99.13	0.73	0	4168903	TRUE	TRUE	TRUE	MAG	Parks et al (2017)	12	1	3738	896.639
MAGsDB_DCKW01	d__Bacteria	p__Proteobacteria	c__Alphaproteobacteria	o__Micavibrionales	f__Micavibrionaceae	g__UBA1664	s__UBA1664 sp002320485	79.35	2.61	50	1612888	FALSE	TRUE	TRUE	MAG	Parks et al (2017)	3	0	1814	1124.69
MAGsDB_DCKY01	d__Bacteria	p__Planctomycetota	c__UBA8108	o__UBA8108	f__UBA8108	g__UBA8108	s__UBA8108 sp002320775	93.28	3.23	25	4414909	TRUE	TRUE	TRUE	MAG	Parks et al (2017)	1	0	3427	776.233
MAGsDB_DCLA01	d__Bacteria	p__Myxococcota	c__Polyangia	o__Polyangiales	f__SG8-38	g__UBA1660	s__UBA1660 sp002320815	96.06	2.39	0	7982088	TRUE	TRUE	TRUE	MAG	Parks et al (2017)	5	0	6771	848.274
MAGsDB_DCLD01	d__Bacteria	p__Chloroflexota	c__Dehalococcoidia	o__SAR202	f__UBA826	g__UBA11996	s__UBA11996 sp002320875	71.67	0	0	1608651	FALSE	FALSE	TRUE	MAG	Parks et al (2017)	10	0	1721	1069.84
MAGsDB_DCMX01	d__Bacteria	p__Marinisomatota	c__Marinisomatia	o__Marinisomatales	f__UBA1611	g__UBA1611	s__UBA1611 sp002321855	76.36	4.59	6.67	1903884	FALSE	TRUE	TRUE	MAG	Parks et al (2017)	0	0	1900	997.96
MAGsDB_DCMZ01	d__Bacteria	p__Bdellovibrionota	c__Bdellovibrionia	o__Bdellovibrionales	f__UBA1609	g__UBA1609	s__UBA1609 sp002321895	97.32	0	0	3542931	TRUE	TRUE	TRUE	MAG	Parks et al (2017)	1	0	3358	947.803
MAGsDB_DCPZ01	d__Bacteria	p__Bacteroidota	c__Bacteroidia	o__Flavobacteriales	f__UA16	g__UA16	s__UA16 sp002323795	92.45	0.54	0	2380056	TRUE	TRUE	TRUE	MAG	Parks et al (2017)	2	0	2052	862.165
MAGsDB_DCQA01	d__Bacteria	p__Proteobacteria	c__Gammaproteobacteria	o__Coxiellales	f__Coxiellaceae	g__UBA9148	s__UBA9148 sp002323325	93.51	0.78	50	1843056	TRUE	TRUE	TRUE	MAG	Parks et al (2017)	5	0	1751	950.053
MAGsDB_DCQB01	d__Bacteria	p__Proteobacteria	c__Gammaproteobacteria	o__Pseudomonadales	f__Pseudohongiellaceae	g__UBA9145	s__UBA9145 sp002684935	78.83	1.23	25	2910948	FALSE	TRUE	TRUE	MAG	Parks et al (2017)	4	0	2876	987.994
MAGsDB_DCQE01	d__Bacteria	p__Actinobacteriota	c__Actinobacteria	o__Nanopelagicales	f__S36-B12	g__S36-B12	s__S36-B12 sp002729215	90.19	0	0	1917796	TRUE	TRUE	TRUE	MAG	Parks et al (2017)	2	0	2008	1047.04
MAGsDB_DCQR01	d__Bacteria	p__Verrucomicrobiota	c__Verrucomicrobiae	o__Opitutales	f__Puniceicoccaceae	g__GCA-2699365	s__GCA-2699365 sp002699365	95.75	0	0	1748878	TRUE	TRUE	TRUE	MAG	Parks et al (2017)	13	0	1610	920.59
MAGsDB_DCQV01	d__Bacteria	p__Proteobacteria	c__Alphaproteobacteria	o__Puniceispirillales	f__Puniceispirillaceae	g__UBA8309	s__UBA8309 sp002686685	76.98	0.44	100	1752062	FALSE	TRUE	TRUE	MAG	Parks et al (2017)	51	7	1830	1044.48
MAGsDB_DCQX01	d__Bacteria	p__Verrucomicrobiota	c__Verrucomicrobiae	o__Verrucomicrobiales	f__Akkermansiaceae	g__Roseibacillus	s__Roseibacillus sp002686085	97.28	0	0	3863479	TRUE	TRUE	TRUE	MAG	Parks et al (2017)	15	0	3156	816.88
MAGsDB_DCRT01	d__Bacteria	p__Proteobacteria	c__Alphaproteobacteria	o__Caulobacterales	f__Maricaulaceae	g__Hyphobacterium	s__Hyphobacterium sp002692855	86.77	0.81	33.33	2648265	FALSE	TRUE	TRUE	MAG	Parks et al (2017)	0	0	2736	1033.13
MAGsDB_DCRZ01	d__Bacteria	p__Proteobacteria	c__Alphaproteobacteria	o__Rhodospirillales_A	f__UBA1479	g__UBA1479	s__UBA1479 sp002325375	98.51	0	0	3932172	TRUE	TRUE	TRUE	MAG	Parks et al (2017)	0	0	3724	947.059
MAGsDB_DCWG01	d__Bacteria	p__Proteobacteria	c__Gammaproteobacteria	o__Pseudomonadales	f__HTCC2089	g__UBA2168	s__UBA2168 sp002327525	88	2.64	9.09	3736422	FALSE	TRUE	TRUE	MAG	Parks et al (2017)	0	0	3926	1050.74
MAGsDB_DCWH01	d__Bacteria	p__Acidobacteriota	c__UBA890	o__UBA890	f__UBA890	g__UBA890	s__UBA890 sp002722645	85.13	2.14	0	3314426	FALSE	TRUE	TRUE	MAG	Parks et al (2017)	1	0	3055	921.728
MAGsDB_DCWI01	d__Bacteria	p__Nitrospirota	c__Nitrospiria	o__Nitrospirales	f__UBA2166	g__UBA2166	s__UBA2166 sp002328825	86.23	2.73	33.33	2071204	FALSE	TRUE	TRUE	MAG	Parks et al (2017)	0	0	2039	984.452
MAGsDB_DCWJ01	d__Bacteria	p__Proteobacteria	c__Alphaproteobacteria	o__Rhodospirillales_A	f__UBA2165	g__UBA2165	s__UBA2165 sp002327565	91.28	5.22	6.67	4397465	FALSE	TRUE	TRUE	MAG	Parks et al (2017)	0	0	4327	983.976
MAGsDB_DCWK01	d__Bacteria	p__UBA8248	c__UBA8248	o__UBA8248	f__UBA8248	g__UBA8248	s__UBA8248 sp002685755	72.17	0	0	2872715	FALSE	FALSE	TRUE	MAG	Parks et al (2017)	1	0	2987	1039.78
MAGsDB_DCWL01	d__Bacteria	p__Patescibacteria	c__Paceibacteria	o__UBA9983_A	f__UBA2163	g__UBA2163	s__UBA2163 sp002327585	78.74	0	0	476093	FALSE	TRUE	TRUE	MAG	Parks et al (2017)	0	0	514	1079.62
MAGsDB_DCWM01	d__Bacteria	p__Chloroflexota	c__Dehalococcoidia	o__Dehalococcoidales	f__UBA2162	g__UBA2162	s__UBA2162 sp002335405	84.63	0.33	0	932962	FALSE	TRUE	TRUE	MAG	Parks et al (2017)	1	0	964	1033.27
MAGsDB_DCWN01	d__Bacteria	p__Acidobacteriota	c__Vicinamibacteria	o__Vicinamibacterales	f__UBA823	g__UBA2161	s__UBA2161 sp002328835	95.49	2.56	0	3631834	TRUE	TRUE	TRUE	MAG	Parks et al (2017)	1	0	3232	889.909
MAGsDB_DCWO01	d__Bacteria	p__Chloroflexota	c__Dehalococcoidia	o__SAR202	f__UBA11138	g__UBA2160	s__UBA2160 sp002328865	95.23	1.98	0	3859347	TRUE	TRUE	TRUE	MAG	Parks et al (2017)	1	0	3578	927.1
MAGsDB_DCWP01	d__Bacteria	p__SAR324	c__SAR324	o__SAR324	f__NAC60-12	g__UBA1014	s__UBA1014 sp002683785	87.21	0.84	0	4040956	FALSE	TRUE	TRUE	MAG	Parks et al (2017)	1	0	3894	963.633
MAGsDB_DCWQ01	d__Bacteria	p__Chloroflexota	c__Dehalococcoidia	o__UBA3495	f__UBA3495	g__UBA9611	s__UBA9611 sp002328185	92.57	0	0	3034687	TRUE	TRUE	TRUE	MAG	Parks et al (2017)	2	0	3002	989.229
MAGsDB_DCWS01	d__Bacteria	p__Desulfobacterota	c__Desulfobacteria	o__Desulfobacterales	f__UBA2156	g__UBA2156	s__UBA2156 sp002328165	96.45	0.65	0	2941156	TRUE	TRUE	TRUE	MAG	Parks et al (2017)	2	0	2904	987.367
MAGsDB_DCWU01	d__Bacteria	p__Proteobacteria	c__Alphaproteobacteria	o__Pelagibacterales	f__Pelagibacteraceae	g__AG-414-E02		76.11	2.41	0	1076758	FALSE	TRUE	TRUE	MAG	Parks et al (2017)	4	0	1233	1145.1
MAGsDB_DCXF01	d__Bacteria	p__Patescibacteria	c__Paceibacteria	o__Portnoybacterales	f__UBA2143	g__UBA2143	s__UBA2143 sp002685955	54.91	0	0	546429	FALSE	FALSE	TRUE	MAG	Parks et al (2017)	0	0	603	1103.53
MAGsDB_DCXL01	d__Bacteria	p__Proteobacteria	c__Alphaproteobacteria	o__Micavibrionales	f__Micavibrionaceae	g__UBA2137	s__UBA2137 sp002328415	90.53	0.87	0	1769297	TRUE	TRUE	TRUE	MAG	Parks et al (2017)	1	0	1704	963.094
MAGsDB_DCXM01	d__Bacteria	p__Proteobacteria	c__Alphaproteobacteria	o__UBA1280	f__UBA2136	g__UBA2136	s__UBA2136 sp002328405	94.12	0	0	1727890	TRUE	TRUE	TRUE	MAG	Parks et al (2017)	3	0	1733	1002.96
MAGsDB_DCXN01	d__Bacteria	p__Patescibacteria	c__Paceibacteria	o__UBA9983_A	f__UBA2135	g__UBA2135	s__UBA2135 sp002327685	67.47	0.27	50	815395	FALSE	FALSE	TRUE	MAG	Parks et al (2017)	0	0	875	1073.1
MAGsDB_DCXP01	d__Bacteria	p__Proteobacteria	c__Gammaproteobacteria	o__UBA10353	f__LS-SOB	g__UBA5682	s__UBA5682 sp002327725	95.12	1.83	0	2503289	TRUE	TRUE	TRUE	MAG	Parks et al (2017)	1	0	2460	982.707
MAGsDB_DCXX01	d__Bacteria	p__Marinisomatota	c__Marinisomatia	o__Marinisomatales	f__S15-B10	g__UBA2125	s__UBA2125 sp002329125	80.7	0	0	1966318	FALSE	TRUE	TRUE	MAG	Parks et al (2017)	3	0	1853	942.37
MAGsDB_DCYK01	d__Bacteria	p__Patescibacteria	c__Saccharimonadia	o__Saccharimonadales	f__Saccharimonadaceae	g__UBA2112	s__UBA2112 sp002331045	60.97	0.43	100	901221	FALSE	FALSE	TRUE	MAG	Parks et al (2017)	2	0	994	1102.95
MAGsDB_DCYM01	d__Bacteria	p__Actinobacteriota	c__Acidimicrobiia	o__Microtrichales	f__TK06	g__UBA2110	s__UBA2110 sp002331465	86.56	2.99	50	2415704	FALSE	TRUE	TRUE	MAG	Parks et al (2017)	0	0	2566	1062.22
MAGsDB_DCYR01	d__Bacteria	p__Patescibacteria	c__Paceibacteria	o__UBA9983_A	f__UBA2163	g__UBA2100	s__UBA2100 sp002331495	79.52	1.72	100	547651	FALSE	TRUE	TRUE	MAG	Parks et al (2017)	0	0	592	1080.98
MAGsDB_DCYS01	d__Bacteria	p__Bacteroidota	c__Bacteroidia	o__Flavobacteriales	f__Crocinitomicaceae	g__Brumimicrobium	s__Brumimicrobium sp002331485	100	1.13	33.33	3410805	TRUE	TRUE	TRUE	MAG	Parks et al (2017)	0	0	2938	861.38
MAGsDB_DCYT01	d__Bacteria	p__Patescibacteria	c__Paceibacteria	o__UBA9983_A	f__UBA2163	g__UBA2103	s__UBA2103 sp002331145	66.14	0.99	0	598171	FALSE	FALSE	TRUE	MAG	Parks et al (2017)	0	0	654	1093.33
MAGsDB_DCYW01	d__Bacteria	p__Patescibacteria	c__Paceibacteria	o__UBA9983_A	f__UBA2163	g__UBA2100	s__UBA2100 sp002331185	78.27	0	0	603278	FALSE	TRUE	TRUE	MAG	Parks et al (2017)	2	0	664	1100.65
MAGsDB_DDCQ01	d__Bacteria	p__Proteobacteria	c__Gammaproteobacteria	o__Pseudomonadales	f__Porticoccaceae	g__HTCC2207	s__HTCC2207 sp002334915	88.14	0.12	0	2037313	FALSE	TRUE	TRUE	MAG	Parks et al (2017)	0	0	2027	994.938
MAGsDB_DDCR01	d__Bacteria	p__Proteobacteria	c__Gammaproteobacteria	o__Pseudomonadales	f__Nitrincolaceae	g__ASP10-02a	s__ASP10-02a sp002335115	88.09	0.68	50	2445492	FALSE	TRUE	TRUE	MAG	Parks et al (2017)	2	0	2482	1014.93
MAGsDB_DDCS01	d__Bacteria	p__Bacteroidota	c__Bacteroidia	o__Flavobacteriales	f__Flavobacteriaceae	g__BACL21	s__BACL21 sp002335345	77.94	1.74	14.29	1727315	FALSE	TRUE	TRUE	MAG	Parks et al (2017)	0	0	1708	988.818
MAGsDB_DDCV01	d__Bacteria	p__Proteobacteria	c__Alphaproteobacteria	o__Rickettsiales	f__UBA1997	g__UBA1997	s__UBA1997 sp002335845	83.92	5.49	0	1662897	FALSE	TRUE	TRUE	MAG	Parks et al (2017)	0	0	1712	1029.53
MAGsDB_DDCX01	d__Bacteria	p__Bacteroidota	c__Bacteroidia	o__Flavobacteriales	f__UA16	g__UBA8752	s__UBA8752 sp002336475	90.32	1.61	100	2493826	TRUE	TRUE	TRUE	MAG	Parks et al (2017)	0	0	2166	868.545
MAGsDB_DDCY01	d__Bacteria	p__Bacteroidota	c__Bacteroidia	o__Chitinophagales	f__Saprospiraceae	g__UBA1994	s__UBA1994 sp002335865	97.52	0.03	0	2879887	TRUE	TRUE	TRUE	MAG	Parks et al (2017)	4	0	2310	802.115
MAGsDB_DDCZ01	d__Bacteria	p__Bacteroidota	c__Bacteroidia	o__Flavobacteriales	f__1G12	g__SHAN690	s__SHAN690 sp002336485	98.39	0.54	0	3173576	TRUE	TRUE	TRUE	MAG	Parks et al (2017)	0	0	2904	915.056
MAGsDB_DDDD01	d__Bacteria	p__Proteobacteria	c__Gammaproteobacteria	o__Pseudomonadales	f__Porticoccaceae	g__HTCC2207	s__HTCC2207 sp002335945	90	1.23	0	2464447	TRUE	TRUE	TRUE	MAG	Parks et al (2017)	0	0	2403	975.067
MAGsDB_DDDE01	d__Bacteria	p__Bacteroidota	c__Bacteroidia	o__Cytophagales	f__Cyclobacteriaceae	g__Fabibacter	s__Fabibacter sp002477595	86.05	0.65	0	2603572	FALSE	TRUE	TRUE	MAG	Parks et al (2017)	0	0	2627	1009
MAGsDB_DDDG01	d__Bacteria	p__Bacteroidota	c__Bacteroidia	o__Flavobacteriales	f__1G12	g__UBA4419	s__UBA4419 sp002336245	100	0.11	0	2708468	TRUE	TRUE	TRUE	MAG	Parks et al (2017)	0	0	2463	909.37
MAGsDB_DDDN01	d__Bacteria	p__Proteobacteria	c__Gammaproteobacteria	o__Pseudomonadales	f__HTCC2089	g__UBA4421	s__UBA4421 sp002348825	79.96	1.22	0	2559343	FALSE	TRUE	TRUE	MAG	Parks et al (2017)	21	1	2564	1001.82
MAGsDB_DDDO01	d__Bacteria	p__Bacteroidota	c__Bacteroidia	o__Flavobacteriales	f__Flavobacteriaceae	g__UBA8316	s__UBA8316 sp002336305	70.99	2.21	0	1579691	FALSE	FALSE	TRUE	MAG	Parks et al (2017)	26	3	1421	899.543
MAGsDB_DDDX01	d__Bacteria	p__Proteobacteria	c__Gammaproteobacteria	o__Pseudomonadales	f__UBA7434	g__UBA7434	s__UBA7434 sp002339085	92.71	1.67	0	2262236	TRUE	TRUE	TRUE	MAG	Parks et al (2017)	13	0	2151	950.829
MAGsDB_DDEE01	d__Bacteria	p__Bacteroidota	c__Bacteroidia	o__Flavobacteriales	f__UA16	g__UBA974	s__UBA974 sp002336655	85.39	2.28	0	2124636	FALSE	TRUE	TRUE	MAG	Parks et al (2017)	2	0	1956	920.628
MAGsDB_DDEF01	d__Bacteria	p__Proteobacteria	c__Gammaproteobacteria	o__Pseudomonadales	f__HTCC2089	g__UBA4421	s__UBA4421 sp002336645	76.61	2.53	9.09	2932641	FALSE	TRUE	TRUE	MAG	Parks et al (2017)	2	0	2894	986.824
MAGsDB_DDEH01	d__Bacteria	p__Bacteroidota	c__Bacteroidia	o__Flavobacteriales	f__UA16	g__UA16	s__UA16 sp002336085	89.89	0.27	100	2172169	FALSE	TRUE	TRUE	MAG	Parks et al (2017)	2	0	1925	886.211
MAGsDB_DDEI01	d__Bacteria	p__Bacteroidota	c__Bacteroidia	o__Flavobacteriales	f__UA16	g__ASP10-05a	s__ASP10-05a sp002336675	92.11	0	0	2293621	TRUE	TRUE	TRUE	MAG	Parks et al (2017)	2	0	2035	887.243
MAGsDB_DDEJ01	d__Bacteria	p__Proteobacteria	c__Alphaproteobacteria	o__Rhodobacterales	f__Rhodobacteraceae	g__HIMB11	s__HIMB11 sp002336405	90.1	0.81	0	2983168	TRUE	TRUE	TRUE	MAG	Parks et al (2017)	3	0	2929	981.842
MAGsDB_DDEL01	d__Bacteria	p__Verrucomicrobiota	c__Verrucomicrobiae	o__Verrucomicrobiales	f__Akkermansiaceae	g__Roseibacillus	s__Roseibacillus sp002723015	82.81	0.68	100	3230567	FALSE	TRUE	TRUE	MAG	Parks et al (2017)	5	0	2729	844.743
MAGsDB_DDFN01	d__Bacteria	p__Bacteroidota	c__Bacteroidia	o__Flavobacteriales	f__Flavobacteriaceae	g__Dokdonia	s__Dokdonia sp002712765	82.8	0.52	0	3132538	FALSE	TRUE	TRUE	MAG	Parks et al (2017)	1	0	3151	1005.89
MAGsDB_DDFO01	d__Bacteria	p__Planctomycetota	c__Phycisphaerae	o__Phycisphaerales	f__SM1A02	g__UBA1926	s__UBA1926 sp002337215	79.64	0	0	3851203	FALSE	TRUE	TRUE	MAG	Parks et al (2017)	0	0	3177	824.937
MAGsDB_DDFX01	d__Bacteria	p__Proteobacteria	c__Alphaproteobacteria	o__Rhizobiales	f__Devosiaceae	g__Pelagibacterium	s__Pelagibacterium sp002723255	96.7	1.23	0	3822663	TRUE	TRUE	TRUE	MAG	Parks et al (2017)	0	0	3794	992.502
MAGsDB_DDFY01	d__Bacteria	p__Proteobacteria	c__Alphaproteobacteria	o__Sphingomonadales	f__Sphingomonadaceae	g__Erythrobacter_B	s__Erythrobacter_B sp002337385	89.08	0.76	0	2932201	FALSE	TRUE	TRUE	MAG	Parks et al (2017)	0	0	2847	970.943
MAGsDB_DDGB01	d__Bacteria	p__Proteobacteria	c__Gammaproteobacteria	o__Pseudomonadales	f__Alcanivoracaceae	g__Alcanivorax	s__Alcanivorax sp002337465	97.89	0.56	0	3948540	TRUE	TRUE	TRUE	MAG	Parks et al (2017)	5	0	3561	901.852
MAGsDB_DDGC01	d__Bacteria	p__Proteobacteria	c__Alphaproteobacteria	o__Rhizobiales	f__Devosiaceae	g__Pelagibacterium	s__Pelagibacterium sp002337455	97.2	0	0	3756137	TRUE	TRUE	TRUE	MAG	Parks et al (2017)	0	0	3664	975.47
MAGsDB_DDGE01	d__Bacteria	p__Planctomycetota	c__Phycisphaerae	o__Phycisphaerales	f__SM1A02	g__UBA1924	s__UBA1924 sp002337545	88.48	0	0	3534264	FALSE	TRUE	TRUE	MAG	Parks et al (2017)	0	0	3151	891.558
MAGsDB_DDGG01	d__Bacteria	p__Proteobacteria	c__Alphaproteobacteria	o__Caedimonadales	f__UBA1908	g__UBA1908	s__UBA1908 sp002337525	95.7	0	0	1740990	TRUE	TRUE	TRUE	MAG	Parks et al (2017)	0	0	1586	910.976
MAGsDB_DDGL01	d__Bacteria	p__Bacteroidota	c__Bacteroidia	o__Flavobacteriales	f__Flavobacteriaceae	g__UBA3611	s__UBA3611 sp002337605	98.29	0	0	3416246	TRUE	TRUE	TRUE	MAG	Parks et al (2017)	0	0	3120	913.283
MAGsDB_DDIC01	d__Bacteria	p__Bacteroidota	c__Rhodothermia	o__Balneolales	f__Balneolaceae	g__UBA8296	s__UBA8296 sp002338335	87.33	1.09	33.33	1510407	FALSE	TRUE	TRUE	MAG	Parks et al (2017)	4	0	1432	948.089
MAGsDB_DDIH01	d__Bacteria	p__Proteobacteria	c__Alphaproteobacteria	o__Parvibaculales	f__RS24	g__Micropelagos	s__Micropelagos sp002450335	94.42	0.36	0	1777858	TRUE	TRUE	TRUE	MAG	Parks et al (2017)	13	0	1861	1046.77
MAGsDB_DDII01	d__Bacteria	p__Proteobacteria	c__Gammaproteobacteria	o__Pseudomonadales	f__Porticoccaceae	g__TMED48	s__TMED48 sp002338445	91.87	0.31	50	2262203	TRUE	TRUE	TRUE	MAG	Parks et al (2017)	10	0	2048	905.312
MAGsDB_DDIK01	d__Bacteria	p__Bdellovibrionota	c__Bacteriovoracia	o__Bacteriovoracales	f__Bacteriovoracaceae	g__DB6-IX	s__DB6-IX sp002338505	85.91	2.73	0	3436029	FALSE	TRUE	TRUE	MAG	Parks et al (2017)	0	0	3550	1033.17
MAGsDB_DDIL01	d__Bacteria	p__Proteobacteria	c__Gammaproteobacteria	o__Enterobacterales	f__Alteromonadaceae	g__Glaciecola	s__Glaciecola sp002338515	94.22	1.23	0	4069068	TRUE	TRUE	TRUE	MAG	Parks et al (2017)	0	0	3593	883.003
MAGsDB_DDIM01	d__Bacteria	p__Proteobacteria	c__Alphaproteobacteria	o__Micavibrionales	f__Micavibrionaceae	g__UBA1850	s__UBA1850 sp002338525	90.63	1.3	0	1886382	TRUE	TRUE	TRUE	MAG	Parks et al (2017)	4	0	1825	967.46
MAGsDB_DDIN01	d__Bacteria	p__Proteobacteria	c__Alphaproteobacteria	o__Caulobacterales	f__Hyphomonadaceae	g__Ponticaulis	s__Ponticaulis sp002338565	99.11	0	0	3523870	TRUE	TRUE	TRUE	MAG	Parks et al (2017)	4	0	3426	972.227
MAGsDB_DDJS01	d__Bacteria	p__Proteobacteria	c__Gammaproteobacteria	o__Pseudomonadales	f__Porticoccaceae	g__TMED48	s__TMED48 sp002339165	93.35	0.19	100	2582076	TRUE	TRUE	TRUE	MAG	Parks et al (2017)	2	0	2464	954.271
MAGsDB_DDJT01	d__Bacteria	p__Bacteroidota	c__Bacteroidia	o__Flavobacteriales	f__Cryomorphaceae	g__UBA10364	s__UBA10364 sp003487785	79.59	1.25	0	1546674	FALSE	TRUE	TRUE	MAG	Parks et al (2017)	2	0	1555	1005.38
MAGsDB_DDJU01	d__Bacteria	p__Planctomycetota	c__Planctomycetes	o__Pirellulales	f__Pirellulaceae	g__UBA721	s__UBA721 sp002698965	85.74	0.07	100	4542748	FALSE	TRUE	TRUE	MAG	Parks et al (2017)	11	0	3750	825.492
MAGsDB_DDMK01	d__Bacteria	p__Actinobacteriota	c__Actinobacteria	o__Actinomycetales	f__Microbacteriaceae	g__Aquiluna		79.42	0.29	100	1038509	FALSE	TRUE	TRUE	MAG	Parks et al (2017)	0	0	1193	1148.76
MAGsDB_DDMP01	d__Bacteria	p__Proteobacteria	c__Gammaproteobacteria	o__Burkholderiales	f__Burkholderiaceae	g__RS62	s__RS62 sp002340675	83.56	0.47	0	2437763	FALSE	TRUE	TRUE	MAG	Parks et al (2017)	0	0	2542	1042.76
MAGsDB_DDMR01	d__Bacteria	p__Actinobacteriota	c__Actinobacteria	o__Nanopelagicales	f__Nanopelagicaceae	g__AAA044-D11	s__AAA044-D11 sp002340925	68.63	0.99	42.86	1177465	FALSE	FALSE	TRUE	MAG	Parks et al (2017)	0	0	1315	1116.81
MAGsDB_DDNL01	d__Bacteria	p__Proteobacteria	c__Gammaproteobacteria	o__Enterobacterales	f__Shewanellaceae	g__UBA2521	s__UBA2521 sp002341165	91.06	0.36	50	2277274	TRUE	TRUE	TRUE	MAG	Parks et al (2017)	1	0	2053	901.516
MAGsDB_DDNM01	d__Bacteria	p__Verrucomicrobiota	c__Verrucomicrobiae	o__Opitutales	f__MB11C04	g__GCA-2730975	s__GCA-2730975 sp002730975	95.23	0.34	100	3712215	TRUE	TRUE	TRUE	MAG	Parks et al (2017)	8	0	3055	822.959
MAGsDB_DDNP01	d__Bacteria	p__Actinobacteriota	c__Acidimicrobiia	o__Microtrichales	f__UBA8592	g__MedAcidi-G2A	s__MedAcidi-G2A sp002341185	95.73	3.09	20	2085579	TRUE	TRUE	TRUE	MAG	Parks et al (2017)	4	0	2102	1007.87
MAGsDB_DDNV01	d__Bacteria	p__Proteobacteria	c__Gammaproteobacteria	o__Pseudomonadales	f__Porticoccaceae	g__Porticoccus	s__Porticoccus sp002341315	89.21	2.22	16.67	2628343	FALSE	TRUE	TRUE	MAG	Parks et al (2017)	0	0	2692	1024.22
MAGsDB_DDNW01	d__Bacteria	p__Proteobacteria	c__Alphaproteobacteria	o__Sphingomonadales	f__Sphingomonadaceae	g__Erythrobacter_B	s__Erythrobacter_B sp002341345	76.64	0.95	0	3148815	FALSE	TRUE	TRUE	MAG	Parks et al (2017)	0	0	3320	1054.36
MAGsDB_DDOA01	d__Bacteria	p__Planctomycetota	c__Planctomycetes	o__Planctomycetales	f__Planctomycetaceae	g__Gimesia	s__Gimesia maris	100	1.11	0	7562642	TRUE	TRUE	TRUE	MAG	Parks et al (2017)	0	0	5826	770.366
MAGsDB_DDYY01	d__Bacteria	p__Bacteroidota	c__Bacteroidia	o__Chitinophagales	f__BACL12	g__UBA11426	s__UBA11426 sp002346225	96.63	0.33	50	2866931	TRUE	TRUE	TRUE	MAG	Parks et al (2017)	0	0	2556	891.546
MAGsDB_DDZB01	d__Bacteria	p__Proteobacteria	c__Gammaproteobacteria	o__Pseudomonadales	f__Halieaceae	g__IMCC3088	s__IMCC3088 sp003520285	79.13	1.17	40	2144000	FALSE	TRUE	TRUE	MAG	Parks et al (2017)	0	0	2267	1057.37
MAGsDB_DDZI01	d__Bacteria	p__Actinobacteriota	c__Actinobacteria	o__Nanopelagicales	f__Nanopelagicaceae	g__UBA3012	s__UBA3012 sp002346305	71.26	1.86	0	1295502	FALSE	FALSE	TRUE	MAG	Parks et al (2017)	0	0	1430	1103.82
MAGsDB_DDZN01	d__Bacteria	p__Actinobacteriota	c__Actinobacteria	o__Nanopelagicales	f__AcAMD-5	g__ATZT02		59.7	0	0	1022757	FALSE	FALSE	TRUE	MAG	Parks et al (2017)	0	0	1228	1200.68
MAGsDB_DDZS01	d__Bacteria	p__Proteobacteria	c__Alphaproteobacteria	o__UBA998	f__UBA3002	g__UBA3002	s__UBA3002 sp002346425	97.85	1.65	0	2261424	TRUE	TRUE	TRUE	MAG	Parks et al (2017)	1	0	2416	1068.35
MAGsDB_DDZT01	d__Bacteria	p__Chloroflexota	c__Anaerolineae	o__Anaerolineales	f__UBA11657	g__UBA11657	s__UBA11657 sp002346435	84.76	0.18	0	2056430	FALSE	TRUE	TRUE	MAG	Parks et al (2017)	4	0	1980	962.834
MAGsDB_DDZV01	d__Bacteria	p__Acidobacteriota	c__Vicinamibacteria	o__Vicinamibacterales	f__UBA2999	g__UBA2999	s__UBA2999 sp002346475	93.16	8.38	0	1936883	FALSE	TRUE	TRUE	MAG	Parks et al (2017)	0	0	1828	943.784
MAGsDB_DDZW01	d__Bacteria	p__Latescibacterota	c__UBA2968	o__UBA2968	f__GCA-2709665	g__GCA-2709665	s__GCA-2709665 sp002709665	90.05	3.3	33.33	5250035	TRUE	TRUE	TRUE	MAG	Parks et al (2017)	1	0	4927	938.47
MAGsDB_DDZY01	d__Bacteria	p__Proteobacteria	c__Gammaproteobacteria	o__UBA10353	f__LS-SOB	g__UBA5682	s__UBA5682 sp002346525	68.92	1.87	25	2296726	FALSE	FALSE	TRUE	MAG	Parks et al (2017)	9	0	2375	1034.08
MAGsDB_DDZZ01	d__Bacteria	p__Verrucomicrobiota	c__Verrucomicrobiae	o__Opitutales	f__UBA2995	g__UBA2995	s__UBA2995 sp002346535	98.36	1.35	0	3138549	TRUE	TRUE	TRUE	MAG	Parks et al (2017)	0	0	2924	931.641
MAGsDB_DEAA01	d__Bacteria	p__Acidobacteriota	c__Vicinamibacteria	o__Vicinamibacterales	f__UBA8438	g__UBA8438	s__UBA8438 sp002346545	96.49	5.13	0	4120496	FALSE	TRUE	TRUE	MAG	Parks et al (2017)	2	0	3777	916.637
MAGsDB_DEAC01	d__Bacteria	p__Latescibacterota	c__UBA2968	o__UBA2968	f__UBA2968	g__UBA6620	s__UBA6620 sp002433075	95.6	1.1	0	5618638	TRUE	TRUE	TRUE	MAG	Parks et al (2017)	0	0	5524	983.156
MAGsDB_DEAD01	d__Bacteria	p__Chloroflexota	c__Dehalococcoidia	o__UBA2991	f__UBA2991	g__UBA2991	s__UBA2991 sp002346645	91.25	0.99	0	1873976	TRUE	TRUE	TRUE	MAG	Parks et al (2017)	0	0	1889	1008.02
MAGsDB_DEAE01	d__Bacteria	p__Acidobacteriota	c__Vicinamibacteria	o__Vicinamibacterales	f__UBA8438	g__UBA8438	s__UBA8438 sp002347025	68.1	0	0	3627052	FALSE	FALSE	TRUE	MAG	Parks et al (2017)	0	0	3088	851.38
MAGsDB_DEAF01	d__Bacteria	p__Gemmatimonadota	c__Gemmatimonadetes	o__SG8-23	f__UBA6960	g__UBA6934	s__UBA6934 sp002346625	57.76	0	0	950829	FALSE	FALSE	TRUE	MAG	Parks et al (2017)	0	0	868	912.888
MAGsDB_DEAG01	d__Bacteria	p__Gemmatimonadota	c__Gemmatimonadetes	o__SG8-23	f__UBA6960	g__UBA2988	s__UBA2988 sp002346665	97.34	3.3	0	1999786	TRUE	TRUE	TRUE	MAG	Parks et al (2017)	0	0	1897	948.602
MAGsDB_DEAI01	d__Bacteria	p__Marinisomatota	c__Marinisomatia	o__Marinisomatales	f__UBA8229	g__AB-629-J13	s__AB-629-J13 sp002346675	80.02	1.1	0	1931941	FALSE	TRUE	TRUE	MAG	Parks et al (2017)	1	0	1599	827.665
MAGsDB_DEAL01	d__Bacteria	p__Actinobacteriota	c__Acidimicrobiia	o__Microtrichales	f__MedAcidi-G1	g__S20-B6	s__S20-B6 sp002346745	90.31	1.28	0	2064755	TRUE	TRUE	TRUE	MAG	Parks et al (2017)	3	0	2009	972.997
MAGsDB_DEAM01	d__Bacteria	p__Gemmatimonadota	c__Gemmatimonadetes	o__SG8-23	f__UBA6960	g__UBA2982	s__UBA2982 sp002347035	88.95	3.85	0	1849998	FALSE	TRUE	TRUE	MAG	Parks et al (2017)	1	0	1702	920.001
MAGsDB_DEAN01	d__Bacteria	p__Gemmatimonadota	c__Gemmatimonadetes	o__SG8-23	f__UBA6960	g__UBA887	s__UBA887 sp002724575	83.04	3.3	33.33	2239983	FALSE	TRUE	TRUE	MAG	Parks et al (2017)	1	0	2118	945.543
MAGsDB_DEAO01	d__Bacteria	p__Marinisomatota	c__Marinisomatia	o__Marinisomatales	f__Marinisomataceae	g__Marinisoma	s__Marinisoma sp002348725	60.61	0	0	732554	FALSE	FALSE	TRUE	MAG	Parks et al (2017)	31	4	786	1072.96
MAGsDB_DEAP01	d__Bacteria	p__Chloroflexota	c__Dehalococcoidia	o__UBA2979	f__UBA2979	g__UBA2979	s__UBA2979 sp002348225	85.58	1.98	50	1680644	FALSE	TRUE	TRUE	MAG	Parks et al (2017)	11	0	1712	1018.66
MAGsDB_DEAT01	d__Bacteria	p__Gemmatimonadota	c__Gemmatimonadetes	o__SG8-23	f__UBA6960	g__UBA2589	s__UBA2589 sp002348265	92.24	4.4	0	2409152	TRUE	TRUE	TRUE	MAG	Parks et al (2017)	3	0	2142	889.11
MAGsDB_DEAU01	d__Bacteria	p__Actinobacteriota	c__Acidimicrobiia	o__Microtrichales	f__MedAcidi-G1	g__UBA9410	s__UBA9410 sp002348705	97.44	2.14	0	2631683	TRUE	TRUE	TRUE	MAG	Parks et al (2017)	3	0	2545	967.062
MAGsDB_DEAW01	d__Bacteria	p__Planctomycetota	c__Planctomycetes	o__Pirellulales	f__Pirellulaceae	g__UBA721	s__UBA721 sp002348315	95.87	0.11	0	4362043	TRUE	TRUE	TRUE	MAG	Parks et al (2017)	8	0	3492	800.542
MAGsDB_DEAY01	d__Bacteria	p__Verrucomicrobiota	c__Verrucomicrobiae	o__Pedosphaerales	f__AAA164-E04	g__UBA2970	s__UBA2970 sp002348345	86.61	2.7	0	4780578	FALSE	TRUE	TRUE	MAG	Parks et al (2017)	7	0	4152	868.514
MAGsDB_DEBC01	d__Bacteria	p__Proteobacteria	c__Alphaproteobacteria	o__UBA2966	f__UBA2966	g__UBA2966	s__UBA2966 sp002348365	94.35	0.65	0	4077666	TRUE	TRUE	TRUE	MAG	Parks et al (2017)	2	0	4184	1026.08
MAGsDB_DEBD01	d__Bacteria	p__Proteobacteria	c__Gammaproteobacteria	o__Pseudomonadales	f__HTCC2089	g__UBA2965	s__UBA2965 sp002348385	91.27	2.58	7.69	3341816	TRUE	TRUE	TRUE	MAG	Parks et al (2017)	2	0	3262	976.116
MAGsDB_DEBF01	d__Bacteria	p__Chloroflexota	c__Dehalococcoidia	o__UBA2963	f__UBA2963	g__UBA2963	s__UBA2963 sp003215215	88.34	1.32	100	1359383	FALSE	TRUE	TRUE	MAG	Parks et al (2017)	2	0	1392	1023.99
MAGsDB_DEBI01	d__Bacteria	p__Gemmatimonadota	c__Gemmatimonadetes	o__SG8-23	f__UBA6960	g__UBA2589	s__UBA2589 sp002348465	84.26	2.2	0	2266138	FALSE	TRUE	TRUE	MAG	Parks et al (2017)	16	0	2067	912.125
MAGsDB_DEBL01	d__Bacteria	p__Myxococcota	c__UBA796	o__UBA796	f__UBA796	g__UBA796	s__UBA796 sp002348535	80.94	1.64	75	4201276	FALSE	TRUE	TRUE	MAG	Parks et al (2017)	8	0	3945	939
MAGsDB_DEBM01	d__Bacteria	p__Bacteroidota	c__Rhodothermia	o__Balneolales	f__Balneolaceae	g__UBA1275	s__UBA1275 sp002348545	79.95	1.12	50	1823310	FALSE	TRUE	TRUE	MAG	Parks et al (2017)	2	0	1544	846.812
MAGsDB_DEBO01	d__Bacteria	p__Proteobacteria	c__Alphaproteobacteria	o__Puniceispirillales	f__Puniceispirillaceae	g__HIMB100	s__HIMB100 sp002348585	81.23	0.87	100	1787512	FALSE	TRUE	TRUE	MAG	Parks et al (2017)	27	3	1887	1055.66
MAGsDB_DEIG01	d__Bacteria	p__Proteobacteria	c__Gammaproteobacteria	o__Methylococcales	f__Cycloclasticaceae	g__UBA2780	s__UBA2780 sp002352345	99.06	1.05	0	2374728	TRUE	TRUE	TRUE	MAG	Parks et al (2017)	0	0	2306	971.059
MAGsDB_DEIH01	d__Bacteria	p__Spirochaetota	c__Spirochaetia	o__Spirochaetales	f__Spirochaetaceae_B	g__UBA2779	s__UBA2779 sp002352375	76.05	0.8	0	3093659	FALSE	TRUE	TRUE	MAG	Parks et al (2017)	0	0	3144	1016.27
MAGsDB_DEII01	d__Bacteria	p__Proteobacteria	c__Gammaproteobacteria	o__Methylococcales	f__UBA2778	g__UBA2778	s__UBA2778 sp002352385	95.52	3.6	0	3932915	TRUE	TRUE	TRUE	MAG	Parks et al (2017)	0	0	3841	976.629
MAGsDB_DEIJ01	d__Bacteria	p__Chloroflexota	c__Dehalococcoidia	o__UBA2777	f__UBA2777	g__UBA2777	s__UBA2777 sp002352365	89.77	1.98	0	1823052	FALSE	TRUE	TRUE	MAG	Parks et al (2017)	0	0	1995	1094.32
MAGsDB_DEIK01	d__Bacteria	p__Proteobacteria	c__Alphaproteobacteria	o__Rhodobacterales	f__Rhodobacteraceae	g__Marinosulfonomonas	s__Marinosulfonomonas sp002352425	96.64	2.24	14.29	3197922	TRUE	TRUE	TRUE	MAG	Parks et al (2017)	0	0	3388	1059.44
MAGsDB_DEIL01	d__Bacteria	p__Desulfobacterota	c__Desulfobulbia	o__Desulfobulbales	f__Desulfocapsaceae	g__UBA2775	s__UBA2775 sp002352445	89.47	2.68	40	4214536	FALSE	TRUE	TRUE	MAG	Parks et al (2017)	0	0	4059	963.095
MAGsDB_DEIM01	d__Bacteria	p__Dadabacteria	c__UBA1144	o__UBA2774	f__UBA2774	g__UBA2774	s__UBA2774 sp002352485	86.41	2.52	0	2481553	FALSE	TRUE	TRUE	MAG	Parks et al (2017)	0	0	2613	1052.97
MAGsDB_DEIN01	d__Bacteria	p__Patescibacteria	c__Paceibacteria_A	o__Moranbacterales	f__UBA2193	g__UBA2773	s__UBA2773 sp002352465	65.06	1.12	0	886769	FALSE	FALSE	TRUE	MAG	Parks et al (2017)	0	0	835	941.621
MAGsDB_DEIO01	d__Bacteria	p__Patescibacteria	c__Paceibacteria_A	o__Moranbacterales	f__UBA2193	g__UBA2772	s__UBA2772 sp002352545	70.96	3.96	0	1201707	FALSE	FALSE	TRUE	MAG	Parks et al (2017)	0	0	1151	957.804
MAGsDB_DEIP01	d__Bacteria	p__Desulfobacterota	c__Desulfobacteria	o__Desulfobacterales	f__Desulfosarcinaceae	g__Desulfosarcina	s__Desulfosarcina sp002352605	89.19	0.65	0	3032252	FALSE	TRUE	TRUE	MAG	Parks et al (2017)	0	0	2821	930.332
MAGsDB_DEIQ01	d__Bacteria	p__Proteobacteria	c__Gammaproteobacteria	o__UBA2770	f__UBA2770	g__UBA2770	s__UBA2770 sp002352565	88.22	1.06	0	2247404	FALSE	TRUE	TRUE	MAG	Parks et al (2017)	0	0	2089	929.517
MAGsDB_DEIR01	d__Bacteria	p__Proteobacteria	c__Gammaproteobacteria	o__Pseudomonadales	f__Moraxellaceae	g__Psychrobacter	s__Psychrobacter sp002352555	99.4	0	0	3148310	TRUE	TRUE	TRUE	MAG	Parks et al (2017)	0	0	2576	818.217
MAGsDB_DEIT01	d__Bacteria	p__Proteobacteria	c__Alphaproteobacteria	o__Rhizobiales	f__Methyloligellaceae	g__UBA2767	s__UBA2767 sp002352635	87.51	2.74	16.67	4101605	FALSE	TRUE	TRUE	MAG	Parks et al (2017)	0	0	4184	1020.09
MAGsDB_DEIU01	d__Bacteria	p__Actinobacteriota	c__Acidimicrobiia	o__UBA2766	f__UBA2766	g__UBA2766	s__UBA2766 sp002352645	95.73	2.14	0	3778022	TRUE	TRUE	TRUE	MAG	Parks et al (2017)	0	0	3414	903.647
MAGsDB_DEIV01	d__Bacteria	p__Bacteroidota	c__Bacteroidia	o__Flavobacteriales	f__Flavobacteriaceae	g__UBA7949	s__UBA7949 sp002352665	97.82	4.03	44	3981292	TRUE	TRUE	TRUE	MAG	Parks et al (2017)	0	0	3672	922.314
MAGsDB_DELD01	d__Bacteria	p__Proteobacteria	c__Alphaproteobacteria	o__Micavibrionales	f__Micavibrionaceae	g__UBA2705	s__UBA2705 sp002354205	89.78	0	0	2460069	FALSE	TRUE	TRUE	MAG	Parks et al (2017)	6	0	2374	965.014
MAGsDB_DELM01	d__Bacteria	p__Proteobacteria	c__Gammaproteobacteria	o__Nitrosococcales	f__Methylophagaceae	g__Methylophaga	s__Methylophaga sp002354555	85.83	2.4	54.55	2794795	FALSE	TRUE	TRUE	MAG	Parks et al (2017)	0	0	3031	1084.52
MAGsDB_DELY01	d__Bacteria	p__Proteobacteria	c__Gammaproteobacteria	o__Pseudomonadales	f__Pseudomonadaceae	g__Pseudomonas_E	s__Pseudomonas_E sp002354655	99.19	1.11	0	4833297	TRUE	TRUE	TRUE	MAG	Parks et al (2017)	0	0	4398	909.938
MAGsDB_DELZ01	d__Bacteria	p__Proteobacteria	c__Alphaproteobacteria	o__Sphingomonadales	f__Sphingomonadaceae	g__Sphingorhabdus	s__Sphingorhabdus sp002354635	99.11	0.31	0	3322949	TRUE	TRUE	TRUE	MAG	Parks et al (2017)	0	0	3182	957.583
MAGsDB_DEMD01	d__Bacteria	p__Proteobacteria	c__Gammaproteobacteria	o__Pseudomonadales	f__Oleiphilaceae	g__UBA2679	s__UBA2679 sp002354735	94.9	1.45	0	4388855	TRUE	TRUE	TRUE	MAG	Parks et al (2017)	0	0	3901	888.842
MAGsDB_DEMH01	d__Bacteria	p__Proteobacteria	c__Gammaproteobacteria	o__Pseudomonadales	f__Pseudohongiellaceae	g__Pseudohongiella	s__Pseudohongiella sp002354805	96.48	0.43	0	3514147	TRUE	TRUE	TRUE	MAG	Parks et al (2017)	0	0	3156	898.084
MAGsDB_DEML01	d__Bacteria	p__Planctomycetota	c__Planctomycetes	o__Planctomycetales	f__Planctomycetaceae	g__UBA9033	s__UBA9033 sp002359185	95.56	0	0	6652450	TRUE	TRUE	TRUE	MAG	Parks et al (2017)	0	0	5242	787.98
MAGsDB_DEMS01	d__Bacteria	p__Bacteroidota	c__Rhodothermia	o__Balneolales	f__Balneolaceae	g__UBA2664	s__UBA2664 sp002359315	80.6	0.82	0	2823689	FALSE	TRUE	TRUE	MAG	Parks et al (2017)	0	0	2464	872.617
MAGsDB_DENU01	d__Bacteria	p__Bacteroidota	c__Bacteroidia	o__Flavobacteriales	f__UA16	g__UBA974	s__UBA974 sp002700285	83.04	1.08	50	1869931	FALSE	TRUE	TRUE	MAG	Parks et al (2017)	5	0	1754	938.003
MAGsDB_DEOR01	d__Bacteria	p__Proteobacteria	c__Gammaproteobacteria	o__SAR86	f__D2472	g__D2472	s__D2472 sp002358345	79.26	0	0	1344293	FALSE	TRUE	TRUE	MAG	Parks et al (2017)	0	0	1414	1051.85
MAGsDB_DEPK01	d__Bacteria	p__Actinobacteriota	c__Actinobacteria	o__Actinomycetales	f__Microbacteriaceae	g__Microbacterium	s__Microbacterium sp900098805	87.54	1.77	12.5	3226767	FALSE	TRUE	TRUE	MAG	Parks et al (2017)	4	0	3251	1007.51
MAGsDB_DEQW01	d__Bacteria	p__Bacteroidota	c__Bacteroidia	o__Flavobacteriales	f__Flavobacteriaceae	g__Marixanthomonas	s__Marixanthomonas sp002360635	99.24	0.19	0	3141914	TRUE	TRUE	TRUE	MAG	Parks et al (2017)	0	0	2939	935.417
MAGsDB_DEWY01	d__Bacteria	p__Proteobacteria	c__Alphaproteobacteria	o__Caulobacterales	f__Caulobacteraceae	g__Phenylobacterium	s__Phenylobacterium sp002363865	99.03	1.95	0	3449827	TRUE	TRUE	TRUE	MAG	Parks et al (2017)	2	0	3319	962.077
MAGsDB_DEXD01	d__Bacteria	p__Bacteroidota	c__Rhodothermia	o__Balneolales	f__Balneolaceae	g__Balneola	s__Balneola sp002364085	100	0	0	3253709	TRUE	TRUE	TRUE	MAG	Parks et al (2017)	0	0	2891	888.524
MAGsDB_DEXE01	d__Bacteria	p__Proteobacteria	c__Gammaproteobacteria	o__Nitrosococcales	f__Methylophagaceae	g__Methylophaga	s__Methylophaga sp002363955	98.59	0.47	0	2948433	TRUE	TRUE	TRUE	MAG	Parks et al (2017)	0	0	2851	966.954
MAGsDB_DEXG01	d__Bacteria	p__Planctomycetota	c__Phycisphaerae	o__Phycisphaerales	f__SM1A02	g__UBA1924	s__UBA1924 sp002364005	91.48	1.14	100	3403786	TRUE	TRUE	TRUE	MAG	Parks et al (2017)	0	0	2948	866.094
MAGsDB_DEXR01	d__Bacteria	p__Bacteroidota	c__Bacteroidia	o__Flavobacteriales	f__Flavobacteriaceae	g__Marixanthomonas	s__Marixanthomonas sp002364245	67.34	0.86	33.33	1881265	FALSE	FALSE	TRUE	MAG	Parks et al (2017)	0	0	1835	975.408
MAGsDB_DEXT01	d__Bacteria	p__Proteobacteria	c__Gammaproteobacteria	o__Pseudomonadales	f__Porticoccaceae	g__Porticoccus	s__Porticoccus hydrocarbonoclasticus	98.43	0.49	0	2720684	TRUE	TRUE	TRUE	MAG	Parks et al (2017)	1	0	2606	957.847
MAGsDB_DEXV01	d__Bacteria	p__Bacteroidota	c__Bacteroidia	o__Flavobacteriales	f__Flavobacteriaceae	g__Gillisia	s__Gillisia sp002364325	81.03	2.51	31.25	2578194	FALSE	TRUE	TRUE	MAG	Parks et al (2017)	0	0	2332	904.509
MAGsDB_DEXW01	d__Bacteria	p__Bacteroidota	c__Bacteroidia	o__Flavobacteriales	f__Flavobacteriaceae	g__Winogradskyella	s__Winogradskyella sp002364335	97.46	0.17	0	3423542	TRUE	TRUE	TRUE	MAG	Parks et al (2017)	0	0	3250	949.309
MAGsDB_DEXX01	d__Bacteria	p__Proteobacteria	c__Gammaproteobacteria	o__Pseudomonadales	f__Halomonadaceae	g__Halomonas	s__Halomonas sp002364315	99.03	0.94	0	4909843	TRUE	TRUE	TRUE	MAG	Parks et al (2017)	0	0	4607	938.319
MAGsDB_DEYE01	d__Bacteria	p__Actinobacteriota	c__Acidimicrobiia	o__Microtrichales	f__MedAcidi-G1	g__MedAcidi-G1	s__MedAcidi-G1 sp002716285	81.39	0.43	0	1712296	FALSE	TRUE	TRUE	MAG	Parks et al (2017)	0	0	1811	1057.64
MAGsDB_DEYK01	d__Bacteria	p__Planctomycetota	c__Phycisphaerae	o__Phycisphaerales	f__SM1A02	g__UBA854	s__UBA854 sp002364485	97.35	1.14	0	2556763	TRUE	TRUE	TRUE	MAG	Parks et al (2017)	4	0	2241	876.499
MAGsDB_DEYL01	d__Bacteria	p__Bacteroidota	c__Bacteroidia	o__Flavobacteriales	f__Flavobacteriaceae	g__UBA8316	s__UBA8316 sp002364535	88.62	2.16	9.09	2017223	FALSE	TRUE	TRUE	MAG	Parks et al (2017)	13	0	1839	911.649
MAGsDB_DEYM01	d__Bacteria	p__Planctomycetota	c__Phycisphaerae	o__Phycisphaerales	f__SM1A02	g__UBA1668	s__UBA1668 sp002364555	96.73	0.57	0	2593268	TRUE	TRUE	TRUE	MAG	Parks et al (2017)	4	0	2336	900.794
MAGsDB_DEYN01	d__Bacteria	p__Verrucomicrobiota	c__Verrucomicrobiae	o__Verrucomicrobiales	f__Akkermansiaceae	g__SW10	s__SW10 sp002323895	96.39	1.36	0	3643893	TRUE	TRUE	TRUE	MAG	Parks et al (2017)	8	0	3053	837.84
MAGsDB_DEYT01	d__Bacteria	p__Verrucomicrobiota	c__Verrucomicrobiae	o__Opitutales	f__MB11C04	g__MB11C04	s__MB11C04 sp002364975	90.62	1.35	0	2645997	TRUE	TRUE	TRUE	MAG	Parks et al (2017)	6	0	2351	888.512
MAGsDB_DEYU01	d__Bacteria	p__Verrucomicrobiota	c__Verrucomicrobiae	o__Opitutales	f__Puniceicoccaceae	g__BACL24	s__BACL24 sp002862945	83.02	0	0	1639280	FALSE	TRUE	TRUE	MAG	Parks et al (2017)	5	0	1556	949.197
MAGsDB_DEZT01	d__Bacteria	p__Actinobacteriota	c__Acidimicrobiia	o__Microtrichales	f__MedAcidi-G1	g__UBA3125	s__UBA3125 sp002365325	91.88	1.28	0	1886189	TRUE	TRUE	TRUE	MAG	Parks et al (2017)	2	0	2002	1061.4
MAGsDB_DEZY01	d__Bacteria	p__Actinobacteriota	c__Actinobacteria	o__Nanopelagicales	f__S36-B12	g__UBA4592	s__UBA4592 sp002365735	85.04	1.76	16.67	2039392	FALSE	TRUE	TRUE	MAG	Parks et al (2017)	0	0	2236	1096.41
MAGsDB_DFBC01	d__Bacteria	p__Proteobacteria	c__Gammaproteobacteria	o__Pseudomonadales	f__Porticoccaceae	g__Porticoccus	s__Porticoccus sp002367235	84.81	1.54	33.33	1993819	FALSE	TRUE	TRUE	MAG	Parks et al (2017)	0	0	2040	1023.16
MAGsDB_DFBD01	d__Bacteria	p__Proteobacteria	c__Alphaproteobacteria	o__Rhodobacterales	f__Rhodobacteraceae	g__UBA3077	s__UBA3077 sp002367255	71.75	1.39	25	2355657	FALSE	FALSE	TRUE	MAG	Parks et al (2017)	0	0	2695	1144.05
MAGsDB_DFBE01	d__Bacteria	p__Chloroflexota	c__Dehalococcoidia	o__UBA3088	f__UBA3088	g__UBA3088	s__UBA3088 sp002367275	85.31	0	0	1162272	FALSE	TRUE	TRUE	MAG	Parks et al (2017)	0	0	1321	1136.57
MAGsDB_DFBF01	d__Bacteria	p__Proteobacteria	c__Alphaproteobacteria	o__Rhodobacterales	f__Rhodobacteraceae	g__Aliiroseovarius	s__Aliiroseovarius sp002367285	81.13	0.72	20	3214738	FALSE	TRUE	TRUE	MAG	Parks et al (2017)	0	0	3622	1126.69
MAGsDB_DFBG01	d__Bacteria	p__Actinobacteriota	c__Coriobacteriia	o__OPB41	f__UBA3086	g__UBA3086	s__UBA3086 sp002367305	72.22	1.11	0	1668912	FALSE	FALSE	TRUE	MAG	Parks et al (2017)	0	0	1861	1115.1
MAGsDB_DFBH01	d__Bacteria	p__Actinobacteriota	c__UBA9087	o__UBA9087	f__UBA3085	g__UBA3085	s__UBA3085 sp002366545	97.73	0.91	0	1513879	TRUE	TRUE	TRUE	MAG	Parks et al (2017)	0	0	1536	1014.61
MAGsDB_DFBI01	d__Bacteria	p__Desulfobacterota	c__Syntrophia	o__Syntrophales	f__UBA3084	g__UBA3084	s__UBA3084 sp002367335	84.17	1.94	33.33	2100440	FALSE	TRUE	TRUE	MAG	Parks et al (2017)	0	0	2146	1021.69
MAGsDB_DFBJ01	d__Bacteria	p__Bdellovibrionota	c__Bacteriovoracia	o__Bacteriovoracales	f__Bacteriovoracaceae	g__Halobacteriovorax	s__Halobacteriovorax sp002366565	93.2	2.68	0	3549325	TRUE	TRUE	TRUE	MAG	Parks et al (2017)	0	0	3359	946.377
MAGsDB_DFBK01	d__Bacteria	p__Chloroflexota	c__Anaerolineae	o__UBA7937	f__UBA7937	g__UBA7937	s__UBA7937 sp002366595	85.9	2.75	33.33	2243134	FALSE	TRUE	TRUE	MAG	Parks et al (2017)	0	0	2287	1019.56
MAGsDB_DFBL01	d__Bacteria	p__Patescibacteria	c__Dojkabacteria	o__SC72	f__SC72	g__UBA3081	s__UBA3081 sp002366615	65.75	2.59	50	613477	FALSE	FALSE	TRUE	MAG	Parks et al (2017)	0	0	646	1053.01
MAGsDB_DFBM01	d__Bacteria	p__Proteobacteria	c__Alphaproteobacteria	o__Rhodobacterales	f__Rhodobacteraceae	g__UBA3077	s__UBA3077 sp002366645	74.73	0.95	0	2253695	FALSE	FALSE	TRUE	MAG	Parks et al (2017)	0	0	2462	1092.43
MAGsDB_DFBN01	d__Bacteria	p__WOR-3	c__WOR-3	o__UBA2258	f__UBA2258	g__UBA3079	s__UBA3079 sp002366635	85.31	1.1	0	1576171	FALSE	TRUE	TRUE	MAG	Parks et al (2017)	0	0	1552	984.665
MAGsDB_DFBO01	d__Bacteria	p__Bacteroidota	c__Bacteroidia	o__Flavobacteriales	f__Flavobacteriaceae	g__Oceanihabitans	s__Oceanihabitans sp002366675	83.36	2.41	7.14	2548718	FALSE	TRUE	TRUE	MAG	Parks et al (2017)	0	0	2516	987.163
MAGsDB_DFBP01	d__Bacteria	p__Proteobacteria	c__Alphaproteobacteria	o__Rhodobacterales	f__Rhodobacteraceae	g__UBA3077	s__UBA3077 sp002366685	71.6	3.14	8.33	2603467	FALSE	FALSE	TRUE	MAG	Parks et al (2017)	0	0	3018	1159.22
MAGsDB_DFBQ01	d__Bacteria	p__Desulfobacterota	c__Dissulfuribacteria	o__Dissulfuribacterales	f__UBA3076	g__UBA3076	s__UBA3076 sp002367355	94.03	1.98	20	2606474	TRUE	TRUE	TRUE	MAG	Parks et al (2017)	0	0	2571	986.39
MAGsDB_DFBR01	d__Bacteria	p__Proteobacteria	c__Alphaproteobacteria	o__Sphingomonadales	f__Sphingomonadaceae	g__Erythrobacter_B	s__Erythrobacter_B sp002367375	83.47	0.37	0	2297743	FALSE	TRUE	TRUE	MAG	Parks et al (2017)	0	0	2506	1090.64
MAGsDB_DFBS01	d__Bacteria	p__Proteobacteria	c__Gammaproteobacteria	o__Pseudomonadales	f__Halomonadaceae	g__Halomonas	s__Halomonas sp002366715	98.06	0.92	0	4124170	TRUE	TRUE	TRUE	MAG	Parks et al (2017)	0	0	3896	944.675
MAGsDB_DFBT01	d__Bacteria	p__WOR-3_B	c__UBA3073	o__UBA3073	f__UBA3073	g__UBA3073	s__UBA3073 sp002366725	85.16	1.65	0	2059656	FALSE	TRUE	TRUE	MAG	Parks et al (2017)	0	0	1838	892.382
MAGsDB_DFBU01	d__Bacteria	p__WOR-3_B	c__UBA3072	o__UBA3072	f__UBA3072	g__UBA3072	s__UBA3072 sp002215665	90.19	0.55	0	1752986	TRUE	TRUE	TRUE	MAG	Parks et al (2017)	0	0	1758	1002.86
MAGsDB_DFBV01	d__Bacteria	p__Chloroflexota	c__Anaerolineae	o__UBA3071	f__UBA3071	g__UBA3071	s__UBA3071 sp002366755	65.91	2.27	0	2551402	FALSE	FALSE	TRUE	MAG	Parks et al (2017)	0	0	2738	1073.14
MAGsDB_DFBW01	d__Bacteria	p__Proteobacteria	c__Alphaproteobacteria	o__Rhodobacterales	f__Rhodobacteraceae	g__Roseovarius	s__Roseovarius sp002366775	76.32	0.6	0	2576739	FALSE	TRUE	TRUE	MAG	Parks et al (2017)	0	0	2855	1107.99
MAGsDB_DFBX01	d__Bacteria	p__Proteobacteria	c__Alphaproteobacteria	o__Rhodobacterales	f__Rhodobacteraceae	g__UBA3069	s__UBA3069 sp002366795	96.39	0.98	0	3610761	TRUE	TRUE	TRUE	MAG	Parks et al (2017)	0	0	3652	1011.42
MAGsDB_DFBY01	d__Bacteria	p__Proteobacteria	c__Gammaproteobacteria	o__Pseudomonadales	f__Moraxellaceae	g__Psychrobacter	s__Psychrobacter sp002366815	99.08	0.27	0	2878132	TRUE	TRUE	TRUE	MAG	Parks et al (2017)	0	0	2439	847.425
MAGsDB_DFBZ01	d__Bacteria	p__Proteobacteria	c__Gammaproteobacteria	o__Pseudomonadales	f__UBA3067	g__UBA3067	s__UBA3067 sp002366835	91.08	0.63	0	3250476	TRUE	TRUE	TRUE	MAG	Parks et al (2017)	0	0	2970	913.712
MAGsDB_DFDG01	d__Bacteria	p__Verrucomicrobiota	c__Verrucomicrobiae	o__Opitutales	f__Opitutaceae	g__Cephaloticoccus	s__Cephaloticoccus sp002367815	87.37	0.34	0	2803123	FALSE	TRUE	TRUE	MAG	Parks et al (2017)	0	0	2859	1019.93
MAGsDB_DFDI01	d__Bacteria	p__Proteobacteria	c__Gammaproteobacteria	o__Burkholderiales	f__SG8-40	g__UBA3031	s__UBA3031 sp002367635	96.54	2	0	1928305	TRUE	TRUE	TRUE	MAG	Parks et al (2017)	0	0	1969	1021.1
MAGsDB_DFDK01	d__Bacteria	p__Actinobacteriota	c__Acidimicrobiia	o__Microtrichales	f__Ilumatobacteraceae	g__UBA3006	s__UBA3006 sp002367695	89.1	0.43	0	1670848	FALSE	TRUE	TRUE	MAG	Parks et al (2017)	0	0	1833	1097.05
MAGsDB_DFDL01	d__Bacteria	p__Actinobacteriota	c__Actinobacteria	o__Nanopelagicales	f__Nanopelagicaceae	g__AAA044-D11	s__AAA044-D11 sp002367715	76.56	1.36	20	1334176	FALSE	TRUE	TRUE	MAG	Parks et al (2017)	0	0	1435	1075.57
MAGsDB_DFLT01	d__Bacteria	p__Proteobacteria	c__Alphaproteobacteria	o__Sphingomonadales	f__Sphingomonadaceae	g__Pacificimonas	s__Pacificimonas sp002375465	99.57	0.43	0	3111287	TRUE	TRUE	TRUE	MAG	Parks et al (2017)	0	0	2971	954.91
MAGsDB_DFLU01	d__Bacteria	p__Bacteroidota	c__Bacteroidia	o__Flavobacteriales	f__Flavobacteriaceae	g__UBA3611	s__UBA3611 sp002375495	99.24	0.19	0	3378100	TRUE	TRUE	TRUE	MAG	Parks et al (2017)	2	0	3106	919.452
MAGsDB_DFMC01	d__Bacteria	p__Proteobacteria	c__Gammaproteobacteria	o__Nitrosococcales	f__Methylophagaceae	g__Methylophaga	s__Methylophaga sp002696735	98.94	0.47	0	3015043	TRUE	TRUE	TRUE	MAG	Parks et al (2017)	1	0	2850	945.26
MAGsDB_DFMJ01	d__Bacteria	p__Proteobacteria	c__Alphaproteobacteria	o__Caulobacterales	f__Hyphomonadaceae	g__Hyphomonas	s__Hyphomonas sp000682775	97.55	0.16	0	3452109	TRUE	TRUE	TRUE	MAG	Parks et al (2017)	2	0	3361	973.608
MAGsDB_DFMO01	d__Bacteria	p__Bacteroidota	c__Bacteroidia	o__Flavobacteriales	f__Flavobacteriaceae	g__Aequorivita	s__Aequorivita sp002375695	98.17	0	0	2713065	TRUE	TRUE	TRUE	MAG	Parks et al (2017)	0	0	2464	908.198
MAGsDB_DFMV01	d__Bacteria	p__Proteobacteria	c__Alphaproteobacteria	o__Rhizobiales	f__Devosiaceae	g__Pelagibacterium	s__Pelagibacterium sp002375765	96.84	1.23	66.67	3947565	TRUE	TRUE	TRUE	MAG	Parks et al (2017)	0	0	4003	1014.04
MAGsDB_DFND01	d__Bacteria	p__Firmicutes_E	c__UBA3569	o__UBA3569	f__UBA3569	g__UBA3569	s__UBA3569 sp002375895	79.24	0	0	1991268	FALSE	TRUE	TRUE	MAG	Parks et al (2017)	0	0	2010	1009.41
MAGsDB_DFNE01	d__Bacteria	p__Firmicutes_E	c__UBA3569	o__UBA3575	f__UBA3575	g__UBA3575	s__UBA3575 sp002375925	92.54	2.97	0	2468000	TRUE	TRUE	TRUE	MAG	Parks et al (2017)	0	0	2397	971.232
MAGsDB_DFNF01	d__Bacteria	p__Bipolaricaulota	c__Bipolaricaulia	o__Bipolaricaulales	f__Bipolaricaulaceae	g__UBA3574	s__UBA3574 sp002375935	91.53	0	0	1576779	TRUE	TRUE	TRUE	MAG	Parks et al (2017)	0	0	1567	993.798
MAGsDB_DFNH01	d__Bacteria	p__Firmicutes_B	c__Desulfotomaculia	o__Ammonifexales	f__Desulforudaceae	g__Desulfopertinax	s__Desulfopertinax sp002375985	98.41	0	0	2033475	TRUE	TRUE	TRUE	MAG	Parks et al (2017)	0	0	2104	1034.68
MAGsDB_DFNI01	d__Bacteria	p__Bipolaricaulota	c__Bipolaricaulia	o__Bipolaricaulales	f__Bipolaricaulaceae	g__UBA3571	s__UBA3571 sp002375995	91.53	0	0	1842568	TRUE	TRUE	TRUE	MAG	Parks et al (2017)	0	0	1833	994.807
MAGsDB_DFNJ01	d__Bacteria	p__Firmicutes_E	c__DTU015	o__UBA3561	f__UBA3561	g__UBA3561	s__UBA3561 sp002376005	87.29	0.5	0	2168890	FALSE	TRUE	TRUE	MAG	Parks et al (2017)	0	0	2077	957.633
MAGsDB_DFNM01	d__Bacteria	p__Firmicutes_A	c__Thermovenabulia	o__UBA3567	f__UBA3567	g__UBA3567	s__UBA3567 sp002376045	96.15	0	0	3033816	TRUE	TRUE	TRUE	MAG	Parks et al (2017)	0	0	2970	978.965
MAGsDB_DFNN01	d__Bacteria	p__Firmicutes	c__Bacilli	o__Izemoplasmatales	f__Izemoplasmataceae	g__UBA3566	s__UBA3566 sp002376065	94.67	0	0	1776106	TRUE	TRUE	TRUE	MAG	Parks et al (2017)	0	0	1852	1042.73
MAGsDB_DFNR01	d__Bacteria	p__Nitrospirota	c__Thermodesulfovibrionia	o__Thermodesulfovibrionales	f__JdFR-88	g__JdFR-88	s__JdFR-88 sp002011795	93.64	3.36	20	1773176	TRUE	TRUE	TRUE	MAG	Parks et al (2017)	0	0	1902	1072.65
MAGsDB_DFOS01	d__Bacteria	p__Bdellovibrionota	c__Bdellovibrionia	o__Bdellovibrionales	f__UBA840	g__UBA3535	s__UBA3535 sp002376845	96.43	1.79	0	2311718	TRUE	TRUE	TRUE	MAG	Parks et al (2017)	11	1	2315	1001.42
MAGsDB_DFOU01	d__Bacteria	p__Patescibacteria	c__Paceibacteria	o__UBA9983_A	f__UBA2163	g__UBA2103	s__UBA2103 sp002376865	61.72	0.85	0	584240	FALSE	FALSE	TRUE	MAG	Parks et al (2017)	0	0	664	1136.52
MAGsDB_DFOV01	d__Bacteria	p__Proteobacteria	c__Gammaproteobacteria	o__Enterobacterales	f__UBA3532	g__UBA3532	s__UBA3532 sp002376965	87.53	3.33	25	4012724	FALSE	TRUE	TRUE	MAG	Parks et al (2017)	0	0	3754	935.524
MAGsDB_DFOW01	d__Bacteria	p__Patescibacteria	c__Paceibacteria	o__UBA9983_A	f__UBA3531	g__UBA3531	s__UBA3531 sp002376885	71.89	1.12	0	680106	FALSE	FALSE	TRUE	MAG	Parks et al (2017)	0	0	747	1098.36
MAGsDB_DFOX01	d__Bacteria	p__Patescibacteria	c__Paceibacteria	o__UBA9983_A	f__UBA2163	g__UBA2100	s__UBA2100 sp002376945	57.52	0	0	538530	FALSE	FALSE	TRUE	MAG	Parks et al (2017)	0	0	600	1114.14
MAGsDB_DFPA01	d__Bacteria	p__Patescibacteria	c__Paceibacteria	o__UBA9983_A	f__UBA2163	g__OLB19	s__OLB19 sp002377025	69.64	1.72	0	552779	FALSE	FALSE	TRUE	MAG	Parks et al (2017)	0	0	586	1060.1
MAGsDB_DFPC01	d__Bacteria	p__Proteobacteria	c__Alphaproteobacteria	o__Sphingomonadales	f__Sphingomonadaceae	g__Erythrobacter_A	s__Erythrobacter_A sp002895025	99.67	0.53	0	3531657	TRUE	TRUE	TRUE	MAG	Parks et al (2017)	10	0	3429	970.932
MAGsDB_DFQD01	d__Bacteria	p__Proteobacteria	c__Gammaproteobacteria	o__Pseudomonadales	f__Pseudohongiellaceae	g__UBA9145	s__UBA9145 sp002377605	61.45	0.15	0	2467444	FALSE	FALSE	TRUE	MAG	Parks et al (2017)	7	0	2355	954.429
MAGsDB_DFQV01	d__Bacteria	p__Proteobacteria	c__Gammaproteobacteria	o__Pseudomonadales	f__Moraxellaceae	g__Psychrobacter	s__Psychrobacter sp002377945	98.93	0.86	0	3491810	TRUE	TRUE	TRUE	MAG	Parks et al (2017)	0	0	2912	833.951
MAGsDB_DFRF01	d__Bacteria	p__Proteobacteria	c__Alphaproteobacteria	o__Rhodospirillales_A	f__UBA3470	g__UBA3470	s__UBA3470 sp002378125	92.8	2.99	37.5	3222098	TRUE	TRUE	TRUE	MAG	Parks et al (2017)	40	3	3256	1010.52
MAGsDB_DFRJ01	d__Bacteria	p__Patescibacteria	c__Paceibacteria	o__UBA9983_A	f__UBA2163	g__OLB19	s__OLB19 sp002378195	62.65	0.85	0	902885	FALSE	FALSE	TRUE	MAG	Parks et al (2017)	4	0	883	977.976
MAGsDB_DFRK01	d__Bacteria	p__Spirochaetota	c__Leptospirae	o__Leptospirales	f__Leptonemataceae	g__UBA3465	s__UBA3465 sp002729885	97.65	0	0	4609593	TRUE	TRUE	TRUE	MAG	Parks et al (2017)	7	0	4037	875.782
MAGsDB_DFTJ01	d__Bacteria	p__Patescibacteria	c__Saccharimonadia	o__Saccharimonadales	f__Saccharimonadaceae	g__UBA1547	s__UBA1547 sp002381485	53.61	0	0	664051	FALSE	FALSE	TRUE	MAG	Parks et al (2017)	5	0	767	1155.03
MAGsDB_DFTR01	d__Bacteria	p__Bdellovibrionota	c__Bacteriovoracia	o__Bacteriovoracales	f__Bacteriovoracaceae	g__UBA4207	s__UBA4207 sp002716825	77.78	0	0	3211728	FALSE	TRUE	TRUE	MAG	Parks et al (2017)	0	0	3419	1064.54
MAGsDB_DFTV01	d__Bacteria	p__Proteobacteria	c__Gammaproteobacteria	o__Enterobacterales	f__Alteromonadaceae	g__Arsukibacterium	s__Arsukibacterium sp002415085	98.57	0.76	0	3875878	TRUE	TRUE	TRUE	MAG	Parks et al (2017)	0	0	3524	909.213
MAGsDB_DFVG01	d__Bacteria	p__Bacteroidota	c__Bacteroidia	o__Flavobacteriales	f__Flavobacteriaceae	g__UBA4166	s__UBA4166 sp002379985	98.32	0.84	25	2877924	TRUE	TRUE	TRUE	MAG	Parks et al (2017)	2	0	2708	940.956
MAGsDB_DFVV01	d__Bacteria	p__Myxococcota	c__UBA727	o__UBA4151	f__UBA4151	g__UBA4151	s__UBA4151 sp002696345	79.06	0.35	33.33	3367567	FALSE	TRUE	TRUE	MAG	Parks et al (2017)	17	1	3070	911.637
MAGsDB_DFWB01	d__Bacteria	p__Verrucomicrobiota	c__Verrucomicrobiae	o__Verrucomicrobiales	f__Akkermansiaceae	g__Roseibacillus	s__Roseibacillus sp002380675	89.99	1.7	33.33	3479532	FALSE	TRUE	TRUE	MAG	Parks et al (2017)	5	0	3005	863.622
MAGsDB_DGAM01	d__Bacteria	p__Proteobacteria	c__Gammaproteobacteria	o__Pseudomonadales	f__Pseudohongiellaceae	g__OM182	s__OM182 sp001438145	83.68	0.49	0	2301226	FALSE	TRUE	TRUE	MAG	Parks et al (2017)	3	0	2257	980.782
MAGsDB_DGAU01	d__Bacteria	p__Bacteroidota	c__Bacteroidia	o__Flavobacteriales	f__Flavobacteriaceae	g__BACL21	s__BACL21 sp002384055	91.77	0	0	1843256	TRUE	TRUE	TRUE	MAG	Parks et al (2017)	0	0	1698	921.196
MAGsDB_DGAW01	d__Bacteria	p__Bacteroidota	c__Bacteroidia	o__Flavobacteriales	f__Flavobacteriaceae	g__MS024-2A	s__MS024-2A sp002384715	62.41	1.47	0	1507713	FALSE	FALSE	TRUE	MAG	Parks et al (2017)	0	0	1566	1038.66
MAGsDB_DGAZ01	d__Bacteria	p__Proteobacteria	c__Gammaproteobacteria	o__Burkholderiales	f__Methylophilaceae	g__BACL14	s__BACL14 sp002384685	91.25	0.66	0	1162842	TRUE	TRUE	TRUE	MAG	Parks et al (2017)	0	0	1277	1098.17
MAGsDB_DGBF01	d__Bacteria	p__Bacteroidota	c__Bacteroidia	o__Flavobacteriales	f__Crocinitomicaceae	g__UBA2040	s__UBA2040 sp002384725	86.08	0	0	2245274	FALSE	TRUE	TRUE	MAG	Parks et al (2017)	0	0	2307	1027.49
MAGsDB_DGBH01	d__Bacteria	p__Bacteroidota	c__Bacteroidia	o__NS11-12g	f__UBA9320	g__UBA9320	s__UBA9320 sp002384205	79.21	1.82	0	2175398	FALSE	TRUE	TRUE	MAG	Parks et al (2017)	0	0	2216	1018.66
MAGsDB_DGBW01	d__Bacteria	p__Proteobacteria	c__Alphaproteobacteria	o__Sneathiellales	f__Sneathiellaceae	g__Sneathiella	s__Sneathiella sp002694385	91.46	0.63	16.67	3474540	TRUE	TRUE	TRUE	MAG	Parks et al (2017)	0	0	3474	999.845
MAGsDB_DGBX01	d__Bacteria	p__Proteobacteria	c__Gammaproteobacteria	o__Pseudomonadales	f__Halieaceae	g__Haliea	s__Haliea sp002414665	96.62	1.74	0	3757011	TRUE	TRUE	TRUE	MAG	Parks et al (2017)	0	0	3502	932.124
MAGsDB_DGCG01	d__Bacteria	p__Proteobacteria	c__Gammaproteobacteria	o__Pseudomonadales	f__Pseudomonadaceae	g__Pseudomonas_A	s__Pseudomonas_A sp003205815	91.26	0.99	75	3997361	TRUE	TRUE	TRUE	MAG	Parks et al (2017)	6	0	3937	984.9
MAGsDB_DGCN01	d__Bacteria	p__Proteobacteria	c__Gammaproteobacteria	o__Pseudomonadales	f__Oleiphilaceae	g__GCA-2695345	s__GCA-2695345 sp002695345	96.98	0.75	0	4325588	TRUE	TRUE	TRUE	MAG	Parks et al (2017)	0	0	3920	906.235
MAGsDB_DGJP01	d__Bacteria	p__Proteobacteria	c__Alphaproteobacteria	o__Rhodobacterales	f__Rhodobacteraceae	g__UBA12010	s__UBA12010 sp002387535	84.83	3.29	13.33	2719512	FALSE	TRUE	TRUE	MAG	Parks et al (2017)	0	0	2896	1064.9
MAGsDB_DGJT01	d__Bacteria	p__Verrucomicrobiota	c__Verrucomicrobiae	o__Verrucomicrobiales	f__Akkermansiaceae	g__UBA4581	s__UBA4581 sp002387565	92.48	0	0	1489546	TRUE	TRUE	TRUE	MAG	Parks et al (2017)	0	0	1431	960.695
MAGsDB_DGJX01	d__Bacteria	p__Bacteroidota	c__Bacteroidia	o__Flavobacteriales	f__Cryomorphaceae	g__UBA10364	s__UBA10364 sp002387615	87.71	1.08	50	1696643	FALSE	TRUE	TRUE	MAG	Parks et al (2017)	9	0	1694	998.442
MAGsDB_DGKA01	d__Bacteria	p__Proteobacteria	c__Gammaproteobacteria	o__Pseudomonadales	f__HTCC2089	g__UBA4582	s__UBA4582 sp002386885	63.12	1.98	57.14	2405468	FALSE	FALSE	TRUE	MAG	Parks et al (2017)	0	0	2473	1028.07
MAGsDB_DGKB01	d__Bacteria	p__Verrucomicrobiota	c__Verrucomicrobiae	o__Verrucomicrobiales	f__Akkermansiaceae	g__UBA4581	s__UBA4581 sp002386905	96.22	0.34	100	1647218	TRUE	TRUE	TRUE	MAG	Parks et al (2017)	0	0	1500	910.626
MAGsDB_DGKH01	d__Bacteria	p__Proteobacteria	c__Gammaproteobacteria	o__UBA4575	f__UBA4575	g__UBA4575	s__UBA4575 sp002386945	81.19	0	0	1359705	FALSE	TRUE	TRUE	MAG	Parks et al (2017)	0	0	1463	1075.97
MAGsDB_DGLO01	d__Bacteria	p__Actinobacteriota	c__Acidimicrobiia	o__Microtrichales	f__TK06	g__UBA2110	s__UBA2110 sp002388005	92.23	3.42	20	2422836	TRUE	TRUE	TRUE	MAG	Parks et al (2017)	1	0	2483	1024.83
MAGsDB_DGLR01	d__Bacteria	p__Proteobacteria	c__Gammaproteobacteria	o__Pseudomonadales	f__Pseudomonadaceae	g__Pseudomonas_D	s__Pseudomonas_D pachastrellae	99.1	0.52	0	4224324	TRUE	TRUE	TRUE	MAG	Parks et al (2017)	35	3	3977	941.452
MAGsDB_DGMQ01	d__Bacteria	p__Proteobacteria	c__Gammaproteobacteria	o__Pseudomonadales	f__Pseudohongiellaceae	g__Pseudohongiella	s__Pseudohongiella sp002711845	91.75	0.37	0	3394276	TRUE	TRUE	TRUE	MAG	Parks et al (2017)	0	0	3050	898.572
MAGsDB_DGMY01	d__Bacteria	p__Verrucomicrobiota	c__Verrucomicrobiae	o__Opitutales	f__UBA4506	g__UBA4506	s__UBA4506 sp002388665	98.42	0	0	4029428	TRUE	TRUE	TRUE	MAG	Parks et al (2017)	0	0	3488	865.632
MAGsDB_DGNA01	d__Bacteria	p__Bacteroidota	c__Bacteroidia	o__Flavobacteriales	f__Flavobacteriaceae	g__UBA3611	s__UBA3611 sp002707745	84.32	0.38	0	3033473	FALSE	TRUE	TRUE	MAG	Parks et al (2017)	1	0	3070	1012.04
MAGsDB_DGNZ01	d__Bacteria	p__Proteobacteria	c__Alphaproteobacteria	o__Rhodospirillales_A	f__UBA4479	g__UBA4479	s__UBA4479 sp002389175	90.2	2.9	30	3771692	TRUE	TRUE	TRUE	MAG	Parks et al (2017)	0	0	4015	1064.51
MAGsDB_DGOD01	d__Bacteria	p__Proteobacteria	c__Gammaproteobacteria	o__Pseudomonadales	f__HTCC2089	g__UBA4582	s__UBA4582 sp002389265	86.85	4.37	0	3845368	FALSE	TRUE	TRUE	MAG	Parks et al (2017)	0	0	3670	954.395
MAGsDB_DGOF01	d__Bacteria	p__Patescibacteria	c__Gracilibacteria	o__UBA4473	f__UBA4473	g__UBA4473	s__UBA4473 sp002389285	74.36	2.56	0	1222897	FALSE	FALSE	TRUE	MAG	Parks et al (2017)	0	0	1158	946.932
MAGsDB_DGOJ01	d__Bacteria	p__Proteobacteria	c__Gammaproteobacteria	o__Pseudomonadales	f__Halieaceae	g__Luminiphilus	s__Luminiphilus sp002389505	93.99	0.17	0	2767883	TRUE	TRUE	TRUE	MAG	Parks et al (2017)	0	0	2543	918.753
MAGsDB_DGOK01	d__Bacteria	p__Proteobacteria	c__Alphaproteobacteria	o__Rhodospirillales_A	f__UBA4479	g__UBA4479	s__UBA4479 sp002389385	92.12	1	50	2934052	TRUE	TRUE	TRUE	MAG	Parks et al (2017)	0	0	3194	1088.6
MAGsDB_DGOM01	d__Bacteria	p__Bacteroidota	c__Bacteroidia	o__Flavobacteriales	f__Crocinitomicaceae	g__UBA4466	s__UBA4466 sp002389415	66.49	1.1	25	1753515	FALSE	FALSE	TRUE	MAG	Parks et al (2017)	0	0	1629	928.991
MAGsDB_DGOS01	d__Bacteria	p__Proteobacteria	c__Alphaproteobacteria	o__Rhizobiales	f__Methyloligellaceae	g__Methyloceanibacter	s__Methyloceanibacter sp002390155	60.88	0	0	1242351	FALSE	FALSE	TRUE	MAG	Parks et al (2017)	0	0	1338	1076.99
MAGsDB_DGOT01	d__Bacteria	p__Bacteroidota	c__Bacteroidia	o__Bacteroidales	f__F082	g__UBA4459	s__UBA4459 sp002389465	84.76	1.61	0	2710268	FALSE	TRUE	TRUE	MAG	Parks et al (2017)	0	0	2588	954.887
MAGsDB_DGOU01	d__Bacteria	p__Bacteroidota	c__Bacteroidia	o__Flavobacteriales	f__Flavobacteriaceae	g__Lutibacter	s__Lutibacter sp002390165	77.86	1.78	10	2473687	FALSE	TRUE	TRUE	MAG	Parks et al (2017)	0	0	2564	1036.51
MAGsDB_DGOV01	d__Bacteria	p__Proteobacteria	c__Gammaproteobacteria	o__Ga0077536	f__Ga0077536	g__UBA4457	s__UBA4457 sp002390205	83.33	1.9	7.69	2168654	FALSE	TRUE	TRUE	MAG	Parks et al (2017)	0	0	2228	1027.37
MAGsDB_DGOW01	d__Bacteria	p__Gemmatimonadota	c__Gemmatimonadetes	o__SG8-23	f__UBA6960	g__UBA2589	s__UBA2589 sp002390225	95.65	4.4	40	3018164	TRUE	TRUE	TRUE	MAG	Parks et al (2017)	1	0	2853	945.277
MAGsDB_DGOX01	d__Bacteria	p__Proteobacteria	c__Gammaproteobacteria	o__Ga0077536	f__Ga0077536	g__UBA981	s__UBA981 sp002292285	97.12	3.42	6.67	4690549	TRUE	TRUE	TRUE	MAG	Parks et al (2017)	0	0	4420	942.32
MAGsDB_DGPB01	d__Bacteria	p__Proteobacteria	c__Gammaproteobacteria	o__Pseudomonadales	f__Porticoccaceae	g__Porticoccus	s__Porticoccus sp002390285	98.15	1.11	25	2066980	TRUE	TRUE	TRUE	MAG	Parks et al (2017)	0	0	2010	972.433
MAGsDB_DGPE01	d__Bacteria	p__Actinobacteriota	c__Actinobacteria	o__Actinomycetales	f__Microbacteriaceae	g__Aquiluna	s__Aquiluna sp002390305	89.49	0.78	50	1187639	FALSE	TRUE	TRUE	MAG	Parks et al (2017)	0	0	1268	1067.66
MAGsDB_DGPK01	d__Bacteria	p__Bacteroidota	c__Bacteroidia	o__Flavobacteriales	f__UA16	g__UA16	s__UA16 sp002390405	92.19	1.88	50	2274494	TRUE	TRUE	TRUE	MAG	Parks et al (2017)	1	0	2054	903.058
MAGsDB_DGPL01	d__Bacteria	p__Proteobacteria	c__Alphaproteobacteria	o__Sphingomonadales	f__Emcibacteraceae	g__UBA4441	s__UBA4441 sp002390425	94.49	0	0	2612153	TRUE	TRUE	TRUE	MAG	Parks et al (2017)	0	0	2633	1007.98
MAGsDB_DGPN01	d__Bacteria	p__Bacteroidota	c__Bacteroidia	o__Flavobacteriales	f__Flavobacteriaceae	g__UBA8316	s__UBA8316 sp002390455	84.93	0.37	0	1744866	FALSE	TRUE	TRUE	MAG	Parks et al (2017)	10	0	1651	946.204
MAGsDB_DGPO01	d__Bacteria	p__Proteobacteria	c__Gammaproteobacteria	o__Pseudomonadales	f__Halieaceae	g__Luminiphilus	s__Luminiphilus sp002390485	92.92	0.46	50	2392793	TRUE	TRUE	TRUE	MAG	Parks et al (2017)	8	0	2353	983.37
MAGsDB_DGPR01	d__Bacteria	p__Proteobacteria	c__Gammaproteobacteria	o__Pseudomonadales	f__Porticoccaceae	g__Porticoccus	s__Porticoccus sp002390525	87.53	1.07	20	1202586	FALSE	TRUE	TRUE	MAG	Parks et al (2017)	10	0	1213	1008.66
MAGsDB_DGPT01	d__Bacteria	p__Proteobacteria	c__Gammaproteobacteria	o__Pseudomonadales	f__HTCC2089	g__UBA4421	s__UBA4421 sp002390555	89.03	6.03	50	2951059	FALSE	TRUE	TRUE	MAG	Parks et al (2017)	5	0	2841	962.705
MAGsDB_DGPX01	d__Bacteria	p__Bacteroidota	c__Bacteroidia	o__Flavobacteriales	f__UA16	g__UA16	s__UA16 sp002390615	88.72	0.54	0	2428419	FALSE	TRUE	TRUE	MAG	Parks et al (2017)	3	0	2219	913.763
MAGsDB_DGPY01	d__Bacteria	p__Bacteroidota	c__Bacteroidia	o__Flavobacteriales	f__UA16	g__UBA8752	s__UBA8752 sp002389295	90.5	0	0	2551365	TRUE	TRUE	TRUE	MAG	Parks et al (2017)	0	0	2237	876.786
MAGsDB_DGPZ01	d__Bacteria	p__Myxococcota	c__UBA9160	o__UBA9160	f__UBA4427	g__UBA4427	s__UBA4427 sp002390675	92.04	1.94	0	4857186	TRUE	TRUE	TRUE	MAG	Parks et al (2017)	0	0	4374	900.521
MAGsDB_DGQA01	d__Bacteria	p__Actinobacteriota	c__Actinobacteria	o__Nanopelagicales	f__S36-B12	g__UBA4592	s__UBA4592 sp002390705	94.38	0	0	2070153	TRUE	TRUE	TRUE	MAG	Parks et al (2017)	2	0	2102	1015.38
MAGsDB_DGQE01	d__Bacteria	p__Bacteroidota	c__Bacteroidia	o__Flavobacteriales	f__1G12	g__SHAN690	s__SHAN690 sp002389645	99.46	4.84	27.27	2877545	TRUE	TRUE	TRUE	MAG	Parks et al (2017)	0	0	2661	924.747
MAGsDB_DGQF01	d__Bacteria	p__Proteobacteria	c__Gammaproteobacteria	o__Pseudomonadales	f__HTCC2089	g__UBA4421	s__UBA4421 sp002389675	86.21	1.11	0	3068317	FALSE	TRUE	TRUE	MAG	Parks et al (2017)	0	0	2860	932.107
MAGsDB_DGQI01	d__Bacteria	p__Bacteroidota	c__Bacteroidia	o__Flavobacteriales	f__1G12	g__SHAN690	s__SHAN690 sp002390775	94.62	1.91	22.22	2425942	TRUE	TRUE	TRUE	MAG	Parks et al (2017)	0	0	2294	945.612
MAGsDB_DHIO01	d__Bacteria	p__Actinobacteriota	c__Acidimicrobiia	o__UBA5794	f__UBA4744	g__UBA4744	s__UBA4744 sp002403855	92.31	5.13	0	3110138	FALSE	TRUE	TRUE	MAG	Parks et al (2017)	0	0	3139	1009.28
MAGsDB_DHXB01	d__Bacteria	p__Proteobacteria	c__Alphaproteobacteria	o__Micavibrionales	f__Micavibrionaceae	g__UBA2137	s__UBA2137 sp002695035	80.29	1.88	0	2020414	FALSE	TRUE	TRUE	MAG	Parks et al (2017)	8	0	2168	1073.05
MAGsDB_DHXE01	d__Bacteria	p__Chloroflexota	c__Dehalococcoidia	o__UBA3495	f__UBA3495	g__UBA11650	s__UBA11650 sp002710215	90.34	1.98	0	3317503	TRUE	TRUE	TRUE	MAG	Parks et al (2017)	0	0	3337	1005.88
MAGsDB_DHXH01	d__Bacteria	p__Proteobacteria	c__Alphaproteobacteria	o__Caulobacterales	f__Hyphomonadaceae	g__Henriciella	s__Henriciella sp002733705	90.62	0.41	50	3040241	TRUE	TRUE	TRUE	MAG	Parks et al (2017)	11	0	2952	970.976
MAGsDB_DHXI01	d__Bacteria	p__Bacteroidota	c__Bacteroidia	o__Flavobacteriales	f__Flavobacteriaceae	g__Mesonia	s__Mesonia sp002413625	99.3	0.4	0	3745325	TRUE	TRUE	TRUE	MAG	Parks et al (2017)	13	2	3438	917.944
MAGsDB_DHZF01	d__Bacteria	p__Proteobacteria	c__Alphaproteobacteria	o__Caulobacterales	f__Hyphomonadaceae	g__Hyphomonas	s__Hyphomonas sp002414505	81.38	0.97	25	3256866	FALSE	TRUE	TRUE	MAG	Parks et al (2017)	1	0	3261	1001.27
MAGsDB_DHZH01	d__Bacteria	p__Proteobacteria	c__Gammaproteobacteria	o__Pseudomonadales	f__Pseudohongiellaceae	g__UBA5109	s__UBA5109 sp002414385	95.62	0.93	0	2745376	TRUE	TRUE	TRUE	MAG	Parks et al (2017)	0	0	2598	946.318
MAGsDB_DHZO01	d__Bacteria	p__Proteobacteria	c__Alphaproteobacteria	o__Caulobacterales	f__Hyphomonadaceae	g__Hirschia	s__Hirschia sp002709235	93.94	0.91	0	3660614	TRUE	TRUE	TRUE	MAG	Parks et al (2017)	22	1	3577	977.158
MAGsDB_DIAJ01	d__Bacteria	p__Bacteroidota	c__Bacteroidia	o__Flavobacteriales	f__koll-22	g__UBA5081	s__UBA5081 sp002415785	100	0	0	3399404	TRUE	TRUE	TRUE	MAG	Parks et al (2017)	17	1	3048	896.628
MAGsDB_DIAL01	d__Bacteria	p__Bacteroidota	c__Bacteroidia	o__Flavobacteriales	f__Flavobacteriaceae	g__Bizionia_B	s__Bizionia_B sp002414705	87.48	1.14	0	3403302	FALSE	TRUE	TRUE	MAG	Parks et al (2017)	0	0	3484	1023.71
MAGsDB_DIAM01	d__Bacteria	p__Proteobacteria	c__Gammaproteobacteria	o__Pseudomonadales	f__Pseudohongiellaceae	g__UBA5078	s__UBA5078 sp002416505	97.03	3.62	0	3667015	TRUE	TRUE	TRUE	MAG	Parks et al (2017)	0	0	3230	880.825
MAGsDB_DIBD01	d__Bacteria	p__Proteobacteria	c__Gammaproteobacteria	o__Nevskiales	f__Nevskiaceae	g__Polycyclovorans	s__Polycyclovorans sp002706265	84.72	0.3	0	2707144	FALSE	TRUE	TRUE	MAG	Parks et al (2017)	1	0	2610	964.116
MAGsDB_DIBF01	d__Bacteria	p__Planctomycetota	c__Planctomycetes	o__Planctomycetales	f__Planctomycetaceae	g__Gimesia	s__Gimesia sp002706765	96.32	2.22	0	7376043	TRUE	TRUE	TRUE	MAG	Parks et al (2017)	0	0	5849	792.973
MAGsDB_DIBN01	d__Bacteria	p__Bacteroidota	c__Bacteroidia	o__Flavobacteriales	f__koll-22	g__BRH-c54	s__BRH-c54 sp002359215	100	0.54	0	3091013	TRUE	TRUE	TRUE	MAG	Parks et al (2017)	0	0	2624	848.913
MAGsDB_DIBR01	d__Bacteria	p__Proteobacteria	c__Gammaproteobacteria	o__Pseudomonadales	f__Spongiibacteraceae	g__UBA5047	s__UBA5047 sp002415025	95.92	0.75	0	4079820	TRUE	TRUE	TRUE	MAG	Parks et al (2017)	0	0	3802	931.904
MAGsDB_DIBU01	d__Bacteria	p__Proteobacteria	c__Gammaproteobacteria	o__Pseudomonadales	f__Halieaceae	g__Haliea	s__Haliea sp002416125	98.97	1.2	0	3525482	TRUE	TRUE	TRUE	MAG	Parks et al (2017)	0	0	3208	909.946
MAGsDB_DIHQ01	d__Bacteria	p__Bacteroidota	c__Bacteroidia	o__Flavobacteriales	f__UA16	g__UA16	s__UA16 sp002420235	93.34	0.9	33.33	2216389	TRUE	TRUE	TRUE	MAG	Parks et al (2017)	4	0	2057	928.086
MAGsDB_DIHR01	d__Bacteria	p__Verrucomicrobiota	c__Verrucomicrobiae	o__Opitutales	f__Opitutaceae	g__UBA5691	s__UBA5691 sp002420265	93.76	2.03	33.33	3720895	TRUE	TRUE	TRUE	MAG	Parks et al (2017)	7	0	3497	939.828
MAGsDB_DIHT01	d__Bacteria	p__Verrucomicrobiota	c__Verrucomicrobiae	o__Verrucomicrobiales	f__Akkermansiaceae	g__Roseibacillus	s__Roseibacillus sp002420305	95.53	0	0	3809177	TRUE	TRUE	TRUE	MAG	Parks et al (2017)	4	0	3107	815.662
MAGsDB_DIHU01	d__Bacteria	p__Verrucomicrobiota	c__Verrucomicrobiae	o__Verrucomicrobiales	f__Akkermansiaceae	g__SW10	s__SW10 sp002420315	96.42	0.23	0	3749609	TRUE	TRUE	TRUE	MAG	Parks et al (2017)	19	0	3157	841.954
MAGsDB_DIHX01	d__Bacteria	p__Proteobacteria	c__Alphaproteobacteria	o__Rhodospirillales_A	f__Casp-alpha2	g__Casp-alpha2	s__Casp-alpha2 sp002686255	89.14	0.75	33.33	2499339	FALSE	TRUE	TRUE	MAG	Parks et al (2017)	0	0	2460	984.26
MAGsDB_DIIC01	d__Bacteria	p__Proteobacteria	c__Gammaproteobacteria	o__UBA10353	f__UBA5680	g__UBA5680	s__UBA5680 sp002420425	95.88	0.61	0	1907014	TRUE	TRUE	TRUE	MAG	Parks et al (2017)	2	0	1837	963.286
MAGsDB_DIIE01	d__Bacteria	p__Actinobacteriota	c__Acidimicrobiia	o__Microtrichales	f__MedAcidi-G1	g__S20-B6	s__S20-B6 sp002329075	95.35	2.14	0	2308920	TRUE	TRUE	TRUE	MAG	Parks et al (2017)	3	0	2281	987.908
MAGsDB_DIIG01	d__Bacteria	p__Actinobacteriota	c__Acidimicrobiia	o__Microtrichales	f__MedAcidi-G1	g__UBA3125	s__UBA3125 sp002687745	96.15	1.28	0	1991105	TRUE	TRUE	TRUE	MAG	Parks et al (2017)	1	0	1960	984.378
MAGsDB_DJBM01	d__Bacteria	p__Actinobacteriota	c__Actinobacteria	o__Nanopelagicales	f__UBA5976	g__UBA5976	s__UBA5976 sp002430405	64.75	1.08	0	1308540	FALSE	FALSE	TRUE	MAG	Parks et al (2017)	0	0	1500	1146.32
MAGsDB_DJBN01	d__Bacteria	p__Actinobacteriota	c__Actinobacteria	o__Nanopelagicales	f__Nanopelagicaceae	g__Planktophila	s__Planktophila sp002430075	79.67	4.62	13.33	1222614	FALSE	TRUE	TRUE	MAG	Parks et al (2017)	0	0	1358	1110.73
MAGsDB_DJBQ01	d__Bacteria	p__Proteobacteria	c__Alphaproteobacteria	o__Rhodobacterales	f__Rhodobacteraceae	g__UBA5972	s__UBA5972 sp002430125	81.53	0.14	50	2755094	FALSE	TRUE	TRUE	MAG	Parks et al (2017)	0	0	2902	1053.32
MAGsDB_DJBT01	d__Bacteria	p__Proteobacteria	c__Gammaproteobacteria	o__Pseudomonadales	f__Porticoccaceae	g__HTCC2207	s__HTCC2207 sp002382445	93.7	1.22	20	2406406	TRUE	TRUE	TRUE	MAG	Parks et al (2017)	0	0	2288	950.796
MAGsDB_DJBX01	d__Bacteria	p__Bacteroidota	c__Bacteroidia	o__Flavobacteriales	f__Cryomorphaceae	g__TMED14	s__TMED14 sp001438205	98.39	0	0	1724544	TRUE	TRUE	TRUE	MAG	Parks et al (2017)	0	0	1559	904.007
MAGsDB_DJBY01	d__Bacteria	p__Verrucomicrobiota	c__Verrucomicrobiae	o__Opitutales	f__Puniceicoccaceae	g__BACL24	s__BACL24 sp002430605	91.22	0	0	2500843	TRUE	TRUE	TRUE	MAG	Parks et al (2017)	0	0	2317	926.488
MAGsDB_DJHJ01	d__Bacteria	p__Acidobacteriota	c__Acidobacteriae	o__Bryobacterales	f__UBA6623	g__UBA6623	s__UBA6623 sp002433055	72.17	0	0	1812321	FALSE	FALSE	TRUE	MAG	Parks et al (2017)	0	0	1573	867.948
MAGsDB_DJHS01	d__Bacteria	p__Verrucomicrobiota	c__Verrucomicrobiae	o__Pedosphaerales	f__UBA1100	g__UBA6614	s__UBA6614 sp002721895	85.14	0.68	0	3430595	FALSE	TRUE	TRUE	MAG	Parks et al (2017)	2	0	3065	893.431
MAGsDB_DJIA01	d__Bacteria	p__Actinobacteriota	c__Actinobacteria	o__Actinomycetales	f__Microbacteriaceae	g__UBA1487	s__UBA1487 sp002325245	98.19	0.25	0	2511452	TRUE	TRUE	TRUE	MAG	Parks et al (2017)	8	0	2460	979.513
MAGsDB_DJIE01	d__Bacteria	p__Proteobacteria	c__Gammaproteobacteria	o__Nevskiales	f__Salinisphaeraceae	g__Salinisphaera	s__Salinisphaera sp002433465	81.49	1.97	18.18	3373433	FALSE	TRUE	TRUE	MAG	Parks et al (2017)	4	0	3252	964.003
MAGsDB_DJIF01	d__Bacteria	p__Myxococcota	c__UBA796	o__UBA9615	f__UBA9615	g__UBA6601	s__UBA6601 sp002433485	93.03	1.72	0	4595748	TRUE	TRUE	TRUE	MAG	Parks et al (2017)	2	0	3762	818.583
MAGsDB_DJIP01	d__Bacteria	p__Proteobacteria	c__Gammaproteobacteria	o__Pseudomonadales	f__Halomonadaceae	g__Halomonas	s__Halomonas salina_B	86.58	1.58	75	4276572	FALSE	TRUE	TRUE	MAG	Parks et al (2017)	3	0	3979	930.418
MAGsDB_DJKQ01	d__Bacteria	p__Patescibacteria	c__Gracilibacteria	o__Peribacterales	f__Peribacteraceae	g__UBA2144	s__UBA2144 sp002328295	68.83	0.93	0	1112885	FALSE	FALSE	TRUE	MAG	Parks et al (2017)	1	0	1136	1020.77
MAGsDB_DJKT01	d__Bacteria	p__Patescibacteria	c__Gracilibacteria	o__Peribacterales	f__Peribacteraceae	g__UBA2170	s__UBA2170 sp002436205	78.54	1.39	50	1115786	FALSE	TRUE	TRUE	MAG	Parks et al (2017)	0	0	1177	1054.86
MAGsDB_DJKW01	d__Bacteria	p__Patescibacteria	c__Paceibacteria	o__Paceibacterales	f__UBA6532	g__UBA6532	s__UBA6532 sp002434805	62.01	0	0	557476	FALSE	FALSE	TRUE	MAG	Parks et al (2017)	1	0	576	1033.23
MAGsDB_DJKX01	d__Bacteria	p__Marinisomatota	c__Marinisomatia	o__Marinisomatales	f__TCS55	g__UBA2126	s__UBA2126 sp002436185	87.18	0	0	1802205	FALSE	TRUE	TRUE	MAG	Parks et al (2017)	3	0	1729	959.38
MAGsDB_DJKZ01	d__Bacteria	p__Marinisomatota	c__Marinisomatia	o__Marinisomatales	f__S15-B10	g__UBA2146	s__UBA2146 sp002471705	87.91	0.1	0	1861326	FALSE	TRUE	TRUE	MAG	Parks et al (2017)	1	0	1774	953.084
MAGsDB_DJLG01	d__Bacteria	p__Proteobacteria	c__Gammaproteobacteria	o__UBA6522	f__UBA6522	g__UBA6522	s__UBA6522 sp002434915	79	1.01	0	2070843	FALSE	TRUE	TRUE	MAG	Parks et al (2017)	16	2	2095	1011.67
MAGsDB_DJLN01	d__Bacteria	p__Bacteroidota	c__Bacteroidia	o__Flavobacteriales	f__Flavobacteriaceae	g__UBA724	s__UBA724 sp002723075	82.3	0.66	75	1361495	FALSE	TRUE	TRUE	MAG	Parks et al (2017)	19	1	1316	966.585
MAGsDB_DJLT01	d__Bacteria	p__Proteobacteria	c__Gammaproteobacteria	o__Pseudomonadales	f__Nitrincolaceae	g__Neptuniibacter	s__Neptuniibacter sp002435145	97.76	0.75	0	3880229	TRUE	TRUE	TRUE	MAG	Parks et al (2017)	0	0	3703	954.325
MAGsDB_DJLW01	d__Bacteria	p__Proteobacteria	c__Gammaproteobacteria	o__Enterobacterales	f__Alteromonadaceae	g__Pseudoalteromonas	s__Pseudoalteromonas lipolytica_C	77.01	1.3	23.53	3576671	FALSE	TRUE	TRUE	MAG	Parks et al (2017)	3	0	3218	899.719
MAGsDB_DJLZ01	d__Bacteria	p__Proteobacteria	c__Alphaproteobacteria	o__UBA1280	f__UBA6503	g__UBA6503	s__UBA6503 sp002436405	94.68	0	0	1805728	TRUE	TRUE	TRUE	MAG	Parks et al (2017)	1	0	1764	976.891
MAGsDB_DJMC01	d__Bacteria	p__Proteobacteria	c__Gammaproteobacteria	o__Legionellales	f__Legionellaceae	g__GCA-2863045	s__GCA-2863045 sp002863045	88.82	1.36	9.09	1827594	FALSE	TRUE	TRUE	MAG	Parks et al (2017)	6	0	1824	998.033
MAGsDB_DJME01	d__Bacteria	p__Proteobacteria	c__Gammaproteobacteria	o__Pseudomonadales	f__HTCC2089	g__UBA11889	s__UBA11889 sp002719135	73.13	2.52	18.18	2412213	FALSE	FALSE	TRUE	MAG	Parks et al (2017)	0	0	2510	1040.54
MAGsDB_DJMH01	d__Bacteria	p__Chloroflexota	c__Dehalococcoidia	o__SAR202	f__UBA826	g__UBA11996	s__UBA11996 sp002435305	90.26	0.99	0	1997934	TRUE	TRUE	TRUE	MAG	Parks et al (2017)	0	0	1992	997.03
MAGsDB_DJYU01	d__Bacteria	p__Bacteroidota	c__Bacteroidia	o__Flavobacteriales	f__UA16	g__UBA11663	s__UBA11663 sp002863145	88.1	0.45	0	2039975	FALSE	TRUE	TRUE	MAG	Parks et al (2017)	18	1	1910	936.286
MAGsDB_DJYV01	d__Bacteria	p__Bacteroidota	c__Bacteroidia	o__Flavobacteriales	f__UA16	g__UA16	s__UA16 sp002448555	88.68	0	0	2049066	FALSE	TRUE	TRUE	MAG	Parks et al (2017)	7	0	1905	929.692
MAGsDB_DJYW01	d__Bacteria	p__Proteobacteria	c__Gammaproteobacteria	o__Pseudomonadales	f__HTCC2089	g__UBA4421	s__UBA4421 sp002450255	85.94	2.45	11.11	3162477	FALSE	TRUE	TRUE	MAG	Parks et al (2017)	9	0	2832	895.501
MAGsDB_DJYX01	d__Bacteria	p__SAR324	c__SAR324	o__SAR324	f__NAC60-12	g__JCVI-SCAAA005	s__JCVI-SCAAA005 sp002450295	69.19	0.11	0	3120438	FALSE	FALSE	TRUE	MAG	Parks et al (2017)	13	0	3176	1017.81
MAGsDB_DJZA01	d__Bacteria	p__Proteobacteria	c__Alphaproteobacteria	o__Micavibrionales	f__Micavibrionaceae	g__TMED27	s__TMED27 sp002167715	91.82	1.23	0	2406504	TRUE	TRUE	TRUE	MAG	Parks et al (2017)	8	0	2446	1016.41
MAGsDB_DJZG01	d__Bacteria	p__Verrucomicrobiota	c__Verrucomicrobiae	o__Opitutales	f__Opitutaceae	g__UBA5691	s__UBA5691 sp002474325	87.84	0.71	0	3117755	FALSE	TRUE	TRUE	MAG	Parks et al (2017)	10	0	2844	912.195
MAGsDB_DJZH01	d__Bacteria	p__Deinococcota	c__Deinococci	o__Deinococcales	f__Trueperaceae	g__UBA6957	s__UBA6957 sp002707365	91.08	0.07	0	2018829	TRUE	TRUE	TRUE	MAG	Parks et al (2017)	4	0	1821	902.008
MAGsDB_DJZM01	d__Bacteria	p__Chloroflexota	c__Dehalococcoidia	o__UBA6952	f__UBA6952	g__UBA6952	s__UBA6952 sp002450515	84.01	1.98	0	1423064	FALSE	TRUE	TRUE	MAG	Parks et al (2017)	21	1	1542	1083.58
MAGsDB_DJZU01	d__Bacteria	p__Actinobacteriota	c__Acidimicrobiia	o__Microtrichales	f__TK06	g__UBA6944	s__UBA6944 sp002448715	95.01	3.85	50	2224695	TRUE	TRUE	TRUE	MAG	Parks et al (2017)	4	0	2282	1025.76
MAGsDB_DJZY01	d__Bacteria	p__Proteobacteria	c__Gammaproteobacteria	o__Pseudomonadales	f__UBA6940	g__UBA6940	s__UBA6940 sp002450655	93.46	0.37	0	4164729	TRUE	TRUE	TRUE	MAG	Parks et al (2017)	5	0	3574	858.159
MAGsDB_DKAC01	d__Bacteria	p__Marinisomatota	c__Marinisomatia	o__Marinisomatales	f__TCS55	g__TCS55	s__TCS55 sp001577025	97.8	0	0	1879227	TRUE	TRUE	TRUE	MAG	Parks et al (2017)	8	0	1735	923.252
MAGsDB_DKAH01	d__Bacteria	p__Marinisomatota	c__Marinisomatia	o__Marinisomatales	f__S15-B10	g__S15-B10	s__S15-B10 sp002448795	95.54	0	0	2147831	TRUE	TRUE	TRUE	MAG	Parks et al (2017)	0	0	1905	886.941
MAGsDB_DKAI01	d__Bacteria	p__Myxococcota	c__UBA9160	o__UBA9160	f__UBA6930	g__UBA6930	s__UBA6930 sp002450755	86.11	0.67	66.67	2315875	FALSE	TRUE	TRUE	MAG	Parks et al (2017)	4	0	2369	1022.94
MAGsDB_DKAJ01	d__Bacteria	p__Proteobacteria	c__Alphaproteobacteria	o__Micavibrionales	f__Micavibrionaceae	g__UBA6929	s__UBA6929 sp002448815	91.03	1.01	0	1855306	TRUE	TRUE	TRUE	MAG	Parks et al (2017)	0	0	1802	971.268
MAGsDB_DKAL01	d__Bacteria	p__Chloroflexota	c__Dehalococcoidia	o__SAR202	f__UBA6927	g__UBA6927	s__UBA6927 sp002717725	80.31	3.3	25	1587388	FALSE	TRUE	TRUE	MAG	Parks et al (2017)	1	0	1709	1076.61
MAGsDB_DKFX01	d__Bacteria	p__Bacteroidota	c__Bacteroidia	o__Flavobacteriales	f__Flavobacteriaceae	g__Muricauda	s__Muricauda sp002452975	78.62	3.45	100	3567649	FALSE	TRUE	TRUE	MAG	Parks et al (2017)	5	0	3340	936.191
MAGsDB_DKGG01	d__Bacteria	p__Bdellovibrionota	c__Bdellovibrionia	o__Bdellovibrionales	f__UBA1609	g__UBA6776	s__UBA6776 sp002453155	98.12	0.89	0	2901467	TRUE	TRUE	TRUE	MAG	Parks et al (2017)	18	1	2841	979.16
MAGsDB_DKGH01	d__Bacteria	p__Verrucomicrobiota	c__Verrucomicrobiae	o__Pedosphaerales	f__UBA1096	g__UBA1096	s__UBA1096 sp002453165	87.31	0	0	3167954	FALSE	TRUE	TRUE	MAG	Parks et al (2017)	11	1	2642	833.977
MAGsDB_DKGK01	d__Bacteria	p__Bacteroidota	c__Bacteroidia	o__Flavobacteriales	f__UBA7430	g__UBA6772	s__UBA6772 sp002453265	60.79	0.54	0	1275874	FALSE	FALSE	TRUE	MAG	Parks et al (2017)	0	0	1174	920.154
MAGsDB_DKHT01	d__Bacteria	p__Nitrospinota	c__Nitrospinia	o__Nitrospinales	f__Nitrospinaceae	g__LS-NOB	s__LS-NOB sp002454045	94.82	2.56	0	1729194	TRUE	TRUE	TRUE	MAG	Parks et al (2017)	0	0	1719	994.105
MAGsDB_DKHZ01	d__Bacteria	p__Proteobacteria	c__Gammaproteobacteria	o__UBA11654	f__UBA11654			54.73	0.7	0	1495978	FALSE	FALSE	TRUE	MAG	Parks et al (2017)	1	0	1708	1141.73
MAGsDB_DKIB01	d__Bacteria	p__Proteobacteria	c__Gammaproteobacteria	o__UBA6729	f__UBA6729	g__UBA6729	s__UBA6729 sp002454015	77.88	0.09	0	1499812	FALSE	TRUE	TRUE	MAG	Parks et al (2017)	0	0	1497	998.125
MAGsDB_DKIC01	d__Bacteria	p__Proteobacteria	c__Alphaproteobacteria	o__Rhizobiales	f__Rhizobiaceae	g__Ochrobactrum_A	s__Ochrobactrum_A sp002278035	96.96	0	0	4237615	TRUE	TRUE	TRUE	MAG	Parks et al (2017)	0	0	4010	946.287
MAGsDB_DKIE01	d__Bacteria	p__Bacteroidota	c__Bacteroidia	o__Flavobacteriales	f__Weeksellaceae	g__Chryseobacterium_A	s__Chryseobacterium_A sp002453895	100	0.98	0	2866989	TRUE	TRUE	TRUE	MAG	Parks et al (2017)	0	0	2709	944.894
MAGsDB_DKIF01	d__Bacteria	p__Proteobacteria	c__Alphaproteobacteria	o__Rhizobiales	f__Rhizobiaceae	g__Agrobacterium	s__Agrobacterium tumefaciens_F	89.6	0.85	0	4707293	FALSE	TRUE	TRUE	MAG	Parks et al (2017)	0	0	4508	957.663
MAGsDB_DKIG01	d__Bacteria	p__Proteobacteria	c__Gammaproteobacteria	o__Pseudomonadales	f__HTCC2089	g__UBA6733	s__UBA6733 sp002454165	84.43	1.3	0	2140518	FALSE	TRUE	TRUE	MAG	Parks et al (2017)	0	0	1967	918.936
MAGsDB_DKIH01	d__Bacteria	p__Proteobacteria	c__Alphaproteobacteria	o__Sphingomonadales	f__Sphingomonadaceae	g__Sphingopyxis	s__Sphingopyxis sp002454115	99.57	0.51	50	3548261	TRUE	TRUE	TRUE	MAG	Parks et al (2017)	0	0	3412	961.598
MAGsDB_DKLZ01	d__Bacteria	p__Chloroflexota	c__Dehalococcoidia	o__UBA2979	f__UBA2979	g__UBA6627	s__UBA6627 sp002455955	86.98	1.98	50	1794032	FALSE	TRUE	TRUE	MAG	Parks et al (2017)	0	0	1737	968.21
MAGsDB_DKME01	d__Bacteria	p__Actinobacteriota	c__Actinobacteria	o__Nanopelagicales	f__S36-B12	g__UBA4592	s__UBA4592 sp002469525	85.8	1.08	0	2018742	FALSE	TRUE	TRUE	MAG	Parks et al (2017)	0	0	2214	1096.72
MAGsDB_DKMF01	d__Bacteria	p__Verrucomicrobiota	c__Verrucomicrobiae	o__Verrucomicrobiales	f__Akkermansiaceae	g__UBA985	s__UBA985 sp002292185	86.59	0.95	33.33	1981059	FALSE	TRUE	TRUE	MAG	Parks et al (2017)	0	0	2016	1017.64
MAGsDB_DKMG01	d__Bacteria	p__Proteobacteria	c__Gammaproteobacteria	o__SAR86	f__D2472	g__D2472	s__D2472 sp002469975	61.74	0.44	0	1257720	FALSE	FALSE	TRUE	MAG	Parks et al (2017)	0	0	1366	1086.09
MAGsDB_DKMK01	d__Bacteria	p__Proteobacteria	c__Alphaproteobacteria	o__Rhodobacterales	f__Rhodobacteraceae	g__Amylibacter_A	s__Amylibacter_A sp002469545	73.68	0.71	60	1905485	FALSE	FALSE	TRUE	MAG	Parks et al (2017)	0	0	2063	1082.66
MAGsDB_DKML01	d__Bacteria	p__Proteobacteria	c__Gammaproteobacteria	o__UBA10353	f__UBA7415	g__UBA7415	s__UBA7415 sp002470515	98.78	0.2	0	3431733	TRUE	TRUE	TRUE	MAG	Parks et al (2017)	0	0	3140	914.99
MAGsDB_DKMQ01	d__Bacteria	p__Proteobacteria	c__Gammaproteobacteria	o__Pseudomonadales	f__Nitrincolaceae	g__ASP10-02a	s__ASP10-02a sp002470565	88.53	0.34	25	2073715	FALSE	TRUE	TRUE	MAG	Parks et al (2017)	0	0	2071	998.691
MAGsDB_DKNM01	d__Bacteria	p__Actinobacteriota	c__Acidimicrobiia	o__Microtrichales	f__TK06	g__UBA7388	s__UBA7388 sp002470695	91.69	1.8	0	2313555	TRUE	TRUE	TRUE	MAG	Parks et al (2017)	16	1	2394	1034.77
MAGsDB_DKNT01	d__Bacteria	p__Proteobacteria	c__Gammaproteobacteria	o__Pseudomonadales	f__Halieaceae	g__Luminiphilus	s__Luminiphilus sp002469785	67.67	0.53	100	2072302	FALSE	FALSE	TRUE	MAG	Parks et al (2017)	6	0	2019	974.279
MAGsDB_DKNY01	d__Bacteria	p__Proteobacteria	c__Gammaproteobacteria	o__Pseudomonadales	f__HTCC2089	g__UBA4421	s__UBA4421 sp002470275	90.86	1.53	0	2578570	TRUE	TRUE	TRUE	MAG	Parks et al (2017)	14	0	2452	950.915
MAGsDB_DKNZ01	d__Bacteria	p__Proteobacteria	c__Gammaproteobacteria	o__Pseudomonadales	f__Porticoccaceae	g__HTCC2207	s__HTCC2207 sp002469845	83.57	0.37	100	1211600	FALSE	TRUE	TRUE	MAG	Parks et al (2017)	9	0	1208	997.029
MAGsDB_DKOA01	d__Bacteria	p__Verrucomicrobiota	c__Verrucomicrobiae	o__Opitutales	f__Puniceicoccaceae	g__Coraliomargarita	s__Coraliomargarita sp002469895	98.51	0.14	0	1960276	TRUE	TRUE	TRUE	MAG	Parks et al (2017)	8	0	1744	889.671
MAGsDB_DKOG01	d__Bacteria	p__Bacteroidota	c__Rhodothermia	o__Rhodothermales	f__UBA10348	g__UBA10348	s__UBA10348 sp002469915	87.5	1	66.67	2739260	FALSE	TRUE	TRUE	MAG	Parks et al (2017)	1	0	2586	944.051
MAGsDB_DKOH01	d__Bacteria	p__Bacteroidota	c__Bacteroidia	o__Flavobacteriales	f__UA16	g__UBA974	s__UBA974 sp002292405	68.99	0.95	40	1411593	FALSE	FALSE	TRUE	MAG	Parks et al (2017)	13	0	1318	933.697
MAGsDB_DKOI01	d__Bacteria	p__Proteobacteria	c__Gammaproteobacteria	o__UBA7366	f__UBA7366	g__UBA7366	s__UBA7366 sp002469885	94.06	2.49	20	2065800	TRUE	TRUE	TRUE	MAG	Parks et al (2017)	0	0	2020	977.829
MAGsDB_DKOK01	d__Bacteria	p__Bacteroidota	c__Bacteroidia	o__Flavobacteriales	f__UA16	g__UA16	s__UA16 sp002477505	86.15	0	0	1986951	FALSE	TRUE	TRUE	MAG	Parks et al (2017)	2	0	1872	942.147
MAGsDB_DKOR01	d__Bacteria	p__Proteobacteria	c__Gammaproteobacteria	o__UBA4486	f__UBA4486	g__UBA7359	s__UBA7359 sp002470825	89.23	0.12	0	1817913	FALSE	TRUE	TRUE	MAG	Parks et al (2017)	7	0	1774	975.844
MAGsDB_DKOT01	d__Bacteria	p__Bacteroidota	c__Bacteroidia	o__Cytophagales	f__Cyclobacteriaceae	g__UBA4465	s__UBA4465 sp002470835	87.27	1.28	0	2751891	FALSE	TRUE	TRUE	MAG	Parks et al (2017)	2	0	2596	943.351
MAGsDB_DKPQ01	d__Bacteria	p__Bacteroidota	c__Bacteroidia	o__Cytophagales	f__Cyclobacteriaceae	g__UBA7330	s__UBA7330 sp002471275	98.21	1.55	0	6018679	TRUE	TRUE	TRUE	MAG	Parks et al (2017)	9	0	5289	878.764
MAGsDB_DKPR01	d__Bacteria	p__Verrucomicrobiota	c__Verrucomicrobiae	o__Verrucomicrobiales	f__Akkermansiaceae	g__UBA985	s__UBA985 sp003527555	87.17	1.36	0	2734174	FALSE	TRUE	TRUE	MAG	Parks et al (2017)	2	0	2654	970.677
MAGsDB_DKPS01	d__Bacteria	p__Bacteroidota	c__Bacteroidia	o__Chitinophagales	f__Saprospiraceae	g__UBA7328	s__UBA7328 sp002471345	93.12	4.7	9.09	5098250	TRUE	TRUE	TRUE	MAG	Parks et al (2017)	1	0	4674	916.785
MAGsDB_DKPV01	d__Bacteria	p__Bacteroidota	c__Bacteroidia	o__Flavobacteriales	f__Crocinitomicaceae	g__UBA4466	s__UBA4466 sp002471375	96.54	0.54	0	3044568	TRUE	TRUE	TRUE	MAG	Parks et al (2017)	1	0	2868	942.006
MAGsDB_DKPW01	d__Bacteria	p__Margulisbacteria	c__ZB3	o__UBA6595	f__UBA6595	g__UBA6595	s__UBA6595 sp002433595	80.49	0.85	0	1094305	FALSE	TRUE	TRUE	MAG	Parks et al (2017)	1	0	1107	1011.6
MAGsDB_DKPX01	d__Bacteria	p__Actinobacteriota	c__Acidimicrobiia	o__Microtrichales	f__Ilumatobacteraceae	g__Ilumatobacter	s__Ilumatobacter sp002711735	81.86	1.71	0	2379059	FALSE	TRUE	TRUE	MAG	Parks et al (2017)	2	0	2506	1053.36
MAGsDB_DKQG01	d__Bacteria	p__Proteobacteria	c__Alphaproteobacteria	o__Defluviicoccales	f__UBA830	g__UBA830	s__UBA830 sp002471575	95.42	1	0	3058580	TRUE	TRUE	TRUE	MAG	Parks et al (2017)	31	3	3082	1007.66
MAGsDB_DKQI01	d__Bacteria	p__Bacteroidota	c__Bacteroidia	o__Flavobacteriales	f__BACL11	g__UBA7312	s__UBA7312 sp002471645	82.1	5.96	0	1338958	FALSE	TRUE	TRUE	MAG	Parks et al (2017)	9	0	1332	994.803
MAGsDB_DKQR01	d__Bacteria	p__Marinisomatota	c__Marinisomatia	o__Marinisomatales	f__UBA1611	g__UBA2134	s__UBA2134 sp002471805	78.99	0.1	0	2291277	FALSE	TRUE	TRUE	MAG	Parks et al (2017)	3	0	2099	916.083
MAGsDB_DKQS01	d__Bacteria	p__Bacteroidota	c__Bacteroidia	o__Flavobacteriales	f__Flavobacteriaceae	g__Polaribacter	s__Polaribacter sp002471825	98.94	0.34	0	2947786	TRUE	TRUE	TRUE	MAG	Parks et al (2017)	0	0	2711	919.673
MAGsDB_DKQT01	d__Bacteria	p__Marinisomatota	c__Marinisomatia	o__Marinisomatales	f__TCS55	g__TCS55	s__TCS55 sp002471845	97.8	0	0	1866435	TRUE	TRUE	TRUE	MAG	Parks et al (2017)	1	0	1737	930.651
MAGsDB_DKQU01	d__Bacteria	p__Marinisomatota	c__Marinisomatia	o__Marinisomatales	f__UBA2128	g__UBA2128	s__UBA2128 sp002471865	76.86	0	0	1552633	FALSE	TRUE	TRUE	MAG	Parks et al (2017)	2	0	1441	928.101
MAGsDB_DKQY01	d__Bacteria	p__Proteobacteria	c__Gammaproteobacteria	o__Enterobacterales	f__Alteromonadaceae	g__Aestuariibacter_A	s__Aestuariibacter_A aggregatus	97.13	0.75	0	4516106	TRUE	TRUE	TRUE	MAG	Parks et al (2017)	1	0	4162	921.59
MAGsDB_DLBP01	d__Bacteria	p__Proteobacteria	c__Gammaproteobacteria	o__UBA7916	f__UBA6594	g__UBA6594	s__UBA6594 sp002480165	74.99	1.16	0	1076713	FALSE	FALSE	TRUE	MAG	Parks et al (2017)	1	0	1106	1027.2
MAGsDB_DLBZ01	d__Bacteria	p__Verrucomicrobiota	c__Verrucomicrobiae	o__Verrucomicrobiales	f__Akkermansiaceae	g__Roseibacillus	s__Roseibacillus sp002709915	93.39	1.09	0	3720675	TRUE	TRUE	TRUE	MAG	Parks et al (2017)	9	0	3187	856.565
MAGsDB_DLCB01	d__Bacteria	p__Bacteroidota	c__Bacteroidia	o__Flavobacteriales	f__Flavobacteriaceae	g__Muricauda	s__Muricauda sp002699205	98.13	1.71	11.11	4180409	TRUE	TRUE	TRUE	MAG	Parks et al (2017)	11	0	3834	917.135
MAGsDB_DLCF01	d__Bacteria	p__Planctomycetota	c__Planctomycetes	o__Pirellulales	f__UBA7805	g__UBA7805	s__UBA7805 sp002480485	96.48	0	0	3325188	TRUE	TRUE	TRUE	MAG	Parks et al (2017)	4	0	2829	850.779
MAGsDB_DLCH01	d__Bacteria	p__Proteobacteria	c__Gammaproteobacteria	o__Pseudomonadales	f__HTCC2089	g__UBA7803	s__UBA7803 sp002480525	85.15	3.13	0	4304659	FALSE	TRUE	TRUE	MAG	Parks et al (2017)	7	0	4021	934.104
MAGsDB_DLPT01	d__Bacteria	p__Proteobacteria	c__Gammaproteobacteria	o__Pseudomonadales	f__HTCC2089	g__UBA7451	s__UBA7451 sp002457275	88.79	3.52	0	3706939	FALSE	TRUE	TRUE	MAG	Parks et al (2017)	8	0	3856	1040.21
MAGsDB_DLPV01	d__Bacteria	p__Proteobacteria	c__Gammaproteobacteria	o__Pseudomonadales	f__Pseudohongiellaceae	g__UBA9145	s__UBA9145 sp002477465	92.75	0.56	0	3311713	TRUE	TRUE	TRUE	MAG	Parks et al (2017)	0	0	3101	936.373
MAGsDB_DLQD01	d__Bacteria	p__Verrucomicrobiota	c__Verrucomicrobiae	o__Opitutales	f__Puniceicoccaceae	g__BACL24	s__BACL24 sp002480015	92.57	1.35	100	2032339	TRUE	TRUE	TRUE	MAG	Parks et al (2017)	0	0	1924	946.692
MAGsDB_DLQG01	d__Bacteria	p__Verrucomicrobiota	c__Verrucomicrobiae	o__Opitutales	f__MB11C04	g__MB11C04	s__MB11C04 sp002477515	70.69	0	0	2043705	FALSE	FALSE	TRUE	MAG	Parks et al (2017)	0	0	1947	952.682
MAGsDB_DLQI01	d__Bacteria	p__Proteobacteria	c__Alphaproteobacteria	o__Rhodobacterales	f__Rhodobacteraceae	g__Ascidiaceihabitans	s__Ascidiaceihabitans sp002478745	96.27	2.78	71.43	2912861	TRUE	TRUE	TRUE	MAG	Parks et al (2017)	1	0	3044	1045.02
MAGsDB_DLQJ01	d__Bacteria	p__Patescibacteria	c__Paceibacteria	o__UBA9983_A	f__UBA2163	g__OLB19	s__OLB19 sp002477545	54.67	0.85	0	862721	FALSE	FALSE	TRUE	MAG	Parks et al (2017)	0	0	879	1018.87
MAGsDB_DLQK01	d__Bacteria	p__Proteobacteria	c__Gammaproteobacteria	o__Pseudomonadales	f__UBA7434	g__UBA7434	s__UBA7434 sp002480045	78.95	0.31	0	2147915	FALSE	TRUE	TRUE	MAG	Parks et al (2017)	0	0	2061	959.535
MAGsDB_DLQL01	d__Bacteria	p__Bacteroidota	c__Bacteroidia	o__Flavobacteriales	f__Flavobacteriaceae	g__UBA7433	s__UBA7433 sp002477565	88.44	2	44.44	1754471	FALSE	TRUE	TRUE	MAG	Parks et al (2017)	0	0	1674	954.134
MAGsDB_DLQO01	d__Bacteria	p__Bacteroidota	c__Bacteroidia	o__Flavobacteriales	f__UBA7430	g__UBA7430	s__UBA7430 sp002478765	95.43	1.61	0	1762152	TRUE	TRUE	TRUE	MAG	Parks et al (2017)	0	0	1648	935.22
MAGsDB_DLQQ01	d__Bacteria	p__Bacteroidota	c__Bacteroidia	o__Flavobacteriales	f__Flavobacteriaceae	g__UBA7428	s__UBA7428 sp002477625	76.89	0.74	100	1424182	FALSE	TRUE	TRUE	MAG	Parks et al (2017)	0	0	1506	1057.45
MAGsDB_DLRG01	d__Bacteria	p__Chloroflexota	c__Dehalococcoidia	o__UBA1151	f__Bin127	g__UBA1328	s__UBA1328 sp002501045	86.58	2.97	0	2259844	FALSE	TRUE	TRUE	MAG	Parks et al (2017)	1	0	2292	1014.23
MAGsDB_DLRH01	d__Bacteria	p__Proteobacteria	c__Alphaproteobacteria	o__GCA-2731375	f__GCA-2731375	g__GCA-2731375	s__GCA-2731375 sp002731375	86.28	0.43	0	4350667	FALSE	TRUE	TRUE	MAG	Parks et al (2017)	2	0	4555	1046.97
MAGsDB_DLRJ01	d__Bacteria	p__Chloroflexota	c__Dehalococcoidia	o__SAR202	f__UBA826	g__UBA11996	s__UBA11996 sp002500485	89.77	2.97	33.33	2545649	FALSE	TRUE	TRUE	MAG	Parks et al (2017)	1	0	2467	969.105
MAGsDB_DLRK01	d__Bacteria	p__Verrucomicrobiota	c__Verrucomicrobiae	o__Verrucomicrobiales	f__Akkermansiaceae	g__Roseibacillus	s__Roseibacillus sp002501065	96.85	0.68	0	5043582	TRUE	TRUE	TRUE	MAG	Parks et al (2017)	2	0	3831	759.579
MAGsDB_DLRL01	d__Bacteria	p__Gemmatimonadota	c__Gemmatimonadetes	o__SG8-23	f__UBA6960	g__UBA887	s__UBA887 sp002501085	85.28	2.2	0	2412365	FALSE	TRUE	TRUE	MAG	Parks et al (2017)	1	0	2182	904.507
MAGsDB_DLRM01	d__Bacteria	p__Planctomycetota	c__UBA1135	o__UBA1135	f__UBA1135	g__UBA7888	s__UBA7888 sp002500505	94.89	1.08	0	2322388	TRUE	TRUE	TRUE	MAG	Parks et al (2017)	1	0	2009	865.058
MAGsDB_DLRN01	d__Bacteria	p__Proteobacteria	c__Alphaproteobacteria	o__UBA7887	f__UBA7887	g__UBA7887	s__UBA7887 sp002501105	82.33	0.03	0	2401966	FALSE	TRUE	TRUE	MAG	Parks et al (2017)	2	0	2577	1072.87
MAGsDB_DLRO01	d__Bacteria	p__Actinobacteriota	c__Acidimicrobiia	o__Microtrichales	f__MedAcidi-G1	g__MedAcidi-G1	s__MedAcidi-G1 sp002729765	72.38	1.28	0	1435982	FALSE	FALSE	TRUE	MAG	Parks et al (2017)	3	0	1583	1102.38
MAGsDB_DLRQ01	d__Bacteria	p__Actinobacteriota	c__Acidimicrobiia	o__Microtrichales	f__MedAcidi-G1	g__UBA3125	s__UBA3125 sp002501135	92.12	1.28	0	1781624	TRUE	TRUE	TRUE	MAG	Parks et al (2017)	2	0	1800	1010.31
MAGsDB_DLRR01	d__Bacteria	p__Nitrospinota	c__UBA7883	o__UBA7883	f__UBA7883	g__UBA7883	s__UBA7883 sp002500605	97.33	1.2	0	1747448	TRUE	TRUE	TRUE	MAG	Parks et al (2017)	2	0	1676	959.113
MAGsDB_DLRS01	d__Bacteria	p__Marinisomatota	c__Marinisomatia	o__Marinisomatales	f__TCS55	g__UBA2126	s__UBA2126 sp003503735	80.82	2.2	0	1887130	FALSE	TRUE	TRUE	MAG	Parks et al (2017)	1	0	1852	981.384
MAGsDB_DLRV01	d__Bacteria	p__Proteobacteria	c__Alphaproteobacteria	o__UBA7879	f__UBA7879	g__UBA7879	s__UBA7879 sp002500565	95.21	0	0	1146799	TRUE	TRUE	TRUE	MAG	Parks et al (2017)	3	0	1108	966.168
MAGsDB_DLRY01	d__Bacteria	p__Verrucomicrobiota	c__Verrucomicrobiae	o__Opitutales	f__MB11C04	g__MB11C04	s__MB11C04 sp002500665	96.96	0	0	3708531	TRUE	TRUE	TRUE	MAG	Parks et al (2017)	41	3	2994	807.328
MAGsDB_DLTN01	d__Bacteria	p__Gemmatimonadota	c__Gemmatimonadetes	o__SG8-23	f__UBA6960	g__UBA2589	s__UBA2589 sp002500925	89.5	3.3	0	2382486	FALSE	TRUE	TRUE	MAG	Parks et al (2017)	28	2	2165	908.715
MAGsDB_DLTP01	d__Bacteria	p__Chloroflexota	c__Dehalococcoidia	o__UBA2963	f__UBA2963	g__UBA2963	s__UBA2963 sp002719715	79.41	0.11	100	1168336	FALSE	TRUE	TRUE	MAG	Parks et al (2017)	10	0	1239	1060.48
MAGsDB_DLTS01	d__Bacteria	p__Actinobacteriota	c__Acidimicrobiia	o__Microtrichales	f__Ilumatobacteraceae	g__Casp-actino5	s__Casp-actino5 sp002501485	90.6	1.71	33.33	2110586	TRUE	TRUE	TRUE	MAG	Parks et al (2017)	12	0	2186	1035.73
MAGsDB_DLTU01	d__Bacteria	p__Actinobacteriota	c__Acidimicrobiia	o__Microtrichales	f__UBA8592	g__MedAcidi-G2A	s__MedAcidi-G2A sp002500385	78.98	3.42	25	1566901	FALSE	TRUE	TRUE	MAG	Parks et al (2017)	9	0	1696	1082.39
MAGsDB_DLTY01	d__Bacteria	p__UBP7	c__UBA6624	o__UBA6624	f__UBA6624	g__UBA6624	s__UBA6624 sp002501535	57.03	0	0	941713	FALSE	FALSE	TRUE	MAG	Parks et al (2017)	2	0	961	1020.48
MAGsDB_NHBH01	d__Bacteria	p__Proteobacteria	c__Alphaproteobacteria	o__Micavibrionales	f__TMED2	g__TMED2	s__TMED2 sp002168225	99.13	0	0	3346444	TRUE	TRUE	TRUE	MAG	Tully et al (2017)	50	3	3130	935.321
MAGsDB_NHBK01	d__Bacteria	p__Proteobacteria	c__Alphaproteobacteria	o__Caulobacterales	f__Hyphomonadaceae	g__Ponticaulis	s__Ponticaulis sp002173095	96.86	0.42	33.33	3551039	TRUE	TRUE	TRUE	MAG	Tully et al (2017)	13	0	3421	963.38
MAGsDB_NHBL01	d__Bacteria	p__Marinisomatota	c__Marinisomatia	o__SCGC-AAA003-L08	f__TMED6	g__TMED6	s__TMED6 sp002167465	96.7	7.69	0	1479390	FALSE	TRUE	TRUE	MAG	Tully et al (2017)	20	1	1409	952.42
MAGsDB_NHBO01	d__Bacteria	p__Planctomycetota	c__Phycisphaerae	o__Phycisphaerales	f__SM1A02	g__UBA12014	s__UBA12014 sp002167845	95.39	2.5	28.57	3646162	TRUE	TRUE	TRUE	MAG	Tully et al (2017)	4	0	2998	822.234
MAGsDB_NHBQ01	d__Bacteria	p__Planctomycetota	c__Planctomycetes	o__Pirellulales	f__Pirellulaceae	g__Rhodopirellula_B	s__Rhodopirellula_B sp002167455	95.22	0	0	6566030	TRUE	TRUE	TRUE	MAG	Tully et al (2017)	0	0	4738	721.593
MAGsDB_NHBR01	d__Bacteria	p__Bacteroidota	c__Bacteroidia	o__Flavobacteriales	f__Flavobacteriaceae	g__Muricauda	s__Muricauda sp002167435	94.97	3.12	5.88	4552748	TRUE	TRUE	TRUE	MAG	Tully et al (2017)	3	0	4282	940.531
MAGsDB_NHBS01	d__Bacteria	p__Proteobacteria	c__Alphaproteobacteria	o__TMED127	f__TMED127	g__TMED13	s__TMED13 sp002167825	94.51	4.52	62.5	1347538	TRUE	TRUE	TRUE	MAG	Tully et al (2017)	43	5	1501	1113.88
MAGsDB_NHBW01	d__Bacteria	p__Proteobacteria	c__Alphaproteobacteria	o__Caulobacterales	f__Hyphomonadaceae	g__Henriciella	s__Henriciella sp002172915	93.83	3.48	11.11	2450500	TRUE	TRUE	TRUE	MAG	Tully et al (2017)	1	0	2235	912.059
MAGsDB_NHBY01	d__Bacteria	p__Cyanobacteria	c__Cyanobacteriia	o__Synechococcales	f__Cyanobiaceae	g__RCC307	s__RCC307 sp002168155	93.3	4.33	100	2074877	TRUE	TRUE	TRUE	MAG	Tully et al (2017)	10	0	2353	1134.04
MAGsDB_NHCB01	d__Bacteria	p__Proteobacteria	c__Gammaproteobacteria	o__Burkholderiales	f__SG8-40	g__UBA3031	s__UBA3031 sp002167745	92.68	0.3	100	1881163	TRUE	TRUE	TRUE	MAG	Tully et al (2017)	7	0	1849	982.903
MAGsDB_NHCC01	d__Bacteria	p__Proteobacteria	c__Alphaproteobacteria	o__Rhodospirillales_A	f__UBA2165	g__TMED23	s__TMED23 sp002168115	92.44	0.75	50	2568211	TRUE	TRUE	TRUE	MAG	Tully et al (2017)	17	0	2402	935.281
MAGsDB_NHCD01	d__Bacteria	p__Planctomycetota	c__Phycisphaerae	o__Phycisphaerales	f__SM1A02	g__UBA8653	s__UBA8653 sp002168105	91.99	6.45	90.91	2255364	FALSE	TRUE	TRUE	MAG	Tully et al (2017)	13	0	2000	886.775
MAGsDB_NHCJ01	d__Bacteria	p__Proteobacteria	c__Gammaproteobacteria	o__Pseudomonadales	f__HTCC2089	g__UBA4421	s__UBA4421 sp002704325	90.52	9.44	100	3021211	FALSE	TRUE	TRUE	MAG	Tully et al (2017)	17	0	2904	961.204
MAGsDB_NHCT01	d__Bacteria	p__Verrucomicrobiota	c__Verrucomicrobiae	o__Opitutales	f__MB11C04	g__MB11C04	s__MB11C04 sp002167605	87.8	4.05	62.5	2494888	FALSE	TRUE	TRUE	MAG	Tully et al (2017)	31	2	2078	832.903
MAGsDB_NHCZ01	d__Bacteria	p__Marinisomatota	c__Marinisomatia	o__Marinisomatales	f__UBA1611			86.26	7.69	50	2048365	FALSE	TRUE	TRUE	MAG	Tully et al (2017)	37	4	1831	893.884
MAGsDB_NHDB01	d__Bacteria	p__Bacteroidota	c__Bacteroidia	o__Flavobacteriales	f__Flavobacteriaceae	g__MS024-2A	s__MS024-2A sp002167945	86.02	2.56	50	1767959	FALSE	TRUE	TRUE	MAG	Tully et al (2017)	9	0	1679	949.683
MAGsDB_NHDG01	d__Bacteria	p__Planctomycetota	c__UBA8108	o__UBA1146	f__UBA1146	g__UBA12191	s__UBA12191 sp002167285	85.23	1.61	0	2980831	FALSE	TRUE	TRUE	MAG	Tully et al (2017)	1	0	2371	795.416
MAGsDB_NHDL01	d__Bacteria	p__Dadabacteria	c__UBA1144	o__UBA1144	f__UBA1144	g__TMED58	s__TMED58 sp002167555	84.35	1.22	0	1281373	FALSE	TRUE	TRUE	MAG	Tully et al (2017)	44	6	1340	1045.75
MAGsDB_NHDO01	d__Bacteria	p__Proteobacteria	c__Gammaproteobacteria	o__UBA10353	f__LS-SOB	g__UBA5682	s__UBA5682 sp002171735	83.99	5.49	9.09	2602621	FALSE	TRUE	TRUE	MAG	Tully et al (2017)	21	2	2570	987.466
MAGsDB_NHDS01	d__Bacteria	p__Proteobacteria	c__Alphaproteobacteria	o__TMED127	f__TMED127	g__GCA-2691245	s__GCA-2691245 sp002167215	82.97	2.2	0	1689873	FALSE	TRUE	TRUE	MAG	Tully et al (2017)	26	2	1762	1042.68
MAGsDB_NHDV01	d__Bacteria	p__Bacteroidota	c__Bacteroidia	o__Flavobacteriales	f__Flavobacteriaceae	g__MS024-2A	s__MS024-2A sp002167525	82.35	4.04	0	1756490	FALSE	TRUE	TRUE	MAG	Tully et al (2017)	15	0	1668	949.621
MAGsDB_NHDX01	d__Bacteria	p__Chloroflexota	c__Dehalococcoidia	o__UBA1151	f__TMED-70	g__TMED-70	s__TMED-70 sp002171675	82.18	5.94	100	1329160	FALSE	TRUE	TRUE	MAG	Tully et al (2017)	36	2	1362	1024.71
MAGsDB_NHEC01	d__Bacteria	p__Planctomycetota	c__Phycisphaerae	o__Phycisphaerales	f__SM1A02	g__UBA8087	s__UBA8087 sp002171655	80.62	1.7	50	2975233	FALSE	TRUE	TRUE	MAG	Tully et al (2017)	1	0	2522	847.665
MAGsDB_NHEH01	d__Bacteria	p__Marinisomatota	c__Marinisomatia	o__Marinisomatales	f__UBA1611	g__TMED80	s__TMED80 sp002170405	79.67	4.4	50	1786569	FALSE	TRUE	TRUE	MAG	Tully et al (2017)	75	5	1638	916.841
MAGsDB_NHEI01	d__Bacteria	p__Bacteroidota	c__Bacteroidia	o__Flavobacteriales	f__Flavobacteriaceae	g__UBA724	s__UBA724 sp002171575	79.64	4.46	29.17	1665669	FALSE	TRUE	TRUE	MAG	Tully et al (2017)	11	0	1691	1015.21
MAGsDB_NHEN01	d__Bacteria	p__Verrucomicrobiota	c__Verrucomicrobiae	o__Verrucomicrobiales	f__Akkermansiaceae	g__SW10	s__SW10 sp002172625	79.03	0.82	0	3450436	FALSE	TRUE	TRUE	MAG	Tully et al (2017)	1	0	2803	812.361
MAGsDB_NHEP01	d__Bacteria	p__Myxococcota	c__UBA9160	o__UBA9160	f__UBA4427	g__TMED88	s__TMED88 sp002171515	78.8	1.63	8.33	5159068	FALSE	TRUE	TRUE	MAG	Tully et al (2017)	0	0	4505	873.22
MAGsDB_NHER01	d__Bacteria	p__Cyanobacteria	c__Cyanobacteriia	o__Synechococcales	f__Cyanobiaceae	g__Synechococcus_C	s__Synechococcus_C sp002172935	78.26	2.45	100	1781048	FALSE	TRUE	TRUE	MAG	Tully et al (2017)	6	0	1996	1120.69
MAGsDB_NHEU01	d__Bacteria	p__Proteobacteria	c__Alphaproteobacteria	o__TMED109	f__TMED131	g__GCA-2732015		77.47	8.63	71.43	1572294	FALSE	TRUE	TRUE	MAG	Tully et al (2017)	43	3	1735	1103.48
MAGsDB_NHEX01	d__Bacteria	p__Bacteroidota	c__Bacteroidia	o__Flavobacteriales	f__Flavobacteriaceae	g__TMED96	s__TMED96 sp002171475	76.84	2.21	0	1273881	FALSE	TRUE	TRUE	MAG	Tully et al (2017)	51	7	1244	976.543
MAGsDB_NHEZ01	d__Bacteria	p__Actinobacteriota	c__Actinobacteria	o__Actinomycetales	f__Microbacteriaceae	g__Pontimonas	s__Pontimonas sp002172585	76.57	1.64	100	1032358	FALSE	TRUE	TRUE	MAG	Tully et al (2017)	8	0	1073	1039.37
MAGsDB_NHFA01	d__Archaea	p__Thermoplasmatota	c__Poseidoniia	o__Poseidoniales	f__Poseidoniaceae	g__MGIIa-L1	s__MGIIa-L1 sp002170315	76.53	3.24	33.33	2085565	FALSE	TRUE	TRUE	MAG	Tully et al (2017)	20	3	1769	848.211
MAGsDB_NHFB01	d__Bacteria	p__Proteobacteria	c__Gammaproteobacteria	o__Burkholderiales	f__Burkholderiaceae	g__UBA7377	s__UBA7377 sp002170285	76	2.37	80	1469793	FALSE	TRUE	TRUE	MAG	Tully et al (2017)	23	0	1454	989.255
MAGsDB_NHFN01	d__Bacteria	p__Proteobacteria	c__Gammaproteobacteria	o__SAR86	f__TMED112	g__TMED112	s__TMED112 sp002170245	73.32	0.38	50	1014687	FALSE	FALSE	TRUE	MAG	Tully et al (2017)	10	0	1069	1053.53
MAGsDB_NHFO01	d__Bacteria	p__Bacteroidota	c__Bacteroidia	o__Flavobacteriales	f__TMED113	g__TMED113	s__TMED113 sp002170235	72.89	0.54	100	1311028	FALSE	FALSE	TRUE	MAG	Tully et al (2017)	12	0	1145	873.36
MAGsDB_NHFP01	d__Bacteria	p__Bacteroidota	c__Bacteroidia	o__Flavobacteriales	f__UA16	g__UBA8752	s__UBA8752 sp002172485	72.85	1.16	100	1651219	FALSE	FALSE	TRUE	MAG	Tully et al (2017)	3	0	1382	836.957
MAGsDB_NHFT01	d__Bacteria	p__Proteobacteria	c__Alphaproteobacteria	o__Pelagibacterales	f__Pelagibacteraceae			72.29	9.64	0	1563530	FALSE	FALSE	TRUE	MAG	Tully et al (2017)	4	0	1562	999.021
MAGsDB_NHFW01	d__Bacteria	p__Bacteroidota	c__Bacteroidia	o__Flavobacteriales	f__Flavobacteriaceae	g__UBA8316		71.34	7.85	19.23	1619357	FALSE	FALSE	TRUE	MAG	Tully et al (2017)	24	1	1468	906.533
MAGsDB_NHGD01	d__Bacteria	p__Proteobacteria	c__Alphaproteobacteria	o__Pelagibacterales	f__Pelagibacteraceae	g__Pelagibacter_A	s__Pelagibacter_A sp002170125	69.68	0	0	737352	FALSE	FALSE	TRUE	MAG	Tully et al (2017)	26	1	780	1057.84
MAGsDB_NHGE01	d__Archaea	p__Thermoplasmatota	c__Poseidoniia	o__Poseidoniales	f__Thalassoarchaeaceae	g__MGIIb-O3	s__MGIIb-O3 sp002172375	69.33	0	0	1402371	FALSE	FALSE	TRUE	MAG	Tully et al (2017)	24	0	1368	975.491
MAGsDB_NHGO01	d__Bacteria	p__Proteobacteria	c__Gammaproteobacteria	o__Pseudomonadales	f__Pseudohongiellaceae	g__UBA9145	s__UBA9145 sp002172295	67.72	2.86	85.71	1645388	FALSE	FALSE	TRUE	MAG	Tully et al (2017)	39	6	1548	940.812
MAGsDB_NHGT01	d__Bacteria	p__Marinisomatota	c__Marinisomatia	o__Marinisomatales	f__TCS55			66.97	7.69	33.33	1403074	FALSE	FALSE	TRUE	MAG	Tully et al (2017)	75	11	1301	927.25
MAGsDB_NHGV01	d__Bacteria	p__Proteobacteria	c__Alphaproteobacteria	o__Pelagibacterales	f__Pelagibacteraceae	g__HIMB114	s__HIMB114 sp002171085	66.67	1.85	0	879149	FALSE	FALSE	TRUE	MAG	Tully et al (2017)	9	0	941	1070.35
MAGsDB_NHGW01	d__Bacteria	p__Bacteroidota	c__Bacteroidia	o__Flavobacteriales	f__Flavobacteriaceae	g__MS024-2A		66.64	8.82	21.43	1152393	FALSE	FALSE	TRUE	MAG	Tully et al (2017)	25	3	1126	977.097
MAGsDB_NHGY01	d__Bacteria	p__Verrucomicrobiota	c__Verrucomicrobiae	o__Opitutales	f__Puniceicoccaceae	g__GCA-2690565		66.16	3.6	0	1014831	FALSE	FALSE	TRUE	MAG	Tully et al (2017)	7	0	961	946.956
MAGsDB_NHHA01	d__Bacteria	p__Planctomycetota	c__Phycisphaerae	o__Phycisphaerales	f__SM1A02	g__UBA8653	s__UBA8653 sp002862275	65.34	1.14	100	1632929	FALSE	FALSE	TRUE	MAG	Tully et al (2017)	11	0	1442	883.076
MAGsDB_NHHB01	d__Bacteria	p__Bacteroidota	c__Bacteroidia	o__Cytophagales	f__Marinoscillaceae			65.14	17.7	0	1092820	FALSE	FALSE	TRUE	MAG	Tully et al (2017)	2	0	1078	986.439
MAGsDB_NHHC01	d__Bacteria	p__Proteobacteria	c__Alphaproteobacteria	o__Pelagibacterales	f__Pelagibacteraceae	g__Pelagibacter_A		64.86	9.64	9.09	950468	FALSE	FALSE	TRUE	MAG	Tully et al (2017)	29	3	961	1011.08
MAGsDB_NHHH01	d__Bacteria	p__Verrucomicrobiota	c__Verrucomicrobiae	o__Opitutales	f__Opitutaceae			64.05	5.41	0	2133258	FALSE	FALSE	TRUE	MAG	Tully et al (2017)	1	0	1885	883.625
MAGsDB_NHHK01	d__Bacteria	p__Marinisomatota	c__Marinisomatia	o__SCGC-AAA003-L08	f__TMED161	g__TMED161	s__TMED161 sp002171125	63.64	0	0	1223815	FALSE	FALSE	TRUE	MAG	Tully et al (2017)	9	0	1103	901.28
MAGsDB_NHHM01	d__Bacteria	p__Proteobacteria	c__Gammaproteobacteria	o__Pseudomonadales	f__Pseudohongiellaceae	g__UBA9145	s__UBA9145 sp002477465	63.45	12.07	100	2343763	FALSE	FALSE	TRUE	MAG	Tully et al (2017)	0	0	2160	921.595
MAGsDB_NHHP01	d__Bacteria	p__Proteobacteria	c__Alphaproteobacteria	o__Pelagibacterales	f__Pelagibacteraceae			63.1	5.95	0	846875	FALSE	FALSE	TRUE	MAG	Tully et al (2017)	6	0	850	1003.69
MAGsDB_NHHQ01	d__Bacteria	p__Proteobacteria	c__Alphaproteobacteria	o__Rhodospirillales_A	f__UBA2165	g__TMED167	s__TMED167 sp002170915	62.59	0.66	66.67	2610669	FALSE	FALSE	TRUE	MAG	Tully et al (2017)	11	0	2627	1006.26
MAGsDB_NHHS01	d__Bacteria	p__Cyanobacteria	c__Cyanobacteriia	o__Synechococcales	f__Cyanobiaceae	g__RCC307		62.32	5.71	75	1521245	FALSE	FALSE	TRUE	MAG	Tully et al (2017)	15	0	1847	1214.14
MAGsDB_NHHT01	d__Bacteria	p__Proteobacteria	c__Alphaproteobacteria	o__Pelagibacterales	f__Pelagibacteraceae	g__Pelagibacter_A		62.26	9.81	22.22	727127	FALSE	FALSE	TRUE	MAG	Tully et al (2017)	14	0	807	1109.85
MAGsDB_NHHY01	d__Bacteria	p__Verrucomicrobiota	c__Verrucomicrobiae	o__Opitutales	f__MB11C04	g__MB11C04		61.51	13.34	32.65	1559335	FALSE	FALSE	TRUE	MAG	Tully et al (2017)	8	0	1463	938.22
MAGsDB_NHIA01	d__Bacteria	p__Cyanobacteria	c__Cyanobacteriia	o__Synechococcales	f__Cyanobiaceae	g__Synechococcus_C	s__Synechococcus_C sp002170825	61.14	2.17	50	1350060	FALSE	FALSE	TRUE	MAG	Tully et al (2017)	4	0	1493	1105.88
MAGsDB_NHIC01	d__Bacteria	p__Bacteroidota	c__Bacteroidia	o__Flavobacteriales	f__Flavobacteriaceae	g__MS024-2A	s__MS024-2A sp002169865	61.03	0	0	1039252	FALSE	FALSE	TRUE	MAG	Tully et al (2017)	14	0	962	925.666
MAGsDB_NHID01	d__Bacteria	p__Proteobacteria	c__Gammaproteobacteria	o__Pseudomonadales	f__HTCC2089	g__UBA9659		60.94	7.14	82.93	1571812	FALSE	FALSE	TRUE	MAG	Tully et al (2017)	68	15	1617	1028.75
MAGsDB_NHIH01	d__Bacteria	p__Bacteroidota	c__Bacteroidia	o__Flavobacteriales	f__Flavobacteriaceae	g__GCA-002728855		60.34	8.93	5.56	784362	FALSE	FALSE	TRUE	MAG	Tully et al (2017)	13	0	763	972.765
MAGsDB_NHIM01	d__Bacteria	p__Actinobacteriota	c__Acidimicrobiia	o__TMED189	f__TMED189	g__TMED189	s__TMED189 sp002169845	60.11	1.28	0	641117	FALSE	FALSE	TRUE	MAG	Tully et al (2017)	26	1	742	1157.36
MAGsDB_NHIO01	d__Bacteria	p__Bacteroidota	c__Bacteroidia	o__Flavobacteriales	f__TMED113	g__GCA-2696965		59.84	2.15	0	997225	FALSE	FALSE	TRUE	MAG	Tully et al (2017)	18	1	931	933.591
MAGsDB_NHIR01	d__Bacteria	p__Proteobacteria	c__Alphaproteobacteria	o__TMED109	f__TMED131	g__TMED62		59.34	12.34	33.33	1399896	FALSE	FALSE	TRUE	MAG	Tully et al (2017)	39	3	1640	1171.52
MAGsDB_NHIS01	d__Bacteria	p__Proteobacteria	c__Alphaproteobacteria	o__TMED127	f__TMED127	g__GCA-002690875		59.34	10.89	0	936049	FALSE	FALSE	TRUE	MAG	Tully et al (2017)	1	0	1021	1090.75
MAGsDB_NHIT01	d__Bacteria	p__Proteobacteria	c__Alphaproteobacteria	o__Pelagibacterales	f__Pelagibacteraceae	g__GCA-2704625	s__GCA-2704625 sp002171925	59.2	1.2	0	556608	FALSE	FALSE	TRUE	MAG	Tully et al (2017)	42	3	636	1142.64
MAGsDB_NHIU01	d__Bacteria	p__Proteobacteria	c__Alphaproteobacteria	o__Pelagibacterales	f__Pelagibacteraceae	g__Pelagibacter_A	s__Pelagibacter_A sp002169755	58.82	0.6	0	827951	FALSE	FALSE	TRUE	MAG	Tully et al (2017)	20	0	1064	1285.1
MAGsDB_NHIW01	d__Bacteria	p__Proteobacteria	c__Alphaproteobacteria	o__Puniceispirillales	f__AAA536-G10	g__AAA536-G10		58.64	4.28	92.31	1003024	FALSE	FALSE	TRUE	MAG	Tully et al (2017)	68	8	1062	1058.8
MAGsDB_NHIY01	d__Bacteria	p__Proteobacteria	c__Alphaproteobacteria	o__Pelagibacterales	f__Pelagibacteraceae	g__Pelagibacter		58.49	1.89	0	812828	FALSE	FALSE	TRUE	MAG	Tully et al (2017)	63	5	904	1112.17
MAGsDB_NHJA01	d__Bacteria	p__Proteobacteria	c__Alphaproteobacteria	o__Pelagibacterales	f__Pelagibacteraceae	g__MED-G40	s__MED-G40 sp002171845	58.36	5.42	100	869468	FALSE	FALSE	TRUE	MAG	Tully et al (2017)	10	0	977	1123.68
MAGsDB_NHJB01	d__Bacteria	p__Bacteroidota	c__Bacteroidia	o__Flavobacteriales	f__Flavobacteriaceae	g__UBA8316		58.35	5.68	62.5	1277255	FALSE	FALSE	TRUE	MAG	Tully et al (2017)	8	0	1212	948.91
MAGsDB_NHJC01	d__Bacteria	p__Cyanobacteria	c__Cyanobacteriia	o__Synechococcales	f__Cyanobiaceae	g__Synechococcus_C	s__Synechococcus_C sp000737575	58.32	5.75	100	1280393	FALSE	FALSE	TRUE	MAG	Tully et al (2017)	0	0	1395	1089.51
MAGsDB_NHJD01	d__Bacteria	p__Bacteroidota	c__Bacteroidia	o__Flavobacteriales	f__Flavobacteriaceae	g__TMED96		58.32	7.72	7.69	1369302	FALSE	FALSE	TRUE	MAG	Tully et al (2017)	26	2	1344	981.522
MAGsDB_NHJH01	d__Bacteria	p__Actinobacteriota	c__Acidimicrobiia	o__TMED189	f__TMED189	g__TMED189		57.69	7.86	60	737532	FALSE	FALSE	TRUE	MAG	Tully et al (2017)	85	5	848	1149.78
MAGsDB_NHJI01	d__Bacteria	p__Proteobacteria	c__Alphaproteobacteria	o__TMED127	f__TMED127	g__TMED211	s__TMED211 sp002169685	57.53	0	0	905656	FALSE	FALSE	TRUE	MAG	Tully et al (2017)	17	0	987	1089.82
MAGsDB_NHJJ01	d__Bacteria	p__Bacteroidota	c__Bacteroidia	o__Flavobacteriales	f__Flavobacteriaceae	g__UBA8316		57.35	6.37	0	1229292	FALSE	FALSE	TRUE	MAG	Tully et al (2017)	9	0	1155	939.565
MAGsDB_NHJN01	d__Bacteria	p__Proteobacteria	c__Alphaproteobacteria	o__Pelagibacterales	f__Pelagibacteraceae	g__Pelagibacter_A		56.6	5.66	0	809404	FALSE	FALSE	TRUE	MAG	Tully et al (2017)	4	0	840	1037.8
MAGsDB_NHJO01	d__Bacteria	p__Marinisomatota	c__Marinisomatia	o__Marinisomatales	f__UBA1611	g__TMED80	s__TMED80 sp002169695	56.59	1.1	0	1105135	FALSE	FALSE	TRUE	MAG	Tully et al (2017)	33	3	986	892.199
MAGsDB_NHJP01	d__Bacteria	p__Proteobacteria	c__Gammaproteobacteria	o__Thiomicrospirales	f__Thioglobaceae	g__Thioglobus	s__Thioglobus sp002169705	56.43	0.66	0	962573	FALSE	FALSE	TRUE	MAG	Tully et al (2017)	25	3	1004	1043.04
MAGsDB_NHJR01	d__Bacteria	p__Bacteroidota	c__Bacteroidia	o__Flavobacteriales	f__Flavobacteriaceae	g__TMED96_A		56.13	8.82	6.67	970944	FALSE	FALSE	TRUE	MAG	Tully et al (2017)	37	4	946	974.31
MAGsDB_NHJS01	d__Bacteria	p__Actinobacteriota	c__Acidimicrobiia	o__TMED189	f__TMED189	g__TMED189		56.03	9.48	0	992124	FALSE	FALSE	TRUE	MAG	Tully et al (2017)	13	0	1022	1030.11
MAGsDB_NHJT01	d__Bacteria	p__Proteobacteria	c__Gammaproteobacteria	o__SAR86	f__AG-339-G14	g__AG-339-G14		55.78	3.22	75	894924	FALSE	FALSE	TRUE	MAG	Tully et al (2017)	23	1	969	1082.77
MAGsDB_NHJU01	d__Bacteria	p__Cyanobacteria	c__Cyanobacteriia	o__Synechococcales	f__Cyanobiaceae	g__Prochlorococcus_C		55.69	3.98	0	1718356	FALSE	FALSE	TRUE	MAG	Tully et al (2017)	2	0	1856	1080.1
MAGsDB_NHJV01	d__Bacteria	p__Actinobacteriota	c__Acidimicrobiia	o__Microtrichales	f__TK06	g__MedAcidi-G3	s__MedAcidi-G3 sp000817105	55.56	1.28	50	1435494	FALSE	FALSE	TRUE	MAG	Tully et al (2017)	0	0	1432	997.566
MAGsDB_NHJW01	d__Bacteria	p__Proteobacteria	c__Gammaproteobacteria	o__SAR86	f__D2472	g__SAR86A		55.46	2.47	7.69	858815	FALSE	FALSE	TRUE	MAG	Tully et al (2017)	26	1	927	1079.39
MAGsDB_NHJX01	d__Bacteria	p__Proteobacteria	c__Gammaproteobacteria	o__SAR86	f__D2472	g__SAR86A	s__SAR86A sp002169105	55.33	0	0	775625	FALSE	FALSE	TRUE	MAG	Tully et al (2017)	17	4	832	1072.68
MAGsDB_NHKD01	d__Bacteria	p__Proteobacteria	c__Alphaproteobacteria	o__Pelagibacterales	f__Pelagibacteraceae	g__Pelagibacter		54.89	15.09	43.75	522748	FALSE	FALSE	TRUE	MAG	Tully et al (2017)	43	5	616	1178.39
MAGsDB_NHKE01	d__Bacteria	p__Bacteroidota	c__Bacteroidia	o__Cytophagales	f__Marinoscillaceae	g__GCA-2715645		54.72	14.92	0	723713	FALSE	FALSE	TRUE	MAG	Tully et al (2017)	24	2	769	1062.58
MAGsDB_NHKF01	d__Bacteria	p__Proteobacteria	c__Gammaproteobacteria	o__SAR86	f__D2472	g__SAR86A		54.36	3.07	28.57	871450	FALSE	FALSE	TRUE	MAG	Tully et al (2017)	31	2	969	1111.94
MAGsDB_NHKG01	d__Bacteria	p__Bacteroidota	c__Bacteroidia	o__Flavobacteriales	f__Flavobacteriaceae			54.31	8.46	0	1704226	FALSE	FALSE	TRUE	MAG	Tully et al (2017)	20	0	1619	949.991
MAGsDB_NHKH01	d__Bacteria	p__Proteobacteria	c__Gammaproteobacteria	o__SAR86	f__D2472	g__D2472		54.3	11.8	17.24	1320145	FALSE	FALSE	TRUE	MAG	Tully et al (2017)	18	3	1345	1018.83
MAGsDB_NHKI01	d__Bacteria	p__Proteobacteria	c__Alphaproteobacteria	o__HIMB59	f__GCA-002718135	g__AG-337-I02		54.22	2.52	0	809192	FALSE	FALSE	TRUE	MAG	Tully et al (2017)	7	0	843	1041.78
MAGsDB_NHKJ01	d__Bacteria	p__Bacteroidota	c__Bacteroidia	o__Flavobacteriales	f__Flavobacteriaceae			53.73	12.23	30.43	1172869	FALSE	FALSE	TRUE	MAG	Tully et al (2017)	1	0	1150	980.502
MAGsDB_NHKK01	d__Bacteria	p__Proteobacteria	c__Alphaproteobacteria	o__Pelagibacterales	f__Pelagibacteraceae	g__Pelagibacter		53.67	9.04	8.33	874924	FALSE	FALSE	TRUE	MAG	Tully et al (2017)	50	4	937	1070.95
MAGsDB_NHKM01	d__Bacteria	p__Cyanobacteria	c__Cyanobacteriia	o__Synechococcales	f__Cyanobiaceae	g__Synechococcus_C	s__Synechococcus_C sp000737575	53.55	17.26	86.05	1883315	FALSE	FALSE	TRUE	MAG	Tully et al (2017)	0	0	2119	1125.14
MAGsDB_NHKN01	d__Bacteria	p__Proteobacteria	c__Gammaproteobacteria	o__SAR86	f__D2472			53.44	3.86	81.25	800907	FALSE	FALSE	TRUE	MAG	Tully et al (2017)	25	2	875	1092.51
MAGsDB_NHKO01	d__Bacteria	p__Proteobacteria	c__Gammaproteobacteria	o__Pseudomonadales	f__HTCC2089	g__UBA4421		53.05	5.8	0	2270609	FALSE	FALSE	TRUE	MAG	Tully et al (2017)	1	0	2370	1043.77
MAGsDB_NHKR01	d__Bacteria	p__Proteobacteria	c__Alphaproteobacteria	o__Pelagibacterales	f__Pelagibacteraceae	g__GCA-002704185		52.83	7.55	0	568267	FALSE	FALSE	TRUE	MAG	Tully et al (2017)	20	1	593	1043.52
MAGsDB_NHKV01	d__Bacteria	p__Marinisomatota	c__Marinisomatia	o__Marinisomatales	f__TCS55	g__TMED108		52.45	3.3	0	883784	FALSE	FALSE	TRUE	MAG	Tully et al (2017)	33	2	827	935.749
MAGsDB_NHKW01	d__Bacteria	p__Proteobacteria	c__Alphaproteobacteria	o__TMED109	f__TMED131	g__GCA-2720125		52.38	3.3	100	747219	FALSE	FALSE	TRUE	MAG	Tully et al (2017)	12	0	793	1061.27
MAGsDB_NHKY01	d__Bacteria	p__Proteobacteria	c__Alphaproteobacteria	o__Pelagibacterales	f__Pelagibacteraceae	g__Pelagibacter_A		52.36	12.05	28.57	869769	FALSE	FALSE	TRUE	MAG	Tully et al (2017)	36	1	919	1056.6
MAGsDB_NHKZ01	d__Bacteria	p__Proteobacteria	c__Alphaproteobacteria	o__TMED127	f__TMED127	g__GCA-2710765		52.15	18.68	0	840297	FALSE	FALSE	TRUE	MAG	Tully et al (2017)	7	0	957	1138.88
MAGsDB_NHLD01	d__Bacteria	p__Proteobacteria	c__Alphaproteobacteria	o__Pelagibacterales	f__AG-422-B15			51.97	1.61	0	550777	FALSE	FALSE	TRUE	MAG	Tully et al (2017)	56	12	629	1142.02
MAGsDB_NHLE01	d__Bacteria	p__Proteobacteria	c__Alphaproteobacteria	o__HIMB59	f__HIMB59	g__HIMB59	s__HIMB59 sp002169365	51.95	0	0	745884	FALSE	FALSE	TRUE	MAG	Tully et al (2017)	24	2	807	1081.94
MAGsDB_NHLG01	d__Bacteria	p__Proteobacteria	c__Gammaproteobacteria	o__Pseudomonadales	f__HTCC2089	g__GCA-002727775		51.72	6.9	0	2196032	FALSE	FALSE	TRUE	MAG	Tully et al (2017)	13	0	2218	1010
MAGsDB_NHLI01	d__Bacteria	p__Proteobacteria	c__Alphaproteobacteria	o__Pelagibacterales	f__Pelagibacteraceae	g__Pelagibacter_A		51.61	10.84	30	851450	FALSE	FALSE	TRUE	MAG	Tully et al (2017)	30	2	964	1132.19
MAGsDB_NHLJ01	d__Bacteria	p__Marinisomatota	c__Marinisomatia	o__Marinisomatales	f__UBA1611	g__GCA-002708715		51.52	4.4	0	1723850	FALSE	FALSE	TRUE	MAG	Tully et al (2017)	12	0	1692	981.524
MAGsDB_NHLL01	d__Bacteria	p__Verrucomicrobiota	c__Kiritimatiellae	o__Kiritimatiellales	f__UBA1859	g__UBA1859		51.32	2.03	0	1080507	FALSE	FALSE	TRUE	MAG	Tully et al (2017)	5	0	1003	928.268
MAGsDB_NHLM01	d__Bacteria	p__Proteobacteria	c__Alphaproteobacteria	o__Pelagibacterales	f__Pelagibacteraceae	g__Pelagibacter		50.94	15.4	54.41	771027	FALSE	FALSE	TRUE	MAG	Tully et al (2017)	32	2	845	1095.94
MAGsDB_NHLN01	d__Bacteria	p__Proteobacteria	c__Alphaproteobacteria	o__Pelagibacterales	f__Pelagibacteraceae	g__Pelagibacter		50.94	0	0	418064	FALSE	FALSE	TRUE	MAG	Tully et al (2017)	49	4	470	1124.23
MAGsDB_NHLO01	d__Bacteria	p__Proteobacteria	c__Gammaproteobacteria	o__UBA11654	f__UBA11654			50.88	1.75	0	627412	FALSE	FALSE	TRUE	MAG	Tully et al (2017)	0	0	651	1037.6
MAGsDB_NHLP01	d__Bacteria	p__Actinobacteriota	c__Acidimicrobiia	o__Microtrichales	f__TK06	g__MedAcidi-G3	s__MedAcidi-G3 sp000817105	50.86	20.69	100	1249327	FALSE	FALSE	TRUE	MAG	Tully et al (2017)	0	0	1248	998.938
MAGsDB_NHLR01	d__Bacteria	p__Proteobacteria	c__Alphaproteobacteria	o__Pelagibacterales	f__Pelagibacteraceae	g__Pelagibacter_A		50.6	9.14	0	647096	FALSE	FALSE	TRUE	MAG	Tully et al (2017)	9	0	715	1104.94
MAGsDB_NHLS01	d__Bacteria	p__Proteobacteria	c__Alphaproteobacteria	o__Pelagibacterales	f__Pelagibacteraceae			50.6	6.02	0	1311887	FALSE	FALSE	TRUE	MAG	Tully et al (2017)	18	0	1431	1090.8
MAGsDB_NHLT01	d__Bacteria	p__Marinisomatota	c__Marinisomatia	o__Marinisomatales	f__Marinisomataceae	g__Marinisoma		50.55	1.1	100	530171	FALSE	FALSE	TRUE	MAG	Tully et al (2017)	27	3	556	1048.72
MAGsDB_NHLU01	d__Bacteria	p__Proteobacteria	c__Alphaproteobacteria	o__Pelagibacterales	f__Pelagibacteraceae	g__Pelagibacter	s__Pelagibacter sp002169255	50.49	0.11	100	442974	FALSE	FALSE	TRUE	MAG	Tully et al (2017)	22	0	512	1155.82
MAGsDB_NHLW01	d__Bacteria	p__Proteobacteria	c__Alphaproteobacteria	o__Rhodobacterales	f__Rhodobacteraceae	g__GCA-002705045		50.2	6.5	0	1076869	FALSE	FALSE	TRUE	MAG	Tully et al (2017)	24	0	1194	1108.77
MAGsDB_NHME01	d__Bacteria	p__Bacteroidota	c__Bacteroidia	o__Flavobacteriales	f__Flavobacteriaceae	g__UBA7446		50	15.52	90.91	705643	FALSE	FALSE	TRUE	MAG	Tully et al (2017)	0	0	705	999.089
MAGsDB_NHMF01	d__Bacteria	p__Proteobacteria	c__Alphaproteobacteria	o__Pelagibacterales	f__Pelagibacteraceae	g__Pelagibacter_A		50	15.54	58.33	782641	FALSE	FALSE	TRUE	MAG	Tully et al (2017)	14	0	833	1064.34
MAGsDB_NHMG01	d__Bacteria	p__Proteobacteria	c__Alphaproteobacteria	o__Pelagibacterales	f__Pelagibacteraceae			50	5.66	0	841731	FALSE	FALSE	TRUE	MAG	Tully et al (2017)	14	0	906	1076.35
MAGsDB_NHMI01	d__Bacteria	p__Proteobacteria	c__Alphaproteobacteria	o__Pelagibacterales	f__Pelagibacteraceae			50	17.92	0	1588529	FALSE	FALSE	TRUE	MAG	Tully et al (2017)	3	0	1556	979.523
MAGsDB_NHMJ01	d__Bacteria	p__Bacteroidota	c__Bacteroidia	o__Cytophagales	f__Marinoscillaceae	g__Marinoscillum		50	20.69	0	1661009	FALSE	FALSE	TRUE	MAG	Tully et al (2017)	3	0	1548	931.964
MAGsDB_NYSJ01	d__Bacteria	p__Proteobacteria	c__Alphaproteobacteria	o__Rhodobacterales	f__Rhodobacteraceae	g__HIMB11	s__HIMB11 sp002682975	52.49	0	0	1048877	FALSE	FALSE	TRUE	MAG	Tully et al (2018)	21	3	1081	1030.63
MAGsDB_NYSL01	d__Bacteria	p__Bacteroidota	c__Bacteroidia	o__Flavobacteriales	f__Cryomorphaceae	g__TMED14	s__TMED14 sp002682945	93.28	4.84	0	1654937	TRUE	TRUE	TRUE	MAG	Tully et al (2018)	5	0	1489	899.732
MAGsDB_NYSO01	d__Bacteria	p__Proteobacteria	c__Alphaproteobacteria	o__Rhizobiales	f__TMED25	g__MED-G09	s__MED-G09 sp002683015	60.43	1.96	16.67	937359	FALSE	FALSE	TRUE	MAG	Tully et al (2018)	44	2	990	1056.16
MAGsDB_NYSP01	d__Bacteria	p__Proteobacteria	c__Gammaproteobacteria	o__SAR86	f__TMED112	g__TMED112	s__TMED112 sp002683115	54.17	1.45	81.82	766725	FALSE	FALSE	TRUE	MAG	Tully et al (2018)	25	1	829	1081.22
MAGsDB_NYSQ01	d__Bacteria	p__Actinobacteriota	c__Acidimicrobiia	o__TMED189	f__TMED189	g__TMED189		51.57	1.28	50	780284	FALSE	FALSE	TRUE	MAG	Tully et al (2018)	27	2	874	1120.1
MAGsDB_NYSR01	d__Bacteria	p__Actinobacteriota	c__Acidimicrobiia	o__TMED189	f__TMED189	g__TMED189	s__TMED189 sp002683085	68.38	0.43	0	902505	FALSE	FALSE	TRUE	MAG	Tully et al (2018)	14	0	1001	1109.14
MAGsDB_NYSS01	d__Bacteria	p__Planctomycetota	c__GCA-002687715	o__GCA-002687715	f__GCA-002687715	g__GCA-2683135	s__GCA-2683135 sp002683135	95.83	1.7	0	5071512	TRUE	TRUE	TRUE	MAG	Tully et al (2018)	0	0	4063	801.142
MAGsDB_NYST01	d__Archaea	p__Thermoplasmatota	c__Poseidoniia	o__Poseidoniales	f__Thalassoarchaeaceae	g__MGIIb-O3	s__MGIIb-O3 sp002683155	53.24	0	0	876065	FALSE	FALSE	TRUE	MAG	Tully et al (2018)	18	1	778	888.062
MAGsDB_NYSW01	d__Bacteria	p__Planctomycetota	c__Phycisphaerae	o__Phycisphaerales	f__SM1A02	g__GCA-002862325	s__GCA-002862325 sp002683195	88.98	1.7	100	3593470	FALSE	TRUE	TRUE	MAG	Tully et al (2018)	2	0	2973	827.334
MAGsDB_NYSX01	d__Bacteria	p__Bacteroidota	c__Bacteroidia	o__Flavobacteriales	f__UA16	g__UBA11663	s__UBA11663 sp002683345	72.11	0	0	1854438	FALSE	FALSE	TRUE	MAG	Tully et al (2018)	9	0	1562	842.304
MAGsDB_NYSY01	d__Bacteria	p__Planctomycetota	c__Phycisphaerae	o__Phycisphaerales	f__SM1A02	g__UBA12014	s__UBA12014 sp002683215	56.99	1.14	0	2877350	FALSE	FALSE	TRUE	MAG	Tully et al (2018)	3	0	2483	862.947
MAGsDB_NYTD01	d__Bacteria	p__Myxococcota	c__UBA796	o__UBA796	f__UBA796	g__GCA-2683315	s__GCA-2683315 sp002683315	54.79	0.05	0	3551490	FALSE	FALSE	TRUE	MAG	Tully et al (2018)	0	0	3163	890.612
MAGsDB_NYTF01	d__Bacteria	p__Proteobacteria	c__Alphaproteobacteria	o__Rhodobacterales	f__Rhodobacteraceae	g__GCA-002712045	s__GCA-002712045 sp002683355	72.3	1.17	25	1880323	FALSE	FALSE	TRUE	MAG	Tully et al (2018)	12	0	1850	983.874
MAGsDB_NYTG01	d__Bacteria	p__Proteobacteria	c__Gammaproteobacteria	o__Pseudomonadales	f__Halieaceae	g__Luminiphilus	s__Luminiphilus sp002683395	84.2	0	0	2059111	FALSE	TRUE	TRUE	MAG	Tully et al (2018)	13	0	1993	967.893
MAGsDB_NYTH01	d__Bacteria	p__Proteobacteria	c__Gammaproteobacteria	o__Nevskiales	f__Salinisphaeraceae	g__GCA-2683405	s__GCA-2683405 sp002683405	97.01	2.67	0	3724617	TRUE	TRUE	TRUE	MAG	Tully et al (2018)	1	0	3401	913.114
MAGsDB_NYTI01	d__Bacteria	p__Bacteroidota	c__Bacteroidia	o__Flavobacteriales	f__Flavobacteriaceae	g__Aequorivita	s__Aequorivita sp002364215	99.24	0.19	0	3401895	TRUE	TRUE	TRUE	MAG	Tully et al (2018)	0	0	3286	965.932
MAGsDB_NYTK01	d__Bacteria	p__Proteobacteria	c__Gammaproteobacteria	o__Pseudomonadales	f__Oleiphilaceae	g__Tamilnaduibacter	s__Tamilnaduibacter sp002717955	99.08	1.03	78.26	4462782	TRUE	TRUE	TRUE	MAG	Tully et al (2018)	0	0	4184	937.532
MAGsDB_NYTN01	d__Bacteria	p__Proteobacteria	c__Alphaproteobacteria	o__Parvibaculales	f__RS24	g__Micropelagos	s__Micropelagos sp002683515	58.56	0.34	0	1157820	FALSE	FALSE	TRUE	MAG	Tully et al (2018)	2	0	1248	1077.89
MAGsDB_NYTO01	d__Bacteria	p__Proteobacteria	c__Alphaproteobacteria	o__Puniceispirillales	f__Puniceispirillaceae	g__UBA8309	s__UBA8309 sp002683535	62.73	0.61	100	1467706	FALSE	FALSE	TRUE	MAG	Tully et al (2018)	13	0	1492	1016.55
MAGsDB_NYTP01	d__Bacteria	p__Proteobacteria	c__Gammaproteobacteria	o__Pseudomonadales	f__Saccharospirillaceae	g__Bermanella	s__Bermanella sp002683575	91.95	0.55	0	3164348	TRUE	TRUE	TRUE	MAG	Tully et al (2018)	3	0	3048	963.232
MAGsDB_NYTQ01	d__Bacteria	p__Bacteroidota	c__Bacteroidia	o__Flavobacteriales	f__Crocinitomicaceae	g__UBA952	s__UBA952 sp002683585	56.9	0	0	1721715	FALSE	FALSE	TRUE	MAG	Tully et al (2018)	7	0	1782	1035.01
MAGsDB_NYTS01	d__Bacteria	p__SAR324	c__SAR324	o__SAR324	f__NAC60-12	g__JCVI-SCAAA005	s__JCVI-SCAAA005 sp002683655	80.16	2.33	50	3152688	FALSE	TRUE	TRUE	MAG	Tully et al (2018)	4	0	3098	982.654
MAGsDB_NYTT01	d__Bacteria	p__Bacteroidota	c__Bacteroidia	o__Flavobacteriales	f__BACL11	g__GCA-2683775	s__GCA-2683775 sp002683775	69.55	0.81	0	1172561	FALSE	FALSE	TRUE	MAG	Tully et al (2018)	7	0	1170	997.816
MAGsDB_NYTV01	d__Bacteria	p__Proteobacteria	c__Alphaproteobacteria	o__Rhodobacterales	f__Rhodobacteraceae	g__Planktomarina	s__Planktomarina sp002683685	85.16	3.17	9.09	2233492	FALSE	TRUE	TRUE	MAG	Tully et al (2018)	3	0	2257	1010.53
MAGsDB_NYUA01	d__Bacteria	p__Proteobacteria	c__Alphaproteobacteria	o__Sphingomonadales	f__Sphingomonadaceae	g__Sphingopyxis_A	s__Sphingopyxis_A sp002683755	77.72	1.75	18.18	2564067	FALSE	TRUE	TRUE	MAG	Tully et al (2018)	8	0	2567	1001.14
MAGsDB_NYUD01	d__Bacteria	p__Planctomycetota	c__UBA1135	o__UBA1135	f__GCA-002686595	g__GCA-2683825	s__GCA-2683825 sp002683825	97.85	3.23	0	5396125	TRUE	TRUE	TRUE	MAG	Tully et al (2018)	0	0	4206	779.448
MAGsDB_NYUE01	d__Bacteria	p__Verrucomicrobiota	c__Verrucomicrobiae	o__Verrucomicrobiales	f__DEV007	g__EC70	s__EC70 sp002731805	80.73	4.08	16.67	3119870	FALSE	TRUE	TRUE	MAG	Tully et al (2018)	12	0	2722	872.472
MAGsDB_NYUL01	d__Bacteria	p__Proteobacteria	c__Gammaproteobacteria	o__SAR86	f__TMED112	g__TMED112	s__TMED112 sp002684055	50.67	0	0	932512	FALSE	FALSE	TRUE	MAG	Tully et al (2018)	7	0	1043	1118.48
MAGsDB_NYUU01	d__Bacteria	p__Cyanobacteria	c__Cyanobacteriia	o__Synechococcales	f__Cyanobiaceae	g__Synechococcus_C	s__Synechococcus_C sp002684175	62.67	1.68	71.43	1625852	FALSE	FALSE	TRUE	MAG	Tully et al (2018)	22	1	1814	1115.72
MAGsDB_NYUY01	d__Bacteria	p__Proteobacteria	c__Gammaproteobacteria	o__Pseudomonadales	f__Halieaceae	g__Luminiphilus		63.38	3.2	82.35	1722735	FALSE	FALSE	TRUE	MAG	Tully et al (2018)	44	6	1746	1013.5
MAGsDB_NYUZ01	d__Bacteria	p__Proteobacteria	c__Alphaproteobacteria	o__Puniceispirillales	f__Puniceispirillaceae	g__Puniceispirillum		66.29	3.8	15.38	1511483	FALSE	FALSE	TRUE	MAG	Tully et al (2018)	22	1	1475	975.863
MAGsDB_NYVA01	d__Bacteria	p__Bacteroidota	c__Bacteroidia	o__Flavobacteriales	f__Flavobacteriaceae	g__UBA3537	s__UBA3537 sp002684355	79.89	2.37	91.67	1565616	FALSE	TRUE	TRUE	MAG	Tully et al (2018)	28	4	1460	932.54
MAGsDB_NYVB01	d__Bacteria	p__Planctomycetota	c__Phycisphaerae	o__Phycisphaerales	f__SM1A02	g__UBA8087	s__UBA8087 sp002684315	74.53	4.55	75	2727206	FALSE	FALSE	TRUE	MAG	Tully et al (2018)	4	0	2401	880.388
MAGsDB_NYVD01	d__Bacteria	p__Proteobacteria	c__Alphaproteobacteria	o__Parvibaculales	f__Parvibaculaceae	g__GCA-2684405	s__GCA-2684405 sp002684405	91.27	0.14	0	3420613	TRUE	TRUE	TRUE	MAG	Tully et al (2018)	0	0	3334	974.679
MAGsDB_NYVG01	d__Bacteria	p__Proteobacteria	c__Gammaproteobacteria	o__Pseudomonadales	f__HTCC2089	g__UBA4421	s__UBA4421 sp002684495	90.26	6.43	24.14	3334233	FALSE	TRUE	TRUE	MAG	Tully et al (2018)	2	0	3148	944.145
MAGsDB_NYVK01	d__Bacteria	p__Proteobacteria	c__Gammaproteobacteria	o__SAR86	f__D2472			51.65	3.09	20	811749	FALSE	FALSE	TRUE	MAG	Tully et al (2018)	6	0	916	1128.43
MAGsDB_NYVL01	d__Bacteria	p__Proteobacteria	c__Alphaproteobacteria	o__Pelagibacterales	f__Pelagibacteraceae	g__Pelagibacter_A		63.86	3.61	66.67	677666	FALSE	FALSE	TRUE	MAG	Tully et al (2018)	37	2	728	1074.28
MAGsDB_NYVM01	d__Bacteria	p__Proteobacteria	c__Alphaproteobacteria	o__TMED109	f__TMED109	g__GCA-2684605	s__GCA-2684605 sp002684605	82.11	5.39	9.09	2250599	FALSE	TRUE	TRUE	MAG	Tully et al (2018)	10	0	2291	1017.95
MAGsDB_NYVN01	d__Bacteria	p__Proteobacteria	c__Alphaproteobacteria	o__Sphingomonadales	f__Sphingomonadaceae	g__Novosphingobium	s__Novosphingobium sp002684595	69.35	3.47	75	3671491	FALSE	FALSE	TRUE	MAG	Tully et al (2018)	4	0	3784	1030.64
MAGsDB_NYVO01	d__Bacteria	p__Proteobacteria	c__Gammaproteobacteria	o__SAR86				61	2.3	42.86	923233	FALSE	FALSE	TRUE	MAG	Tully et al (2018)	90	10	1017	1101.56
MAGsDB_NYVP01	d__Bacteria	p__Verrucomicrobiota	c__Verrucomicrobiae	o__Verrucomicrobiales	f__DEV007	g__EC70	s__EC70 sp002684575	78.86	2.04	66.67	2790782	FALSE	TRUE	TRUE	MAG	Tully et al (2018)	49	3	2362	846.358
MAGsDB_NYVQ01	d__Bacteria	p__Proteobacteria	c__Alphaproteobacteria	o__Puniceispirillales	f__GCA-002684695	g__GCA-002684695	s__GCA-002684695 sp002684695	80.96	0	0	1934576	FALSE	TRUE	TRUE	MAG	Tully et al (2018)	42	6	1957	1011.59
MAGsDB_NYVR01	d__Bacteria	p__Planctomycetota	c__UBA1135	o__UBA2386	f__UBA2386	g__GCA-2684655	s__GCA-2684655 sp002684655	93.18	2.27	50	3688876	TRUE	TRUE	TRUE	MAG	Tully et al (2018)	9	0	3018	818.135
MAGsDB_NYVX01	d__Bacteria	p__Bacteroidota	c__Bacteroidia	o__Flavobacteriales	f__BACL11	g__UBA8444		68.69	4.3	20	1484895	FALSE	FALSE	TRUE	MAG	Tully et al (2018)	4	0	1315	885.585
MAGsDB_NYVY01	d__Bacteria	p__Proteobacteria	c__Gammaproteobacteria	o__Burkholderiales	f__Burkholderiaceae	g__UBA7377	s__UBA7377 sp002684875	75.6	1.02	80	1356679	FALSE	TRUE	TRUE	MAG	Tully et al (2018)	23	1	1364	1005.4
MAGsDB_NYVZ01	d__Bacteria	p__Proteobacteria	c__Alphaproteobacteria	o__Pelagibacterales	f__Pelagibacteraceae	g__HIMB114	s__HIMB114 sp002684895	90.06	5.95	0	1073347	FALSE	TRUE	TRUE	MAG	Tully et al (2018)	29	1	1193	1111.48
MAGsDB_NYWG01	d__Bacteria	p__Verrucomicrobiota	c__Verrucomicrobiae	o__Pedosphaerales	f__UBA1096	g__UBA1096	s__UBA1096 sp002684915	88.68	1.73	0	4535755	FALSE	TRUE	TRUE	MAG	Tully et al (2018)	10	0	4124	909.22
MAGsDB_NYWL01	d__Bacteria	p__Proteobacteria	c__Alphaproteobacteria	o__Rhodobacterales	f__Rhodobacteraceae	g__Marinibacterium	s__Marinibacterium sp003217735	99.04	0.61	0	6558740	TRUE	TRUE	TRUE	MAG	Tully et al (2018)	0	0	6154	938.29
MAGsDB_NYWO01	d__Bacteria	p__Campylobacterota	c__Campylobacteria	o__Campylobacterales	f__Arcobacteraceae	g__Poseidonibacter	s__Poseidonibacter sp002685075	71.9	0	0	2679798	FALSE	FALSE	TRUE	MAG	Tully et al (2018)	1	0	2700	1007.54
MAGsDB_NYWP01	d__Bacteria	p__Proteobacteria	c__Gammaproteobacteria	o__Enterobacterales	f__Alteromonadaceae	g__Pseudoalteromonas	s__Pseudoalteromonas sp002685175	67.71	0	0	4357658	FALSE	FALSE	TRUE	MAG	Tully et al (2018)	4	0	3878	889.928
MAGsDB_NYWQ01	d__Bacteria	p__Bacteroidota	c__Bacteroidia	o__Flavobacteriales	f__UBA7430	g__UBA6772	s__UBA6772 sp002685115	65.86	1.34	0	1341638	FALSE	FALSE	TRUE	MAG	Tully et al (2018)	7	0	1236	921.262
MAGsDB_NYWR01	d__Bacteria	p__Proteobacteria	c__Gammaproteobacteria	o__Woeseiales	f__Woeseiaceae	g__GCA-002728725		61.67	2.48	30	1448994	FALSE	FALSE	TRUE	MAG	Tully et al (2018)	10	2	1410	973.089
MAGsDB_NYWS01	d__Bacteria	p__Myxococcota	c__Bradimonadia	o__UBA7976	f__UBA1532			52.44	0.91	0	2880477	FALSE	FALSE	TRUE	MAG	Tully et al (2018)	0	0	2136	741.544
MAGsDB_NYWU01	d__Bacteria	p__Proteobacteria	c__Gammaproteobacteria	o__Enterobacterales	f__Alteromonadaceae	g__Idiomarina	s__Idiomarina sp002685255	98.9	0.09	50	2765177	TRUE	TRUE	TRUE	MAG	Tully et al (2018)	2	0	2590	936.649
MAGsDB_NYWV01	d__Bacteria	p__Proteobacteria	c__Gammaproteobacteria	o__Pseudomonadales	f__Porticoccaceae	g__HTCC2207	s__HTCC2207 sp002685195	75.91	4.7	11.76	1895048	FALSE	TRUE	TRUE	MAG	Tully et al (2018)	6	0	1883	993.642
MAGsDB_NYWW01	d__Bacteria	p__Bacteroidota	c__Bacteroidia	o__Flavobacteriales	f__Flavobacteriaceae	g__MS024-2A		57.4	3.65	11.11	1325400	FALSE	FALSE	TRUE	MAG	Tully et al (2018)	17	0	1270	958.201
MAGsDB_NYWX01	d__Bacteria	p__Proteobacteria	c__Gammaproteobacteria	o__Woeseiales	f__Woeseiaceae	g__GCA-2685275	s__GCA-2685275 sp002685275	68.1	3.45	0	1153411	FALSE	FALSE	TRUE	MAG	Tully et al (2018)	3	0	1112	964.097
MAGsDB_NYWY01	d__Bacteria	p__Planctomycetota	c__Phycisphaerae	o__Phycisphaerales	f__SM1A02	g__GCA-002862325	s__GCA-002862325 sp002685335	57.1	1.14	0	1772826	FALSE	FALSE	TRUE	MAG	Tully et al (2018)	3	0	1497	844.415
MAGsDB_NYWZ01	d__Bacteria	p__Proteobacteria	c__Gammaproteobacteria	o__SAR86	f__D2472			53.76	3.45	0	868868	FALSE	FALSE	TRUE	MAG	Tully et al (2018)	17	0	1013	1165.88
MAGsDB_NYXB01	d__Bacteria	p__Bacteroidota	c__Bacteroidia	o__Cytophagales	f__Marinoscillaceae	g__Marinoscillum		58.66	4.84	33.33	1272985	FALSE	FALSE	TRUE	MAG	Tully et al (2018)	13	0	1205	946.594
MAGsDB_NYXC01	d__Bacteria	p__Proteobacteria	c__Gammaproteobacteria	o__Woeseiales	f__Woeseiaceae	g__GCA-002728725		51.51	1.91	81.82	1212291	FALSE	FALSE	TRUE	MAG	Tully et al (2018)	11	0	1212	999.76
MAGsDB_NYXD01	d__Bacteria	p__Bacteroidota	c__Bacteroidia	o__Flavobacteriales	f__Cryomorphaceae	g__UBA10364	s__UBA10364 sp002685435	77.95	3.71	100	1661110	FALSE	TRUE	TRUE	MAG	Tully et al (2018)	3	0	1598	962.007
MAGsDB_NYXF01	d__Bacteria	p__Proteobacteria	c__Gammaproteobacteria	o__Pseudomonadales	f__Porticoccaceae	g__Porticoccus	s__Porticoccus sp002685455	83.64	6.69	15.15	1764055	FALSE	TRUE	TRUE	MAG	Tully et al (2018)	3	0	1815	1028.88
MAGsDB_NYXI01	d__Bacteria	p__Cyanobacteria	c__Cyanobacteriia	o__Synechococcales	f__Cyanobiaceae	g__Synechococcus_C		56.57	1.9	100	1142703	FALSE	FALSE	TRUE	MAG	Tully et al (2018)	5	0	1291	1129.78
MAGsDB_NYXJ01	d__Archaea	p__Thermoplasmatota	c__Poseidoniia	o__Poseidoniales	f__Thalassoarchaeaceae	g__MGIIb-O2	s__MGIIb-O2 sp002685315	55.14	0.06	100	1095120	FALSE	FALSE	TRUE	MAG	Tully et al (2018)	6	0	1056	964.278
MAGsDB_NYXK01	d__Bacteria	p__SAR324	c__SAR324	o__SAR324	f__NAC60-12	g__Arctic96AD-7	s__Arctic96AD-7 sp002685535	86.8	2.75	84.62	7287357	FALSE	TRUE	TRUE	MAG	Tully et al (2018)	5	0	8395	1152
MAGsDB_NYXM01	d__Bacteria	p__Planctomycetota	c__Planctomycetes	o__Pirellulales	f__Pirellulaceae	g__ARS98	s__ARS98 sp002685655	50.17	0	0	2899245	FALSE	FALSE	TRUE	MAG	Tully et al (2018)	1	0	2197	757.783
MAGsDB_NYXN01	d__Bacteria	p__Proteobacteria	c__Gammaproteobacteria	o__Enterobacterales	f__Alteromonadaceae	g__Pseudoalteromonas		50.86	1.72	100	3461786	FALSE	FALSE	TRUE	MAG	Tully et al (2018)	0	0	3139	906.757
MAGsDB_NYXO01	d__Archaea	p__Thermoplasmatota	c__Poseidoniia	o__Poseidoniales	f__Thalassoarchaeaceae	g__MGIIb-O1	s__MGIIb-O1 sp002685415	61.73	0.55	0	1617461	FALSE	FALSE	TRUE	MAG	Tully et al (2018)	29	1	1473	910.687
MAGsDB_NYXQ01	d__Bacteria	p__Proteobacteria	c__Alphaproteobacteria	o__Rhodobacterales	f__Rhodobacteraceae	g__UBA12010		51.62	4.14	3.7	1925232	FALSE	FALSE	TRUE	MAG	Tully et al (2018)	4	0	1940	1007.67
MAGsDB_NYXT01	d__Bacteria	p__Actinobacteriota	c__Acidimicrobiia	o__TMED189	f__TMED189	g__TMED189		64.65	2.99	75	873883	FALSE	FALSE	TRUE	MAG	Tully et al (2018)	28	2	967	1106.56
MAGsDB_NYXU01	d__Bacteria	p__Proteobacteria	c__Gammaproteobacteria	o__Pseudomonadales	f__Porticoccaceae	g__HTCC2207	s__HTCC2207 sp002685715	74.77	3.15	75	2357393	FALSE	FALSE	TRUE	MAG	Tully et al (2018)	5	0	2148	911.176
MAGsDB_NYXV01	d__Bacteria	p__SAR324	c__SAR324	o__SAR324	f__NAC60-12	g__UBA1014	s__UBA1014 sp002683785	50.37	1.68	0	2109413	FALSE	FALSE	TRUE	MAG	Tully et al (2018)	0	0	2032	963.301
MAGsDB_NYXX01	d__Bacteria	p__Proteobacteria	c__Alphaproteobacteria	o__Pelagibacterales	f__AG-422-B15			55.76	1.2	0	938760	FALSE	FALSE	TRUE	MAG	Tully et al (2018)	28	0	1008	1073.76
MAGsDB_NYXZ01	d__Bacteria	p__Planctomycetota	c__UBA1135	o__UBA1135	f__GCA-002686595	g__GCA-2686595	s__GCA-2686595 sp002686595	88.17	4.3	0	3375994	FALSE	TRUE	TRUE	MAG	Tully et al (2018)	0	0	2714	803.911
MAGsDB_NYYD01	d__Bacteria	p__Poribacteria	c__WGA-4E	o__WGA-4E	f__UBA9662	g__GCA-2699335		53.87	1.43	28.57	4054128	FALSE	FALSE	TRUE	MAG	Tully et al (2018)	1	0	3702	913.143
MAGsDB_NYYE01	d__Bacteria	p__Bacteroidota	c__Bacteroidia	o__Flavobacteriales	f__UBA10066	g__MED-G20	s__MED-G20 sp002686655	92.47	0	0	2099918	TRUE	TRUE	TRUE	MAG	Tully et al (2018)	40	3	1896	902.892
MAGsDB_NYYF01	d__Bacteria	p__Marinisomatota	c__Marinisomatia	o__Marinisomatales	f__UBA8229	g__UBA8229	s__UBA8229 sp002686675	52.02	0	0	820771	FALSE	FALSE	TRUE	MAG	Tully et al (2018)	1	0	762	928.395
MAGsDB_NYYH01	d__Bacteria	p__Bacteroidota	c__Bacteroidia	o__Bacteroidales	f__F082	g__GCA-002708315	s__GCA-002708315 sp002686705	65.52	0	0	2934318	FALSE	FALSE	TRUE	MAG	Tully et al (2018)	1	0	2542	866.3
MAGsDB_NYYJ01	d__Bacteria	p__Verrucomicrobiota	c__Verrucomicrobiae	o__Pedosphaerales	f__UBA1096	g__UBA1096	s__UBA1096 sp002686755	86.82	4.95	33.33	3504672	FALSE	TRUE	TRUE	MAG	Tully et al (2018)	1	0	2853	814.056
MAGsDB_NYYL01	d__Bacteria	p__Proteobacteria	c__Alphaproteobacteria	o__Rhodospirillales_A	f__2-02-FULL-58-16	g__GCA-2686765	s__GCA-2686765 sp002686765	62.87	1	100	2019305	FALSE	FALSE	TRUE	MAG	Tully et al (2018)	1	0	1999	989.945
MAGsDB_NYYM01	d__Bacteria	p__Chloroflexota	c__Dehalococcoidia	o__Dehalococcoidales	f__UBA2162	g__GCA-2685815	s__GCA-2685815 sp002685815	69.42	0	0	1299551	FALSE	FALSE	TRUE	MAG	Tully et al (2018)	1	0	1383	1064.21
MAGsDB_NYYP01	d__Bacteria	p__Verrucomicrobiota	c__Verrucomicrobiae	o__Opitutales	f__MB11C04	g__MB11C04	s__MB11C04 sp002686835	89.19	1.35	100	2161033	FALSE	TRUE	TRUE	MAG	Tully et al (2018)	7	0	1935	895.405
MAGsDB_NYYQ01	d__Archaea	p__Nanoarchaeota	c__Nanoarchaeia	o__Woesearchaeales	f__GW2011-AR4	g__GCA-2686855	s__GCA-2686855 sp002686855	74.3	0	0	1259110	FALSE	FALSE	TRUE	MAG	Tully et al (2018)	0	0	1319	1047.57
MAGsDB_NYYR01	d__Bacteria	p__Proteobacteria	c__Gammaproteobacteria	o__Pseudomonadales	f__Pseudomonadaceae	g__Pseudomonas_E		51.57	4.39	0	3484276	FALSE	FALSE	TRUE	MAG	Tully et al (2018)	0	0	3462	993.607
MAGsDB_NYYS01	d__Archaea	p__Nanoarchaeota	c__Nanoarchaeia	o__Woesearchaeales	f__GCA-2685855	g__GCA-2685855	s__GCA-2685855 sp002685855	72.43	0.93	0	953131	FALSE	FALSE	TRUE	MAG	Tully et al (2018)	0	0	1084	1137.3
MAGsDB_NYYX01	d__Bacteria	p__Proteobacteria	c__Gammaproteobacteria	o__Pseudomonadales	f__Marinomonadaceae	g__Marinomonas	s__Marinomonas sp002685915	97.75	2.72	75	3736607	TRUE	TRUE	TRUE	MAG	Tully et al (2018)	2	0	3515	940.693
MAGsDB_NYYY01	d__Bacteria	p__ARS69	c__ARS69	o__ARS69	f__ARS69	g__ARS69	s__ARS69 sp002686915	55.49	1.1	100	1677153	FALSE	FALSE	TRUE	MAG	Tully et al (2018)	0	0	1423	848.462
MAGsDB_NYYZ01	d__Bacteria	p__Planctomycetota	c__UBA1135	o__UBA1135	f__GCA-002686595	g__GCA-2686945	s__GCA-2686945 sp002686945	88.71	1.08	0	2822307	FALSE	TRUE	TRUE	MAG	Tully et al (2018)	0	0	2288	810.684
MAGsDB_NYZA01	d__Bacteria	p__Gemmatimonadota_A	c__GCA-2686955	o__GCA-2686955	f__GCA-2686955	g__GCA-2686955	s__GCA-2686955 sp002686955	89.56	2.4	0	4278577	FALSE	TRUE	TRUE	MAG	Tully et al (2018)	0	0	3717	868.747
MAGsDB_NYZB01	d__Bacteria	p__Myxococcota	c__UBA9160	o__UBA9160	f__UBA6930	g__GCA-2687015	s__GCA-2687015 sp002687015	85.68	4.52	12.5	4881411	FALSE	TRUE	TRUE	MAG	Tully et al (2018)	0	0	4629	948.291
MAGsDB_NYZC01	d__Bacteria	p__Planctomycetota	c__Phycisphaerae	o__Phycisphaerales	f__Phycisphaeraceae	g__GCA-2686995	s__GCA-2686995 sp002686995	80.68	0.57	0	7803558	FALSE	TRUE	TRUE	MAG	Tully et al (2018)	0	0	5735	734.921
MAGsDB_NYZD01	d__Bacteria	p__Planctomycetota	c__Phycisphaerae	o__Phycisphaerales	f__Phycisphaeraceae	g__GCA-2685935	s__GCA-2685935 sp002685935	66.43	0	0	3488409	FALSE	FALSE	TRUE	MAG	Tully et al (2018)	0	0	3009	862.571
MAGsDB_NYZE01	d__Bacteria	p__Planctomycetota	c__UBA1135	o__UBA2386	f__GCA-002748355	g__GCA-2685965	s__GCA-2685965 sp002685965	89.08	3.41	0	3573888	FALSE	TRUE	TRUE	MAG	Tully et al (2018)	1	0	3042	851.174
MAGsDB_NYZG01	d__Bacteria	p__Poribacteria	c__WGA-4E	o__GCA-2687025	f__GCA-2687025	g__GCA-2687025	s__GCA-2687025 sp002687025	83.27	2.35	0	5339246	FALSE	TRUE	TRUE	MAG	Tully et al (2018)	0	0	4649	870.722
MAGsDB_NYZI01	d__Bacteria	p__Cyanobacteria	c__Cyanobacteriia	o__Synechococcales	f__Cyanobiaceae	g__Synechococcus_C	s__Synechococcus_C sp002687115	63.1	0	0	2186662	FALSE	FALSE	TRUE	MAG	Tully et al (2018)	19	2	2529	1156.56
MAGsDB_NYZN01	d__Bacteria	p__Patescibacteria	c__ABY1	o__Buchananbacterales	f__21-14-0-10-42-9			54.09	1.98	0	2177444	FALSE	FALSE	TRUE	MAG	Tully et al (2018)	0	0	2393	1098.99
MAGsDB_NYZO01	d__Archaea	p__Nanoarchaeota	c__Nanoarchaeia	o__SCGC-AAA011-G17	f__GCA-2687185	g__GCA-2687185	s__GCA-2687185 sp002687185	69.16	0	0	1583763	FALSE	FALSE	TRUE	MAG	Tully et al (2018)	0	0	1891	1193.99
MAGsDB_NYZP01	d__Bacteria	p__Patescibacteria	c__ABY1	o__Buchananbacterales	f__UBA6539	g__UBA6539	s__UBA6539 sp002687175	71.78	0.42	0	1116120	FALSE	FALSE	TRUE	MAG	Tully et al (2018)	0	0	1124	1007.06
MAGsDB_NYZR01	d__Archaea	p__Nanoarchaeota	c__Nanoarchaeia	o__Pacearchaeales	f__UBA73	g__ARS50	s__ARS50 sp002687255	61.77	0	0	789008	FALSE	FALSE	TRUE	MAG	Tully et al (2018)	0	0	1052	1333.32
MAGsDB_NYZT01	d__Archaea	p__Nanoarchaeota	c__Nanoarchaeia	o__Woesearchaeales	f__ARS49	g__GCA-2687275	s__GCA-2687275 sp002687275	72.66	0	0	1087504	FALSE	FALSE	TRUE	MAG	Tully et al (2018)	0	0	1338	1230.34
MAGsDB_NYZX01	d__Bacteria	p__Bdellovibrionota	c__Bdellovibrionia	o__Bdellovibrionales	f__UBA1609	g__GCA-2686065	s__GCA-2686065 sp002686065	78.52	0.89	0	2895142	FALSE	TRUE	TRUE	MAG	Tully et al (2018)	3	0	2868	990.625
MAGsDB_NYZY01	d__Bacteria	p__Chloroflexota	c__Dehalococcoidia	o__UBA1151	f__Bin127	g__GCA-002725925	s__GCA-002725925 sp002687335	53.44	0	0	1199300	FALSE	FALSE	TRUE	MAG	Tully et al (2018)	1	0	1165	971.4
MAGsDB_NYZZ01	d__Archaea	p__Thermoplasmatota	c__Poseidoniia	o__MGIII	f__CG-Epi1	g__UBA8886	s__UBA8886 sp002687355	64.8	0.8	100	918203	FALSE	FALSE	TRUE	MAG	Tully et al (2018)	0	0	872	949.681
MAGsDB_NZAF01	d__Bacteria	p__Bdellovibrionota	c__Bacteriovoracia	o__Bacteriovoracales	f__Bacteriovoracaceae	g__DB6-IX	s__DB6-IX sp002686115	60.75	1.64	0	2503752	FALSE	FALSE	TRUE	MAG	Tully et al (2018)	2	0	2558	1021.67
MAGsDB_NZAK01	d__Bacteria	p__Proteobacteria	c__Alphaproteobacteria	o__Rhodospirillales_A	f__UBA2165	g__GCA-2687515	s__GCA-2687515 sp002687515	85.24	4.13	77.78	4285735	FALSE	TRUE	TRUE	MAG	Tully et al (2018)	1	0	3907	911.629
MAGsDB_NZAM01	d__Bacteria	p__Proteobacteria	c__Alphaproteobacteria	o__Sphingomonadales	f__Sphingomonadaceae	g__Blastomonas	s__Blastomonas delafieldii	97.95	3.32	93.75	4499202	TRUE	TRUE	TRUE	MAG	Tully et al (2018)	3	0	4271	949.279
MAGsDB_NZAO01	d__Bacteria	p__Proteobacteria	c__Alphaproteobacteria	o__UBA11136	f__UBA11136	g__UBA11136	s__UBA11136 sp002686135	86.43	3.84	38.46	1570280	FALSE	TRUE	TRUE	MAG	Tully et al (2018)	2	0	1551	987.722
MAGsDB_NZAS01	d__Archaea	p__Nanoarchaeota	c__Nanoarchaeia	o__Pacearchaeales	f__UBA73	g__ARS23	s__ARS23 sp002686195	57.32	0	0	3970381	FALSE	FALSE	TRUE	MAG	Tully et al (2018)	0	0	4842	1219.53
MAGsDB_NZAU01	d__Archaea	p__Nanoarchaeota	c__Nanoarchaeia	o__UBA10117	f__ARS21	g__ARS21	s__ARS21 sp002686215	52.8	0	0	1794601	FALSE	FALSE	TRUE	MAG	Tully et al (2018)	15	1	2164	1205.84
MAGsDB_NZAX01	d__Bacteria	p__Bacteroidota	c__Bacteroidia	o__Flavobacteriales	f__Flavobacteriaceae	g__UBA8316	s__UBA8316 sp002687665	68.36	0.39	100	1431041	FALSE	FALSE	TRUE	MAG	Tully et al (2018)	53	3	1418	990.887
MAGsDB_NZBA01	d__Bacteria	p__Planctomycetota	c__UBA1135	o__UBA1135	f__GCA-002686595	g__GCA-2686265	s__GCA-2686265 sp002686265	97.85	2.69	0	5071824	TRUE	TRUE	TRUE	MAG	Tully et al (2018)	0	0	3833	755.744
MAGsDB_NZBB01	d__Archaea	p__Nanoarchaeota	c__Nanoarchaeia	o__Woesearchaeales	f__GCA-2686295	g__GCA-2686295	s__GCA-2686295 sp002686295	77.57	0	0	857738	FALSE	TRUE	TRUE	MAG	Tully et al (2018)	0	0	940	1095.91
MAGsDB_NZBC01	d__Bacteria	p__Planctomycetota	c__GCA-002687715	o__GCA-002687715	f__GCA-002687715	g__GCA-2687715	s__GCA-2687715 sp002687715	75.31	0	0	5822363	FALSE	TRUE	TRUE	MAG	Tully et al (2018)	0	0	4663	800.878
MAGsDB_NZBD01	d__Archaea	p__Iainarchaeota	c__Iainarchaeia	o__Iainarchaeales	f__Iainarchaeaceae	g__UBA493	s__UBA493 sp002687735	72.43	0	0	551902	FALSE	FALSE	TRUE	MAG	Tully et al (2018)	0	0	630	1141.51
MAGsDB_NZBF01	d__Archaea	p__Nanoarchaeota	c__Nanoarchaeia	o__Woesearchaeales	f__NZBF01	g__NZBF01	s__NZBF01 sp002687775	51.44	0	0	516264	FALSE	FALSE	TRUE	MAG	Tully et al (2018)	0	0	642	1243.55
MAGsDB_NZBG01	d__Archaea	p__Nanoarchaeota	c__Nanoarchaeia	o__Woesearchaeales	f__GCA-2687795	g__GCA-2687795	s__GCA-2687795 sp002687795	72.04	0.93	0	925456	FALSE	FALSE	TRUE	MAG	Tully et al (2018)	0	0	1007	1088.11
MAGsDB_NZBH01	d__Archaea	p__Nanoarchaeota	c__Nanoarchaeia	o__SCGC-AAA011-G17	f__GCA-2687815	g__GCA-2687815	s__GCA-2687815 sp002687815	73.36	1.87	0	819095	FALSE	FALSE	TRUE	MAG	Tully et al (2018)	0	0	1011	1234.29
MAGsDB_NZBI01	d__Archaea	p__Nanoarchaeota	c__Nanoarchaeia	o__SCGC-AAA011-G17	f__ARS1403	g__ARS1403	s__ARS1403 sp002687825	65.42	0	0	775340	FALSE	FALSE	TRUE	MAG	Tully et al (2018)	0	0	1002	1292.34
MAGsDB_NZBK01	d__Bacteria	p__Patescibacteria	c__Paceibacteria	o__SW-4-49-11				51.82	2.07	0	817263	FALSE	FALSE	TRUE	MAG	Tully et al (2018)	0	0	903	1104.91
MAGsDB_NZBL01	d__Bacteria	p__Patescibacteria	c__ABY1	o__UBA2169	f__UBA2169	g__UBA2169	s__UBA2169 sp002687895	72.31	1.12	0	735221	FALSE	FALSE	TRUE	MAG	Tully et al (2018)	0	0	762	1036.42
MAGsDB_NZBM01	d__Bacteria	p__Patescibacteria	c__Paceibacteria	o__UBA9983_A	f__UBA2163	g__UBA6534	s__UBA6534 sp002687905	84.77	0	0	591505	FALSE	TRUE	TRUE	MAG	Tully et al (2018)	0	0	627	1060.01
MAGsDB_NZBO01	d__Archaea	p__Nanoarchaeota	c__Nanoarchaeia	o__Woesearchaeales	f__GW2011-AR9	g__UBA11998	s__UBA11998 sp002686315	64.09	0.93	100	1145350	FALSE	FALSE	TRUE	MAG	Tully et al (2018)	0	0	1341	1170.82
MAGsDB_NZBQ01	d__Bacteria	p__Chloroflexota	c__Dehalococcoidia	o__Dehalococcoidales	f__UBA5760	g__GCA-2688105	s__GCA-2688105 sp002688105	85.48	0.99	100	1330181	FALSE	TRUE	TRUE	MAG	Tully et al (2018)	0	0	1387	1042.72
MAGsDB_NZBR01	d__Archaea	p__Nanoarchaeota	c__Nanoarchaeia	o__Pacearchaeales	f__PFCU01	g__PFCU01		53.66	2.8	0	557092	FALSE	FALSE	TRUE	MAG	Tully et al (2018)	0	0	673	1208.06
MAGsDB_NZBS01	d__Bacteria	p__Proteobacteria	c__Gammaproteobacteria	o__Burkholderiales	f__Burkholderiaceae	g__UBA7377		54.85	1.85	100	1156375	FALSE	FALSE	TRUE	MAG	Tully et al (2018)	16	0	1241	1073.18
MAGsDB_NZBT01	d__Archaea	p__Nanoarchaeota	c__Nanoarchaeia	o__Pacearchaeales	f__UBA73	g__ARS1309	s__ARS1309 sp002688015	59.5	2.8	100	591970	FALSE	FALSE	TRUE	MAG	Tully et al (2018)	0	0	726	1226.41
MAGsDB_NZBU01	d__Archaea	p__Iainarchaeota	c__Iainarchaeia	o__Iainarchaeales	f__GCA-2688035	g__GCA-2688035	s__GCA-2688035 sp002688035	74.69	0.93	0	745175	FALSE	FALSE	TRUE	MAG	Tully et al (2018)	0	0	809	1085.65
MAGsDB_NZBV01	d__Archaea	p__Nanoarchaeota	c__Nanoarchaeia	o__Pacearchaeales	f__GW2011-AR1	g__ARS1301	s__ARS1301 sp002686355	65.42	0	0	435653	FALSE	FALSE	TRUE	MAG	Tully et al (2018)	0	0	534	1225.75
MAGsDB_NZBZ01	d__Bacteria	p__Patescibacteria	c__Paceibacteria	o__UBA6257	f__GWB1-50-10	g__GCA-2686365	s__GCA-2686365 sp002686365	52.96	0	0	888027	FALSE	FALSE	TRUE	MAG	Tully et al (2018)	0	0	953	1073.17
MAGsDB_NZCA01	d__Archaea	p__Nanoarchaeota	c__Nanoarchaeia	o__SCGC-AAA011-G17	f__GCA-2688095	g__GCA-2688095	s__GCA-2688095 sp002688095	67.76	0	0	605723	FALSE	FALSE	TRUE	MAG	Tully et al (2018)	0	0	759	1253.05
MAGsDB_NZCB01	d__Archaea	p__Nanoarchaeota	c__Nanoarchaeia	o__Pacearchaeales	f__ARS1285	g__ARS1285	s__ARS1285 sp002688165	65.97	0.65	100	631855	FALSE	FALSE	TRUE	MAG	Tully et al (2018)	1	0	767	1213.89
MAGsDB_NZCC01	d__Bacteria	p__Proteobacteria	c__Gammaproteobacteria	o__GCA-2729495	f__GCA-2729495	g__GCA-002729875	s__GCA-002729875 sp002688175	79.43	3.24	0	2605961	FALSE	TRUE	TRUE	MAG	Tully et al (2018)	0	0	2461	944.373
MAGsDB_NZCD01	d__Bacteria	p__Patescibacteria	c__ABY1	o__Magasanikbacterales_A	f__GCA-002688135	g__GCA-002688135	s__GCA-002688135 sp002688135	74.24	2.25	0	1051475	FALSE	FALSE	TRUE	MAG	Tully et al (2018)	0	0	1047	995.744
MAGsDB_NZCE01	d__Bacteria	p__Spirochaetota	c__Spirochaetia	o__Spirochaetales	f__ARS1246	g__ARS1246	s__ARS1246 sp002688185	50.91	0	0	1495458	FALSE	FALSE	TRUE	MAG	Tully et al (2018)	0	0	1330	889.36
MAGsDB_NZCF01	d__Bacteria	p__Marinisomatota	c__Marinisomatia	o__Marinisomatales	f__S15-B10	g__UBA2146	s__UBA2146 sp002471705	50.48	3.3	100	1262153	FALSE	FALSE	TRUE	MAG	Tully et al (2018)	0	0	1171	927.78
MAGsDB_NZCH01	d__Bacteria	p__Planctomycetota	c__Phycisphaerae	o__Phycisphaerales	f__Phycisphaeraceae	g__ARS1224	s__ARS1224 sp002688155	53.72	0	0	1584353	FALSE	FALSE	TRUE	MAG	Tully et al (2018)	1	0	1465	924.668
MAGsDB_NZCK01	d__Archaea	p__Nanoarchaeota	c__Nanoarchaeia	o__Woesearchaeales	f__GW2011-AR9	g__GCA-2688265	s__GCA-2688265 sp002688265	74.3	0.93	0	1070250	FALSE	FALSE	TRUE	MAG	Tully et al (2018)	0	0	1079	1008.18
MAGsDB_NZCL01	d__Bacteria	p__Myxococcota	c__UBA9160	o__UBA9160	f__UBA4427			89.55	8.73	5	6237844	FALSE	TRUE	TRUE	MAG	Tully et al (2018)	0	0	5512	883.639
MAGsDB_NZCN01	d__Archaea	p__Nanoarchaeota	c__Nanoarchaeia	o__Woesearchaeales	f__UBA10216	g__UBA492	s__UBA492 sp002688315	86.21	0	0	912474	FALSE	TRUE	TRUE	MAG	Tully et al (2018)	0	0	1050	1150.72
MAGsDB_NZCO01	d__Bacteria	p__Patescibacteria	c__Andersenbacteria	o__UBA10190	f__UBA10190	g__GCA-2686445	s__GCA-2686445 sp002686445	61.52	1.38	0	921363	FALSE	FALSE	TRUE	MAG	Tully et al (2018)	0	0	968	1050.62
MAGsDB_NZCP01	d__Bacteria	p__Patescibacteria	c__Microgenomatia	o__GWA2-44-7	f__UBA10165	g__GCA-2686465	s__GCA-2686465 sp002686465	59.08	1.1	0	901573	FALSE	FALSE	TRUE	MAG	Tully et al (2018)	0	0	1022	1133.57
MAGsDB_NZCQ01	d__Archaea	p__Nanoarchaeota	c__Nanoarchaeia	o__Pacearchaeales	f__ARS1180	g__ARS1180	s__ARS1180 sp002688335	65.81	1.87	0	1043716	FALSE	FALSE	TRUE	MAG	Tully et al (2018)	0	0	1396	1337.53
MAGsDB_NZCR01	d__Archaea	p__Thermoplasmatota	c__Poseidoniia	o__Poseidoniales	f__Poseidoniaceae	g__Poseidonia		50.4	3.2	40	1401415	FALSE	FALSE	TRUE	MAG	Tully et al (2018)	6	0	1144	816.318
MAGsDB_NZCS01	d__Archaea	p__Nanoarchaeota	c__Nanoarchaeia	o__SCGC-AAA011-G17	f__ARS1178	g__ARS1178	s__ARS1178 sp002688325	64.64	1.87	0	606505	FALSE	FALSE	TRUE	MAG	Tully et al (2018)	0	0	782	1289.35
MAGsDB_NZCT01	d__Archaea	p__Nanoarchaeota	c__Nanoarchaeia	o__SCGC-AAA011-G17	f__GW2011-AR20	g__GCA-2688355	s__GCA-2688355 sp002688355	78.5	1.87	0	962007	FALSE	TRUE	TRUE	MAG	Tully et al (2018)	0	0	1206	1253.63
MAGsDB_NZCU01	d__Archaea	p__Nanoarchaeota	c__Nanoarchaeia	o__SCGC-AAA011-G17	f__ARS1403	g__ARS1403	s__ARS1403 sp002688395	61.84	0	0	630675	FALSE	FALSE	TRUE	MAG	Tully et al (2018)	0	0	826	1309.71
MAGsDB_NZCW01	d__Bacteria	p__Chloroflexota	c__Dehalococcoidia	o__Dehalococcoidales	f__RBG-16-60-22	g__GCA-2688435	s__GCA-2688435 sp002688435	75.41	0	0	1197590	FALSE	TRUE	TRUE	MAG	Tully et al (2018)	0	0	1223	1021.22
MAGsDB_NZCX01	d__Archaea	p__Nanoarchaeota	c__Nanoarchaeia	o__Pacearchaeales	f__ARS1160	g__ARS1160	s__ARS1160 sp002688415	69.24	0.93	0	803643	FALSE	FALSE	TRUE	MAG	Tully et al (2018)	0	0	1013	1260.51
MAGsDB_NZCY01	d__Bacteria	p__Chloroflexota	c__UBA2235	o__UBA12225				62.23	4.07	0	3453939	FALSE	FALSE	TRUE	MAG	Tully et al (2018)	0	0	3346	968.749
MAGsDB_NZDB01	d__Bacteria	p__Planctomycetota	c__Planctomycetes	o__Planctomycetales	f__Planctomycetaceae			50.86	2.05	0	3818776	FALSE	FALSE	TRUE	MAG	Tully et al (2018)	0	0	3055	799.995
MAGsDB_NZDC01	d__Archaea	p__Nanoarchaeota	c__Nanoarchaeia	o__Pacearchaeales	f__GW2011-AR1	g__NP1466	s__NP1466 sp002689985	53.97	0	0	433818	FALSE	FALSE	TRUE	MAG	Tully et al (2018)	1	0	572	1318.53
MAGsDB_NZDF01	d__Archaea	p__Nanoarchaeota	c__Nanoarchaeia	o__Pacearchaeales	f__GW2011-AR1	g__NP1466		63.82	4.21	42.86	632433	FALSE	FALSE	TRUE	MAG	Tully et al (2018)	1	0	849	1342.43
MAGsDB_NZDG01	d__Archaea	p__Nanoarchaeota	c__Nanoarchaeia	o__SCGC-AAA011-G17	f__GW2011-AR17			67.13	4.67	42.86	847980	FALSE	FALSE	TRUE	MAG	Tully et al (2018)	0	0	1080	1273.61
MAGsDB_NZDH01	d__Archaea	p__Nanoarchaeota	c__Nanoarchaeia	o__Woesearchaeales	f__GW2011-AR4	g__GCA-2688775	s__GCA-2688775 sp002688775	68.69	1.87	50	1037583	FALSE	FALSE	TRUE	MAG	Tully et al (2018)	1	0	1142	1100.63
MAGsDB_NZDI01	d__Archaea	p__Thermoplasmatota	c__Poseidoniia	o__Poseidoniales	f__Poseidoniaceae	g__MGIIa-L1	s__MGIIa-L1 sp002688825	62.04	1.37	0	1806691	FALSE	FALSE	TRUE	MAG	Tully et al (2018)	14	0	1542	853.494
MAGsDB_NZDJ01	d__Bacteria	p__Proteobacteria	c__Gammaproteobacteria	o__Enterobacterales	f__Alteromonadaceae	g__Thalassotalea		62.41	3	0	2802518	FALSE	FALSE	TRUE	MAG	Tully et al (2018)	0	0	2717	969.485
MAGsDB_NZDK01	d__Archaea	p__Nanoarchaeota	c__Nanoarchaeia	o__Woesearchaeales	f__GW2011-AR4	g__GCA-2688925		52.32	3.74	50	518295	FALSE	FALSE	TRUE	MAG	Tully et al (2018)	2	0	614	1184.65
MAGsDB_NZDR01	d__Bacteria	p__Verrucomicrobiota	c__Verrucomicrobiae	o__Opitutales				55.19	2.35	0	2623277	FALSE	FALSE	TRUE	MAG	Tully et al (2018)	33	1	2126	810.437
MAGsDB_NZDS01	d__Bacteria	p__Proteobacteria	c__Alphaproteobacteria	o__UBA2966	f__UBA2966	g__GCA-2690215	s__GCA-2690215 sp002690215	91.84	6.52	4.76	4311850	FALSE	TRUE	TRUE	MAG	Tully et al (2018)	1	0	4207	975.683
MAGsDB_NZDU01	d__Archaea	p__Nanoarchaeota	c__Nanoarchaeia	o__Pacearchaeales	f__ARS103	g__ARS103	s__ARS103 sp002688875	60.98	0.93	0	1208689	FALSE	FALSE	TRUE	MAG	Tully et al (2018)	1	0	1566	1295.62
MAGsDB_NZDX01	d__Bacteria	p__Proteobacteria	c__Alphaproteobacteria	o__Pelagibacterales	f__Pelagibacteraceae	g__AAA240-E13	s__AAA240-E13 sp002690285	57.43	3.61	100	983187	FALSE	FALSE	TRUE	MAG	Tully et al (2018)	3	0	1068	1086.26
MAGsDB_NZEC01	d__Archaea	p__Nanoarchaeota	c__Nanoarchaeia	o__Woesearchaeales	f__GW2011-AR4	g__GCA-2688925	s__GCA-2688925 sp002688925	84.03	0	0	864511	FALSE	TRUE	TRUE	MAG	Tully et al (2018)	2	0	968	1119.71
MAGsDB_NZED01	d__Bacteria	p__Cyanobacteria	c__Cyanobacteriia	o__Synechococcales	f__Cyanobiaceae	g__Synechococcus_C	s__Synechococcus_C sp002690325	88.66	5.9	69.23	2260210	FALSE	TRUE	TRUE	MAG	Tully et al (2018)	14	0	2550	1128.21
MAGsDB_NZEE01	d__Archaea	p__Aenigmarchaeota	c__Aenigmarchaeia	o__GW2011-AR5	f__GCA-2688965	g__GCA-2688965	s__GCA-2688965 sp002688965	76.79	3.27	0	1897616	FALSE	TRUE	TRUE	MAG	Tully et al (2018)	0	0	2217	1168.31
MAGsDB_NZEF01	d__Bacteria	p__Proteobacteria	c__Alphaproteobacteria	o__Pelagibacterales	f__Pelagibacteraceae	g__Pelagibacter		52.66	3.01	33.33	540117	FALSE	FALSE	TRUE	MAG	Tully et al (2018)	2	0	604	1118.28
MAGsDB_NZEH01	d__Bacteria	p__Chloroflexota	c__Dehalococcoidia	o__Dehalococcoidales	f__UBA5760	g__ARS1013	s__ARS1013 sp002690375	59.98	4.55	100	869590	FALSE	FALSE	TRUE	MAG	Tully et al (2018)	1	0	916	1053.37
MAGsDB_NZEJ01	d__Bacteria	p__Proteobacteria	c__Alphaproteobacteria	o__Puniceispirillales	f__Puniceispirillaceae	g__UBA5951		51.34	2.11	100	1233811	FALSE	FALSE	TRUE	MAG	Tully et al (2018)	42	2	1214	983.943
MAGsDB_NZEM01	d__Bacteria	p__Verrucomicrobiota	c__Verrucomicrobiae	o__Opitutales	f__Puniceicoccaceae	g__GCA-2690565		57.59	2.36	100	915697	FALSE	FALSE	TRUE	MAG	Tully et al (2018)	10	0	871	951.188
MAGsDB_NZEN01	d__Bacteria	p__Verrucomicrobiota	c__Verrucomicrobiae	o__Opitutales	f__MB11C04	g__MB11C04	s__MB11C04 sp002689665	69.59	2.43	14.29	2102563	FALSE	FALSE	TRUE	MAG	Tully et al (2018)	6	0	1838	874.171
MAGsDB_NZEO01	d__Archaea	p__Thermoplasmatota	c__Poseidoniia	o__Poseidoniales	f__Poseidoniaceae	g__MGIIa-L2		54.3	4.8	63.64	1643086	FALSE	FALSE	TRUE	MAG	Tully et al (2018)	4	0	1471	895.267
MAGsDB_NZEQ01	d__Archaea	p__Thermoplasmatota	c__Poseidoniia	o__Poseidoniales	f__Poseidoniaceae	g__Poseidonia		72.06	1.78	100	1794751	FALSE	FALSE	TRUE	MAG	Tully et al (2018)	7	0	1532	853.6
MAGsDB_NZER01	d__Archaea	p__Nanoarchaeota	c__Nanoarchaeia	o__Pacearchaeales	f__ARS1160	g__ARS10	s__ARS10 sp002690445	52.96	0	0	6604953	FALSE	FALSE	TRUE	MAG	Tully et al (2018)	0	0	8615	1304.32
MAGsDB_NZET01	d__Bacteria	p__Proteobacteria	c__Alphaproteobacteria	o__UBA7985	f__UBA7985	g__UBA7985	s__UBA7985 sp002690455	65.48	0.43	100	1693597	FALSE	FALSE	TRUE	MAG	Tully et al (2018)	2	0	1499	885.098
MAGsDB_NZEV01	d__Bacteria	p__Proteobacteria	c__Gammaproteobacteria	o__UBA7916	f__GCA-002691585	g__GCA-002691585	s__GCA-002691585 sp002690495	76.94	1.14	0	1158543	FALSE	TRUE	TRUE	MAG	Tully et al (2018)	7	0	1201	1036.65
MAGsDB_NZEX01	d__Bacteria	p__SAR324	c__SAR324	o__SAR324	f__NAC60-12	g__JCVI-SCAAA005	s__JCVI-SCAAA005 sp000224765	80.24	1.68	0	3122797	FALSE	TRUE	TRUE	MAG	Tully et al (2018)	11	0	3063	980.851
MAGsDB_NZFA01	d__Bacteria	p__Verrucomicrobiota	c__Verrucomicrobiae	o__Opitutales	f__Puniceicoccaceae	g__GCA-2690565	s__GCA-2690565 sp002457235	95.77	5.41	100	1312757	FALSE	TRUE	TRUE	MAG	Tully et al (2018)	0	0	1240	944.577
MAGsDB_NZFE01	d__Bacteria	p__Proteobacteria	c__Alphaproteobacteria	o__Pelagibacterales	f__Pelagibacteraceae	g__Pelagibacter_A	s__Pelagibacter_A sp002689245	61.45	1.2	0	503620	FALSE	FALSE	TRUE	MAG	Tully et al (2018)	41	4	552	1096.06
MAGsDB_NZFG01	d__Bacteria	p__Proteobacteria	c__Alphaproteobacteria	o__HIMB59	f__HIMB59	g__HIMB59	s__HIMB59 sp002690585	54.39	0	0	652455	FALSE	FALSE	TRUE	MAG	Tully et al (2018)	51	5	737	1129.58
MAGsDB_NZFK01	d__Bacteria	p__Margulisbacteria	c__ZB3	o__UBA817	f__GCA-002719695	g__GCA-2690645	s__GCA-2690645 sp002690645	77.47	1.1	100	1717845	FALSE	TRUE	TRUE	MAG	Tully et al (2018)	9	0	1622	944.206
MAGsDB_NZFP01	d__Bacteria	p__Proteobacteria	c__Alphaproteobacteria	o__TMED127	f__TMED127	g__GCA-002690875	s__GCA-002690875 sp002689325	94.51	1.1	0	1307145	TRUE	TRUE	TRUE	MAG	Tully et al (2018)	51	6	1460	1116.94
MAGsDB_NZFR01	d__Bacteria	p__Verrucomicrobiota	c__Verrucomicrobiae	o__Pedosphaerales	f__UBA1096	g__UBA1096	s__UBA1096 sp002689335	65.2	0.68	100	2201132	FALSE	FALSE	TRUE	MAG	Tully et al (2018)	24	2	1888	857.74
MAGsDB_NZFS01	d__Bacteria	p__Proteobacteria	c__Gammaproteobacteria	o__SAR86	f__D2472	g__SAR86A	s__SAR86A sp002690725	54.2	0.31	100	920759	FALSE	FALSE	TRUE	MAG	Tully et al (2018)	15	0	961	1043.7
MAGsDB_NZFT01	d__Bacteria	p__Planctomycetota	c__Phycisphaerae	o__Phycisphaerales	f__SM1A02	g__UBA12014	s__UBA12014 sp002690755	94.32	4.08	80	3470013	TRUE	TRUE	TRUE	MAG	Tully et al (2018)	0	0	2914	839.766
MAGsDB_NZFU01	d__Archaea	p__Thermoplasmatota	c__Poseidoniia	o__Poseidoniales	f__Poseidoniaceae	g__MGIIa-K1	s__MGIIa-K1 sp002689345	75.2	0	0	1679080	FALSE	TRUE	TRUE	MAG	Tully et al (2018)	6	0	1435	854.635
MAGsDB_NZFW01	d__Bacteria	p__Bacteroidota	c__Bacteroidia	o__Flavobacteriales	f__Flavobacteriaceae	g__GCA-002723295	s__GCA-002723295 sp002690805	88.97	0	0	1381658	FALSE	TRUE	TRUE	MAG	Tully et al (2018)	18	1	1353	979.258
MAGsDB_NZFX01	d__Bacteria	p__Planctomycetota	c__Phycisphaerae	o__Phycisphaerales	f__SM1A02	g__GCA-002718515	s__GCA-002718515 sp002689385	90.91	3.41	0	1937263	TRUE	TRUE	TRUE	MAG	Tully et al (2018)	3	0	1771	914.176
MAGsDB_NZFZ01	d__Bacteria	p__Proteobacteria	c__Gammaproteobacteria	o__SAR86	f__AG-339-G14	g__GCA-2689405	s__GCA-2689405 sp002689405	54.94	0.74	100	1070761	FALSE	FALSE	TRUE	MAG	Tully et al (2018)	30	2	1134	1059.06
MAGsDB_NZGB01	d__Archaea	p__Thermoplasmatota	c__Poseidoniia	o__Poseidoniales	f__Poseidoniaceae	g__MGIIa-L3		54.67	1.6	0	1225811	FALSE	FALSE	TRUE	MAG	Tully et al (2018)	0	0	1035	844.339
MAGsDB_NZGC01	d__Bacteria	p__Proteobacteria	c__Gammaproteobacteria	o__Pseudomonadales	f__HTCC2089	g__UBA9926	s__UBA9926 sp002689445	89.88	2.53	10	3208306	FALSE	TRUE	TRUE	MAG	Tully et al (2018)	8	0	2956	921.358
MAGsDB_NZGD01	d__Bacteria	p__Planctomycetota	c__Planctomycetes	o__Pirellulales	f__Pirellulaceae	g__Rubripirellula	s__Rubripirellula sp002690925	88.6	4.71	0	7781614	FALSE	TRUE	TRUE	MAG	Tully et al (2018)	0	0	6179	794.051
MAGsDB_NZGF01	d__Bacteria	p__Bacteroidota	c__Bacteroidia	o__Flavobacteriales	f__UA16	g__UA16	s__UA16 sp002690915	92.2	1.08	0	2388848	TRUE	TRUE	TRUE	MAG	Tully et al (2018)	4	0	2028	848.945
MAGsDB_NZGG01	d__Bacteria	p__Proteobacteria	c__Gammaproteobacteria	o__Pseudomonadales	f__HTCC2089	g__UBA7455	s__UBA7455 sp002690865	90.51	1.88	0	2419185	TRUE	TRUE	TRUE	MAG	Tully et al (2018)	4	0	2309	954.454
MAGsDB_NZGH01	d__Bacteria	p__Proteobacteria	c__Alphaproteobacteria	o__TMED127	f__TMED127	g__GCA-002690875	s__GCA-002690875 sp002690875	84.62	3.3	0	1356800	FALSE	TRUE	TRUE	MAG	Tully et al (2018)	23	3	1502	1107.02
MAGsDB_NZGJ01	d__Bacteria	p__Proteobacteria	c__Alphaproteobacteria	o__Defluviicoccales	f__UBA830	g__GCA-2689465	s__GCA-2689465 sp002689465	65.68	1.99	80	1339700	FALSE	FALSE	TRUE	MAG	Tully et al (2018)	5	0	1333	994.999
MAGsDB_NZGL01	d__Bacteria	p__Proteobacteria	c__Gammaproteobacteria	o__SAR86	f__TMED112	g__GCA-002727535	s__GCA-002727535 sp002690945	59.8	0.57	0	1175129	FALSE	FALSE	TRUE	MAG	Tully et al (2018)	10	0	1233	1049.25
MAGsDB_NZGM01	d__Bacteria	p__Proteobacteria	c__Alphaproteobacteria	o__Parvibaculales	f__RS24	g__UBA8337	s__UBA8337 sp900197605	63.34	0	0	1056506	FALSE	FALSE	TRUE	MAG	Tully et al (2018)	1	0	1096	1037.38
MAGsDB_NZGN01	d__Bacteria	p__Proteobacteria	c__Alphaproteobacteria	o__Rhodobacterales	f__Rhodobacteraceae	g__HIMB11	s__HIMB11 sp002171355	83.15	3.7	4.55	2597784	FALSE	TRUE	TRUE	MAG	Tully et al (2018)	12	0	2696	1037.81
MAGsDB_NZGP01	d__Bacteria	p__Proteobacteria	c__Gammaproteobacteria	o__Pseudomonadales	f__HTCC2089	g__UBA4421		50.67	0.93	75	1281139	FALSE	FALSE	TRUE	MAG	Tully et al (2018)	9	0	1331	1038.92
MAGsDB_NZGQ01	d__Archaea	p__Thermoplasmatota	c__Poseidoniia	o__Poseidoniales	f__Poseidoniaceae	g__MGIIa-K1	s__MGIIa-K1 sp002689565	56.74	0.8	100	1618706	FALSE	FALSE	TRUE	MAG	Tully et al (2018)	4	0	1664	1027.98
MAGsDB_NZGS01	d__Bacteria	p__Proteobacteria	c__Alphaproteobacteria	o__Nisaeales	f__Nisaeaceae	g__GCA-002701455	s__GCA-002701455 sp002690995	89.97	3.5	0	3481274	FALSE	TRUE	TRUE	MAG	Tully et al (2018)	53	4	3480	999.634
MAGsDB_NZGT01	d__Bacteria	p__Myxococcota	c__UBA9160	o__UBA9160	f__UBA4427	g__MED660	s__MED660 sp002691025	81.24	4.84	88.89	4043459	FALSE	TRUE	TRUE	MAG	Tully et al (2018)	2	0	3568	882.413
MAGsDB_NZGU01	d__Bacteria	p__Verrucomicrobiota	c__Kiritimatiellae	o__Kiritimatiellales	f__UBA1859	g__UBA1859	s__UBA1859 sp002691095	70.57	1.69	33.33	1303801	FALSE	FALSE	TRUE	MAG	Tully et al (2018)	8	0	1199	919.619
MAGsDB_NZGV01	d__Bacteria	p__Proteobacteria	c__Gammaproteobacteria	o__Pseudomonadales	f__HTCC2089	g__GCA-002727775		55.94	1.3	25	1799853	FALSE	FALSE	TRUE	MAG	Tully et al (2018)	21	0	1801	1000.64
MAGsDB_NZGW01	d__Bacteria	p__Proteobacteria	c__Gammaproteobacteria	o__Enterobacterales	f__Alteromonadaceae	g__Alteromonas	s__Alteromonas sp002691125	92.78	1.68	44.44	4366915	TRUE	TRUE	TRUE	MAG	Tully et al (2018)	3	0	3898	892.621
MAGsDB_NZGX01	d__Bacteria	p__Proteobacteria	c__Alphaproteobacteria	o__GCA-2691085	f__GCA-2691085	g__GCA-2691085	s__GCA-2691085 sp002691085	78.11	1.12	100	1711098	FALSE	TRUE	TRUE	MAG	Tully et al (2018)	27	5	1700	993.514
MAGsDB_NZGY01	d__Bacteria	p__Proteobacteria	c__Alphaproteobacteria	o__Rhizobiales	f__Hyphomicrobiaceae	g__GCA-2689605	s__GCA-2689605 sp002689605	96.09	2.46	70	4964254	TRUE	TRUE	TRUE	MAG	Tully et al (2018)	1	0	5050	1017.27
MAGsDB_NZHA01	d__Bacteria	p__Bacteroidota	c__Bacteroidia	o__Flavobacteriales	f__Flavobacteriaceae	g__MED-G14	s__MED-G14 sp002691165	54.31	0.86	0	761373	FALSE	FALSE	TRUE	MAG	Tully et al (2018)	28	3	750	985.063
MAGsDB_NZHB01	d__Bacteria	p__Proteobacteria	c__Alphaproteobacteria	o__Puniceispirillales	f__AAA536-G10	g__AAA536-G10	s__AAA536-G10 sp002691185	60.68	0.91	100	1003870	FALSE	FALSE	TRUE	MAG	Tully et al (2018)	13	0	1074	1069.86
MAGsDB_NZHC01	d__Bacteria	p__Planctomycetota	c__Planctomycetes	o__Pirellulales	f__Pirellulaceae	g__Rubripirellula	s__Rubripirellula sp002689655	97.58	2.35	100	7093371	TRUE	TRUE	TRUE	MAG	Tully et al (2018)	0	0	5399	761.133
MAGsDB_NZHD01	d__Bacteria	p__Myxococcota	c__UBA9160	o__UBA9160	f__UBA4427	g__MED660	s__MED660 sp002691205	90.65	1.94	0	4558888	TRUE	TRUE	TRUE	MAG	Tully et al (2018)	1	0	3905	856.569
MAGsDB_NZHE01	d__Bacteria	p__Proteobacteria	c__Alphaproteobacteria	o__TMED127	f__TMED127	g__GCA-2691145	s__GCA-2691145 sp002691145	97.8	1.28	0	2028597	TRUE	TRUE	TRUE	MAG	Tully et al (2018)	9	0	2392	1179.14
MAGsDB_NZHF01	d__Bacteria	p__Proteobacteria	c__Gammaproteobacteria	o__UBA11654	f__UBA11654	g__UBA11654	s__UBA11654 sp002691305	65.68	1.52	66.67	1477774	FALSE	FALSE	TRUE	MAG	Tully et al (2018)	30	2	1505	1018.42
MAGsDB_NZHI01	d__Bacteria	p__Cyanobacteria	c__Cyanobacteriia	o__Synechococcales	f__Cyanobiaceae	g__Synechococcus_C	s__Synechococcus_C sp002691345	80.15	4.57	65.22	1803804	FALSE	TRUE	TRUE	MAG	Tully et al (2018)	3	0	2079	1152.56
MAGsDB_NZHJ01	d__Bacteria	p__Bacteroidota	c__Bacteroidia	o__Flavobacteriales	f__Flavobacteriaceae	g__MED-G13	s__MED-G13 sp002691265	92.95	4.55	73.68	1361524	TRUE	TRUE	TRUE	MAG	Tully et al (2018)	66	5	1293	949.671
MAGsDB_NZHK01	d__Bacteria	p__Marinisomatota	c__Marinisomatia	o__Marinisomatales	f__UBA1611	g__GCA-002708715	s__GCA-002708715 sp002691285	87.91	1.1	100	2229105	FALSE	TRUE	TRUE	MAG	Tully et al (2018)	79	6	2081	933.559
MAGsDB_NZHL01	d__Bacteria	p__Marinisomatota	c__Marinisomatia	o__Marinisomatales	f__S15-B10	g__GCA-002707905	s__GCA-002707905 sp002691365	69.78	0	0	1585063	FALSE	FALSE	TRUE	MAG	Tully et al (2018)	15	0	1444	911.005
MAGsDB_NZHM01	d__Bacteria	p__Proteobacteria	c__Gammaproteobacteria	o__Pseudomonadales	f__Halieaceae	g__Luminiphilus	s__Luminiphilus sp002691405	60	1.89	0	1794777	FALSE	FALSE	TRUE	MAG	Tully et al (2018)	7	0	1795	1000.12
MAGsDB_NZHO01	d__Bacteria	p__Proteobacteria	c__Alphaproteobacteria	o__Pelagibacterales	f__Pelagibacteraceae			53.19	1.61	23.08	928230	FALSE	FALSE	TRUE	MAG	Tully et al (2018)	26	1	1025	1104.25
MAGsDB_NZHP01	d__Bacteria	p__Proteobacteria	c__Gammaproteobacteria	o__UBA11654	f__UBA11654	g__UBA11654	s__UBA11654 sp002691465	88.45	1.68	0	1402833	FALSE	TRUE	TRUE	MAG	Tully et al (2018)	41	2	1428	1017.94
MAGsDB_NZHS01	d__Bacteria	p__Bacteroidota	c__Bacteroidia	o__Flavobacteriales	f__BACL11	g__GCA-002715885	s__GCA-002715885 sp002689735	58.06	1.61	100	1007362	FALSE	FALSE	TRUE	MAG	Tully et al (2018)	21	2	1010	1002.62
MAGsDB_NZHT01	d__Bacteria	p__Bacteroidota	c__Bacteroidia	o__Cytophagales	f__Cyclobacteriaceae	g__UBA4465	s__UBA4465 sp002691385	82.04	4.76	0	2959024	FALSE	TRUE	TRUE	MAG	Tully et al (2018)	14	0	2524	852.984
MAGsDB_NZHU01	d__Bacteria	p__Verrucomicrobiota	c__Verrucomicrobiae	o__Pedosphaerales	f__UBA1096	g__UBA1096	s__UBA1096 sp002170545	75.74	0.68	100	2720784	FALSE	TRUE	TRUE	MAG	Tully et al (2018)	25	3	2269	833.951
MAGsDB_NZHX01	d__Bacteria	p__SAR324	c__SAR324	o__SAR324	f__NAC60-12	g__UBA1014	s__UBA1014 sp001469005	66.03	0.85	93.33	2049471	FALSE	FALSE	TRUE	MAG	Tully et al (2018)	31	0	1995	973.422
MAGsDB_NZHZ01	d__Bacteria	p__Actinobacteriota	c__Acidimicrobiia	o__TMED189	f__TMED189	g__TMED189		50.85	0.85	50	532866	FALSE	FALSE	TRUE	MAG	Tully et al (2018)	51	8	600	1125.99
MAGsDB_NZID01	d__Bacteria	p__Bacteroidota	c__Bacteroidia	o__Flavobacteriales	f__UBA10066	g__MED-G20	s__MED-G20 sp002691605	91.4	2.47	89.47	2236066	TRUE	TRUE	TRUE	MAG	Tully et al (2018)	21	1	2057	919.919
MAGsDB_NZIE01	d__Bacteria	p__Marinisomatota	c__Marinisomatia	o__Marinisomatales	f__Marinisomataceae	g__Marinisoma		57.79	1.75	66.67	619612	FALSE	FALSE	TRUE	MAG	Tully et al (2018)	72	11	637	1028.06
MAGsDB_NZIH01	d__Bacteria	p__Proteobacteria	c__Gammaproteobacteria	o__Pseudomonadales	f__Halieaceae	g__Luminiphilus	s__Luminiphilus sp002691565	76.71	1.12	100	1657217	FALSE	TRUE	TRUE	MAG	Tully et al (2018)	3	0	1608	970.301
MAGsDB_NZIJ01	d__Bacteria	p__Proteobacteria	c__Gammaproteobacteria	o__Pseudomonadales	f__Halieaceae	g__Luminiphilus	s__Luminiphilus sp002689915	79.3	1.33	50	2063236	FALSE	TRUE	TRUE	MAG	Tully et al (2018)	7	0	2011	974.682
MAGsDB_NZIM01	d__Bacteria	p__Proteobacteria	c__Gammaproteobacteria	o__UBA7916	f__GCA-002691585	g__GCA-002691585	s__GCA-002691585 sp002691585	66.99	1.91	0	1452598	FALSE	FALSE	TRUE	MAG	Tully et al (2018)	4	0	1430	984.443
MAGsDB_NZIN01	d__Bacteria	p__Proteobacteria	c__Alphaproteobacteria	o__TMED109	f__TMED131	g__TMED131	s__TMED131 sp002689905	70.2	0	0	871689	FALSE	FALSE	TRUE	MAG	Tully et al (2018)	0	0	982	1126.55
MAGsDB_NZIO01	d__Bacteria	p__Proteobacteria	c__Alphaproteobacteria	o__Pelagibacterales	f__Pelagibacteraceae	g__GCA-2689925	s__GCA-2689925 sp002689925	91.57	3.61	0	1605601	TRUE	TRUE	TRUE	MAG	Tully et al (2018)	13	0	1787	1112.98
MAGsDB_NZIP01	d__Bacteria	p__Bacteroidota	c__Bacteroidia	o__Flavobacteriales	f__Flavobacteriaceae	g__UBA3478	s__UBA3478 sp002691645	90.64	3.35	76.47	2479522	TRUE	TRUE	TRUE	MAG	Tully et al (2018)	1	0	2293	924.775
MAGsDB_NZIQ01	d__Bacteria	p__Bacteroidota	c__Bacteroidia	o__Flavobacteriales	f__Flavobacteriaceae	g__UBA3478	s__UBA3478 sp002691685	84.85	2.24	70	2098250	FALSE	TRUE	TRUE	MAG	Tully et al (2018)	1	0	1985	946.026
MAGsDB_NZIR01	d__Bacteria	p__Proteobacteria	c__Alphaproteobacteria	o__Pelagibacterales	f__Pelagibacteraceae	g__GCA-002704185	s__GCA-002704185 sp003280495	96.43	2.38	100	1879045	TRUE	TRUE	TRUE	MAG	Tully et al (2018)	20	2	2193	1167.08
MAGsDB_NZIV01	d__Bacteria	p__Marinisomatota	c__Marinisomatia	o__SCGC-AAA003-L08	f__GCA-2689995	g__GCA-2689995	s__GCA-2689995 sp002689995	95.6	3.85	33.33	2909735	TRUE	TRUE	TRUE	MAG	Tully et al (2018)	6	0	2642	907.986
MAGsDB_NZIX01	d__Bacteria	p__Marinisomatota	c__Marinisomatia	o__Marinisomatales	f__UBA1611	g__GCA-2691785	s__GCA-2691785 sp002691785	74.31	0	0	1567670	FALSE	FALSE	TRUE	MAG	Tully et al (2018)	47	6	1400	893.045
MAGsDB_NZIY01	d__Bacteria	p__Proteobacteria	c__Alphaproteobacteria	o__Puniceispirillales	f__AAA536-G10	g__TMED54	s__TMED54 sp002691795	85.02	3.41	64.71	2035001	FALSE	TRUE	TRUE	MAG	Tully et al (2018)	29	2	2167	1064.86
MAGsDB_NZJA01	d__Bacteria	p__Planctomycetota	c__UBA8108	o__UBA1146	f__UBA1146	g__UBA12191	s__UBA12191 sp002691835	60.82	1.08	0	2311172	FALSE	FALSE	TRUE	MAG	Tully et al (2018)	1	0	1919	830.315
MAGsDB_NZJB01	d__Bacteria	p__Proteobacteria	c__Gammaproteobacteria	o__Pseudomonadales	f__Pseudohongiellaceae	g__UBA9145	s__UBA9145 sp002691885	75.83	1.37	57.14	2357711	FALSE	TRUE	TRUE	MAG	Tully et al (2018)	9	0	2201	933.533
MAGsDB_NZJF01	d__Bacteria	p__Proteobacteria	c__Alphaproteobacteria	o__Rhodobacterales	f__Rhodobacteraceae	g__GCA-002705045		50.09	4.01	5	1338917	FALSE	FALSE	TRUE	MAG	Tully et al (2018)	14	0	1488	1111.35
MAGsDB_NZJG01	d__Archaea	p__Thermoplasmatota	c__Poseidoniia	o__Poseidoniales	f__Poseidoniaceae	g__MGIIa-L1		52	3.2	25	1173807	FALSE	FALSE	TRUE	MAG	Tully et al (2018)	12	0	1153	982.274
MAGsDB_NZJI01	d__Bacteria	p__Cyanobacteria	c__Cyanobacteriia	o__Synechococcales	f__Cyanobiaceae	g__Synechococcus_C		56.63	2.31	55.56	1306460	FALSE	FALSE	TRUE	MAG	Tully et al (2018)	2	0	1443	1104.51
MAGsDB_NZJJ01	d__Bacteria	p__Proteobacteria	c__Alphaproteobacteria	o__Puniceispirillales	f__AAA536-G10	g__AAA536-G10		51.04	3.19	87.5	892355	FALSE	FALSE	TRUE	MAG	Tully et al (2018)	42	2	959	1074.68
MAGsDB_NZJL01	d__Bacteria	p__Proteobacteria	c__Gammaproteobacteria	o__Pseudomonadales	f__Porticoccaceae	g__TMED48	s__TMED48 sp002692165	70	1.67	87.5	1707159	FALSE	FALSE	TRUE	MAG	Tully et al (2018)	9	0	1652	967.69
MAGsDB_NZJO01	d__Bacteria	p__Proteobacteria	c__Gammaproteobacteria	o__SAR86	f__AG-339-G14	g__AG-339-G14		50.57	3.07	50	707330	FALSE	FALSE	TRUE	MAG	Tully et al (2018)	33	1	775	1095.67
MAGsDB_NZJP01	d__Bacteria	p__Bacteroidota	c__Bacteroidia	o__Flavobacteriales	f__Flavobacteriaceae	g__MED-G13		51.66	3.84	72.41	949968	FALSE	FALSE	TRUE	MAG	Tully et al (2018)	54	3	927	975.822
MAGsDB_NZJR01	d__Bacteria	p__Patescibacteria	c__Paceibacteria	o__UBA9983_A	f__UBA2163	g__UBA2100	s__UBA2100 sp002331185	55.36	0.37	0	688871	FALSE	FALSE	TRUE	MAG	Tully et al (2018)	1	0	711	1032.12
MAGsDB_NZJT01	d__Bacteria	p__Bacteroidota	c__Bacteroidia	o__Flavobacteriales	f__BACL11			50.48	4.3	22.22	950926	FALSE	FALSE	TRUE	MAG	Tully et al (2018)	18	0	945	993.768
MAGsDB_NZJV01	d__Bacteria	p__Bacteroidota	c__Bacteroidia	o__Flavobacteriales	f__Flavobacteriaceae	g__MED-G14		55.51	2.83	53.85	1030045	FALSE	FALSE	TRUE	MAG	Tully et al (2018)	23	0	1012	982.481
MAGsDB_NZJW01	d__Bacteria	p__Proteobacteria	c__Alphaproteobacteria	o__Pelagibacterales	f__Pelagibacteraceae	g__HIMB114	s__HIMB114 sp002692055	86.9	1.19	100	870948	FALSE	TRUE	TRUE	MAG	Tully et al (2018)	13	0	969	1112.58
MAGsDB_NZKB01	d__Bacteria	p__Proteobacteria	c__Gammaproteobacteria	o__SAR86	f__TMED112	g__TMED112	s__TMED112 sp002692425	52.62	0	0	663476	FALSE	FALSE	TRUE	MAG	Tully et al (2018)	9	0	688	1036.96
MAGsDB_NZKC01	d__Bacteria	p__Proteobacteria	c__Alphaproteobacteria	o__Pelagibacterales	f__Pelagibacteraceae	g__Pelagibacter	s__Pelagibacter sp002692475	70.41	2.91	88.89	868752	FALSE	FALSE	TRUE	MAG	Tully et al (2018)	55	2	994	1144.17
MAGsDB_NZKD01	d__Bacteria	p__Proteobacteria	c__Gammaproteobacteria	o__SAR86	f__AG-339-G14	g__AG-339-G14		57.89	3.51	0	1034853	FALSE	FALSE	TRUE	MAG	Tully et al (2018)	19	0	1092	1055.22
MAGsDB_NZKE01	d__Bacteria	p__Proteobacteria	c__Alphaproteobacteria	o__Puniceispirillales	f__Puniceispirillaceae	g__UBA8309		80.17	9.56	80	1858529	FALSE	TRUE	TRUE	MAG	Tully et al (2018)	11	0	1794	965.28
MAGsDB_NZKF01	d__Bacteria	p__Proteobacteria	c__Alphaproteobacteria	o__Pelagibacterales	f__AG-422-B15			58.31	4.82	0	710250	FALSE	FALSE	TRUE	MAG	Tully et al (2018)	18	2	758	1067.23
MAGsDB_NZKH01	d__Archaea	p__Thermoplasmatota	c__Poseidoniia	o__Poseidoniales	f__Poseidoniaceae	g__MGIIa-I	s__MGIIa-I sp002692465	72.4	0.8	100	1504529	FALSE	FALSE	TRUE	MAG	Tully et al (2018)	5	0	1289	856.747
MAGsDB_NZKI01	d__Archaea	p__Thermoplasmatota	c__Poseidoniia	o__Poseidoniales	f__Thalassoarchaeaceae	g__MGIIb-N2		53.37	2.4	0	1324939	FALSE	FALSE	TRUE	MAG	Tully et al (2018)	2	0	1130	852.869
MAGsDB_NZKJ01	d__Bacteria	p__Proteobacteria	c__Gammaproteobacteria	o__Pseudomonadales	f__Halieaceae	g__Luminiphilus		73.78	4.83	18.75	2243478	FALSE	FALSE	TRUE	MAG	Tully et al (2018)	12	0	2180	971.706
MAGsDB_NZKL01	d__Bacteria	p__Proteobacteria	c__Gammaproteobacteria	o__Pseudomonadales	f__Pseudohongiellaceae	g__UBA9145		61.08	4.44	60	1834376	FALSE	FALSE	TRUE	MAG	Tully et al (2018)	18	0	1810	986.712
MAGsDB_NZKO01	d__Bacteria	p__Verrucomicrobiota	c__Verrucomicrobiae	o__Opitutales	f__MB11C04	g__MB11C04	s__MB11C04 sp002692535	85.61	6.08	44.44	2381509	FALSE	TRUE	TRUE	MAG	Tully et al (2018)	14	0	2154	904.469
MAGsDB_NZKY01	d__Bacteria	p__Verrucomicrobiota	c__Verrucomicrobiae	o__Opitutales	f__MB11C04	g__MB11C04	s__MB11C04 sp002694035	94.59	4.39	0	2881995	TRUE	TRUE	TRUE	MAG	Tully et al (2018)	12	0	2607	904.582
MAGsDB_NZKZ01	d__Bacteria	p__Proteobacteria	c__Gammaproteobacteria	o__UBA10353	f__LS-SOB	g__UBA5682	s__UBA5682 sp002694065	82.56	3.17	16.67	2211714	FALSE	TRUE	TRUE	MAG	Tully et al (2018)	26	2	2264	1023.64
MAGsDB_NZLB01	d__Bacteria	p__Proteobacteria	c__Alphaproteobacteria	o__TMED26	f__TMED26	g__TMED26	s__TMED26 sp002694075	66.57	0.65	50	2095383	FALSE	FALSE	TRUE	MAG	Tully et al (2018)	28	1	2200	1049.93
MAGsDB_NZLD01	d__Bacteria	p__Actinobacteriota	c__Actinobacteria	o__Nanopelagicales	f__S36-B12	g__S36-B12	s__S36-B12 sp002694095	86.86	2.07	70	1937213	FALSE	TRUE	TRUE	MAG	Tully et al (2018)	51	7	1982	1023.12
MAGsDB_NZLE01	d__Bacteria	p__Verrucomicrobiota	c__Verrucomicrobiae	o__Opitutales	f__MB11C04	g__MB11C04	s__MB11C04 sp002692605	87.12	0	0	2564331	FALSE	TRUE	TRUE	MAG	Tully et al (2018)	49	4	2241	873.912
MAGsDB_NZLH01	d__Bacteria	p__Proteobacteria	c__Gammaproteobacteria	o__Burkholderiales	f__Burkholderiaceae	g__Pusillimonas	s__Pusillimonas sp002694155	62.71	1.46	80	2624429	FALSE	FALSE	TRUE	MAG	Tully et al (2018)	0	0	2958	1127.1
MAGsDB_NZLI01	d__Archaea	p__Thermoplasmatota	c__Poseidoniia	o__Poseidoniales	f__Poseidoniaceae	g__MGIIa-L2		59.82	1.56	0	1124445	FALSE	FALSE	TRUE	MAG	Tully et al (2018)	9	0	999	888.438
MAGsDB_NZLM01	d__Archaea	p__Thermoplasmatota	c__Poseidoniia	o__Poseidoniales	f__Poseidoniaceae	g__MGIIa-K1	s__MGIIa-K1 sp002694245	84.13	2.8	50	1984466	FALSE	TRUE	TRUE	MAG	Tully et al (2018)	14	0	1710	861.693
MAGsDB_NZLR01	d__Archaea	p__Thermoplasmatota	c__Poseidoniia	o__SP79	f__SP79	g__SP79		53.49	1.05	0	1098843	FALSE	FALSE	TRUE	MAG	Tully et al (2018)	3	0	985	896.397
MAGsDB_NZLS01	d__Bacteria	p__Proteobacteria	c__Gammaproteobacteria	o__Pseudomonadales	f__Moraxellaceae	g__Acinetobacter	s__Acinetobacter baylyi	99.21	0.41	0	3810898	TRUE	TRUE	TRUE	MAG	Tully et al (2018)	1	0	3617	949.12
MAGsDB_NZLU01	d__Bacteria	p__Proteobacteria	c__Alphaproteobacteria	o__Caulobacterales	f__Hyphomonadaceae	g__Ponticaulis	s__Ponticaulis sp002692725	98.28	2.82	73.68	3889948	TRUE	TRUE	TRUE	MAG	Tully et al (2018)	1	0	3866	993.844
MAGsDB_NZLV01	d__Bacteria	p__Proteobacteria	c__Alphaproteobacteria	o__Caulobacterales	f__Maricaulaceae	g__Maricaulis	s__Maricaulis sp002694345	71.5	0.27	0	2238725	FALSE	FALSE	TRUE	MAG	Tully et al (2018)	1	0	2354	1051.49
MAGsDB_NZLY01	d__Bacteria	p__Proteobacteria	c__Gammaproteobacteria	o__Xanthomonadales	f__Xanthomonadaceae	g__Arenimonas		50.64	1.65	0	1642963	FALSE	FALSE	TRUE	MAG	Tully et al (2018)	0	0	1712	1042.02
MAGsDB_NZMB01	d__Bacteria	p__Proteobacteria	c__Alphaproteobacteria	o__Sneathiellales	f__Sneathiellaceae	g__Sneathiella	s__Sneathiella sp002694385	98.7	0.43	0	3599778	TRUE	TRUE	TRUE	MAG	Tully et al (2018)	0	0	3437	954.781
MAGsDB_NZMG01	d__Bacteria	p__Bacteroidota	c__Bacteroidia	o__Flavobacteriales	f__Flavobacteriaceae	g__BACL21	s__BACL21 sp002694465	97.58	0	0	3240799	TRUE	TRUE	TRUE	MAG	Tully et al (2018)	0	0	3028	934.337
MAGsDB_NZMK01	d__Bacteria	p__Proteobacteria	c__Alphaproteobacteria	o__Defluviicoccales	f__UBA830			80.34	9.4	12.5	2592032	FALSE	TRUE	TRUE	MAG	Tully et al (2018)	24	2	2479	956.393
MAGsDB_NZMM01	d__Archaea	p__Thermoplasmatota	c__Poseidoniia	o__Poseidoniales	f__Poseidoniaceae	g__MGIIa-L3	s__MGIIa-L3 sp002694585	69.73	2.4	66.67	1714270	FALSE	FALSE	TRUE	MAG	Tully et al (2018)	6	0	1492	870.341
MAGsDB_NZMN01	d__Archaea	p__Thermoplasmatota	c__Poseidoniia	o__Poseidoniales	f__Poseidoniaceae	g__Poseidonia	s__Poseidonia sp002694525	67.73	0	0	1602594	FALSE	FALSE	TRUE	MAG	Tully et al (2018)	14	0	1365	851.744
MAGsDB_NZMT01	d__Bacteria	p__Proteobacteria	c__Alphaproteobacteria	o__Rhizobiales	f__TMED25	g__TMED25	s__TMED25 sp002694595	64.11	1.72	0	631723	FALSE	FALSE	TRUE	MAG	Tully et al (2018)	37	4	719	1138.16
MAGsDB_NZMU01	d__Bacteria	p__Proteobacteria	c__Gammaproteobacteria	o__SAR86	f__D2472			55.14	2.59	20	824098	FALSE	FALSE	TRUE	MAG	Tully et al (2018)	57	6	888	1077.54
MAGsDB_NZMV01	d__Bacteria	p__Bacteroidota	c__Bacteroidia	o__Flavobacteriales	f__UBA10066	g__GCA-002727735	s__GCA-002727735 sp002694645	53.76	0.05	0	882272	FALSE	FALSE	TRUE	MAG	Tully et al (2018)	36	3	899	1018.96
MAGsDB_NZMW01	d__Bacteria	p__Bacteroidota	c__Rhodothermia	o__Balneolales	f__Balneolaceae	g__Gracilimonas	s__Gracilimonas sp002694685	99.61	0	0	3953385	TRUE	TRUE	TRUE	MAG	Tully et al (2018)	0	0	3422	865.587
MAGsDB_NZMY01	d__Bacteria	p__Proteobacteria	c__Alphaproteobacteria	o__Sphingomonadales	f__Sphingomonadaceae	g__Croceicoccus	s__Croceicoccus sp002694745	95.76	4.42	17.65	4023093	TRUE	TRUE	TRUE	MAG	Tully et al (2018)	3	0	3754	933.113
MAGsDB_NZNC01	d__Bacteria	p__Proteobacteria	c__Gammaproteobacteria	o__Pseudomonadales	f__Halieaceae	g__UBA5105	s__UBA5105 sp002692965	99.78	0.43	0	3800706	TRUE	TRUE	TRUE	MAG	Tully et al (2018)	0	0	3396	893.518
MAGsDB_NZNH01	d__Bacteria	p__Actinobacteriota	c__Acidimicrobiia	o__Microtrichales	f__UBA11606	g__UBA11606	s__UBA11606 sp002694825	89.74	2.99	0	2727227	FALSE	TRUE	TRUE	MAG	Tully et al (2018)	25	1	2717	996.25
MAGsDB_NZNL01	d__Bacteria	p__Proteobacteria	c__Gammaproteobacteria	o__Pseudomonadales	f__Pseudohongiellaceae	g__UBA9145	s__UBA9145 sp002694855	81.39	1.05	16.67	2369296	FALSE	TRUE	TRUE	MAG	Tully et al (2018)	0	0	2157	910.397
MAGsDB_NZNM01	d__Bacteria	p__Verrucomicrobiota	c__Verrucomicrobiae	o__Opitutales	f__Opitutaceae	g__UBA5691	s__UBA5691 sp002694885	93.92	1.88	0	3684756	TRUE	TRUE	TRUE	MAG	Tully et al (2018)	6	0	3377	916.479
MAGsDB_NZNN01	d__Bacteria	p__Chloroflexota	c__Dehalococcoidia	o__SAR202	f__GCA-002694895	g__GCA-002694895	s__GCA-002694895 sp002694895	60.76	0	0	1052724	FALSE	FALSE	TRUE	MAG	Tully et al (2018)	0	0	1097	1042.06
MAGsDB_NZNS01	d__Bacteria	p__Proteobacteria	c__Alphaproteobacteria	o__Parvibaculales	f__Parvibaculaceae	g__Parvibaculum	s__Parvibaculum sp002694985	100	0	0	3422461	TRUE	TRUE	TRUE	MAG	Tully et al (2018)	0	0	3276	957.206
MAGsDB_NZNT01	d__Bacteria	p__Proteobacteria	c__Alphaproteobacteria	o__Rhodobacterales	f__Rhodobacteraceae	g__Maritimibacter	s__Maritimibacter sp002695005	99.68	0.72	0	4265341	TRUE	TRUE	TRUE	MAG	Tully et al (2018)	0	0	4185	981.164
MAGsDB_NZNV01	d__Bacteria	p__Bacteroidota	c__Bacteroidia	o__Flavobacteriales	f__Cryomorphaceae	g__Owenweeksia	s__Owenweeksia sp002695025	100	0	0	4460847	TRUE	TRUE	TRUE	MAG	Tully et al (2018)	8	0	3877	869.117
MAGsDB_NZNW01	d__Bacteria	p__Proteobacteria	c__Gammaproteobacteria	o__Pseudomonadales	f__Halomonadaceae	g__Salinicola	s__Salinicola sp002695065	94.52	1.53	33.33	4682890	TRUE	TRUE	TRUE	MAG	Tully et al (2018)	0	0	4228	902.861
MAGsDB_NZNY01	d__Bacteria	p__Proteobacteria	c__Gammaproteobacteria	o__SAR86	f__TMED112	g__GCA-002727535		50.08	4.98	30	783685	FALSE	FALSE	TRUE	MAG	Tully et al (2018)	46	5	838	1069.31
MAGsDB_NZOA01	d__Bacteria	p__Planctomycetota	c__UBA8108	o__UBA8108	f__UBA8108	g__UBA8108	s__UBA8108 sp002695115	62.93	0	0	3240099	FALSE	FALSE	TRUE	MAG	Tully et al (2018)	0	0	2351	725.595
MAGsDB_NZOB01	d__Bacteria	p__Bacteroidota	c__Bacteroidia	o__Flavobacteriales	f__Flavobacteriaceae	g__MED-G14	s__MED-G14 sp002693085	79.87	3.43	71.43	1179781	FALSE	TRUE	TRUE	MAG	Tully et al (2018)	35	1	1201	1017.99
MAGsDB_NZOF01	d__Bacteria	p__Proteobacteria	c__Alphaproteobacteria	o__Sphingomonadales	f__Sphingomonadaceae	g__Erythrobacter_A	s__Erythrobacter_A sp002695185	93.69	3.94	17.39	4959295	TRUE	TRUE	TRUE	MAG	Tully et al (2018)	7	0	5122	1032.81
MAGsDB_NZOM01	d__Bacteria	p__Bacteroidota	c__Bacteroidia	o__Flavobacteriales	f__Flavobacteriaceae	g__MS024-2A		65.36	3.31	66.67	1441799	FALSE	FALSE	TRUE	MAG	Tully et al (2018)	44	4	1381	957.831
MAGsDB_NZOO01	d__Bacteria	p__Marinisomatota	c__Marinisomatia	o__Marinisomatales	f__UBA1611	g__UBA1611		60.99	4.99	22.22	1431970	FALSE	FALSE	TRUE	MAG	Tully et al (2018)	0	0	1358	948.344
MAGsDB_NZOP01	d__Archaea	p__Crenarchaeota	c__Nitrososphaeria	o__Nitrososphaerales	f__UBA57	g__UBA57	s__UBA57 sp002693165	73.3	4.37	0	921724	FALSE	FALSE	TRUE	MAG	Tully et al (2018)	0	0	1020	1106.62
MAGsDB_NZOR01	d__Bacteria	p__Gemmatimonadota	c__Gemmatimonadetes	o__SG8-23	f__UBA6960	g__UBA2589		52.46	2.2	33.33	1177646	FALSE	FALSE	TRUE	MAG	Tully et al (2018)	12	0	1106	939.162
MAGsDB_NZOS01	d__Bacteria	p__Proteobacteria	c__Alphaproteobacteria	o__Rhizobiales	f__Rhizobiaceae	g__Martelella	s__Martelella sp001578105	85.98	7.62	40	5582452	FALSE	TRUE	TRUE	MAG	Tully et al (2018)	6	0	5317	952.449
MAGsDB_NZOV01	d__Bacteria	p__Proteobacteria	c__Gammaproteobacteria	o__Pseudomonadales	f__Halomonadaceae	g__Halomonas	s__Halomonas aquamarina	60.82	3.56	80	1474498	FALSE	FALSE	TRUE	MAG	Tully et al (2018)	0	0	1421	963.718
MAGsDB_NZOY01	d__Bacteria	p__Bacteroidota	c__Bacteroidia	o__Flavobacteriales	f__Flavobacteriaceae	g__UBA8316	s__UBA8316 sp002695445	74.21	3.85	40	1889561	FALSE	FALSE	TRUE	MAG	Tully et al (2018)	52	13	1735	918.203
MAGsDB_NZPD01	d__Bacteria	p__Bacteroidota	c__Bacteroidia	o__Flavobacteriales	f__UA16	g__UBA974		53.48	2.69	0	1074506	FALSE	FALSE	TRUE	MAG	Tully et al (2018)	11	0	997	927.868
MAGsDB_NZPH01	d__Bacteria	p__Proteobacteria	c__Alphaproteobacteria	o__Pelagibacterales	f__AG-422-B15			51.98	4.82	25	599395	FALSE	FALSE	TRUE	MAG	Tully et al (2018)	63	6	667	1112.79
MAGsDB_NZPI01	d__Bacteria	p__Cyanobacteria	c__Cyanobacteriia	o__Synechococcales	f__Cyanobiaceae	g__Synechococcus_C	s__Synechococcus_C sp002693285	84.87	5.84	70.83	2189188	FALSE	TRUE	TRUE	MAG	Tully et al (2018)	9	0	2441	1115.03
MAGsDB_NZPJ01	d__Bacteria	p__Proteobacteria	c__Gammaproteobacteria	o__GCA-002705445	f__GCA-002705445	g__GCA-2705445		60.35	4.14	68.75	951339	FALSE	FALSE	TRUE	MAG	Tully et al (2018)	58	7	1048	1101.61
MAGsDB_NZPK01	d__Bacteria	p__Latescibacterota	c__UBA2968	o__UBA8231	f__GCA-002724215	g__GCA-2693325	s__GCA-2693325 sp002693325	89.5	7.14	14.29	3573524	FALSE	TRUE	TRUE	MAG	Tully et al (2018)	21	1	3138	878.125
MAGsDB_NZPN01	d__Bacteria	p__Proteobacteria	c__Gammaproteobacteria	o__SAR86	f__TMED112	g__GCA-002727535		68.97	4.89	70	901793	FALSE	FALSE	TRUE	MAG	Tully et al (2018)	52	2	975	1081.18
MAGsDB_NZPQ01	d__Bacteria	p__Marinisomatota	c__Marinisomatia	o__SCGC-AAA003-L08	f__GCA-002707645	g__GCA-002707645	s__GCA-002707645 sp002693365	77.29	2.81	0	1356014	FALSE	TRUE	TRUE	MAG	Tully et al (2018)	20	2	1258	927.719
MAGsDB_NZPU01	d__Bacteria	p__Proteobacteria	c__Gammaproteobacteria	o__Pseudomonadales	f__Porticoccaceae	g__AAA300-D14	s__AAA300-D14 sp002715065	71.73	2.06	83.33	1589897	FALSE	FALSE	TRUE	MAG	Tully et al (2018)	30	3	1505	946.602
MAGsDB_NZPY02	d__Bacteria	p__Proteobacteria	c__Alphaproteobacteria	o__Rhodobacterales	f__Rhodobacteraceae	g__GCA-002705045	s__GCA-002705045 sp002695745	66.59	1.2	100	2499174	FALSE	FALSE	TRUE	MAG	Tully et al (2018)	78	8	2599	1039.94
MAGsDB_NZQE01	d__Bacteria	p__Proteobacteria	c__Alphaproteobacteria	o__Caulobacterales	f__Hyphomonadaceae	g__Hyphomonas	s__Hyphomonas sp002695785	90.76	5.51	3.12	3358813	FALSE	TRUE	TRUE	MAG	Tully et al (2018)	0	0	3310	985.467
MAGsDB_NZQF01	d__Bacteria	p__Bacteroidota	c__Bacteroidia	o__Flavobacteriales	f__BACL11			59.91	4.3	25	1209072	FALSE	FALSE	TRUE	MAG	Tully et al (2018)	35	2	1153	953.624
MAGsDB_NZQM01	d__Bacteria	p__Proteobacteria	c__Alphaproteobacteria	o__Parvibaculales	f__Parvibaculaceae	g__Mf105b01	s__Mf105b01 sp002695905	90.22	0.65	0	4818388	TRUE	TRUE	TRUE	MAG	Tully et al (2018)	0	0	5102	1058.86
MAGsDB_NZQO01	d__Bacteria	p__Bacteroidota	c__Bacteroidia	o__Flavobacteriales	f__Flavobacteriaceae	g__UBA2674	s__UBA2674 sp002693605	71.68	1.71	0	2187714	FALSE	FALSE	TRUE	MAG	Tully et al (2018)	0	0	2173	993.274
MAGsDB_NZQT01	d__Bacteria	p__Actinobacteriota	c__Actinobacteria	o__Propionibacteriales	f__Nocardioidaceae	g__Nocardioides	s__Nocardioides sp002693615	70.88	0.87	0	3468351	FALSE	FALSE	TRUE	MAG	Tully et al (2018)	0	0	3386	976.256
MAGsDB_NZQU01	d__Bacteria	p__Bacteroidota	c__Bacteroidia	o__Flavobacteriales	f__Crocinitomicaceae	g__UBA952	s__UBA952 sp002696025	56.04	1.08	50	1397255	FALSE	FALSE	TRUE	MAG	Tully et al (2018)	17	1	1293	925.386
MAGsDB_NZQV01	d__Bacteria	p__Bacteroidota	c__Rhodothermia	o__Balneolales	f__Balneolaceae	g__Gracilimonas	s__Gracilimonas sp002696035	99.42	0.28	100	3965636	TRUE	TRUE	TRUE	MAG	Tully et al (2018)	0	0	3451	870.226
MAGsDB_NZQZ01	d__Bacteria	p__Proteobacteria	c__Gammaproteobacteria	o__Burkholderiales	f__Burkholderiaceae	g__Pusillimonas	s__Pusillimonas sp002384935	99.76	0	0	3923695	TRUE	TRUE	TRUE	MAG	Tully et al (2018)	2	0	3786	964.907
MAGsDB_NZRN01	d__Bacteria	p__Chloroflexota	c__Dehalococcoidia	o__SAR202	f__UBA826	g__AG-426-M11	s__AG-426-M11 sp003213095	86.8	0	0	1456460	FALSE	TRUE	TRUE	MAG	Tully et al (2018)	24	1	1531	1051.18
MAGsDB_NZRO01	d__Bacteria	p__Bacteroidota	c__Bacteroidia	o__Flavobacteriales	f__BACL11	g__GCA-002697625	s__GCA-002697625 sp002696275	90.93	4.57	70	1788455	TRUE	TRUE	TRUE	MAG	Tully et al (2018)	5	0	1626	909.165
MAGsDB_NZRP01	d__Bacteria	p__Bacteroidota	c__Bacteroidia	o__Flavobacteriales	f__UA16	g__UBA974	s__UBA974 sp002693775	94.18	2.69	16.67	1872651	TRUE	TRUE	TRUE	MAG	Tully et al (2018)	9	0	1637	874.162
MAGsDB_NZRR01	d__Archaea	p__Thermoplasmatota	c__Poseidoniia	o__Poseidoniales	f__Poseidoniaceae	g__MGIIa-I	s__MGIIa-I sp002696315	77.33	0.8	100	1713667	FALSE	TRUE	TRUE	MAG	Tully et al (2018)	20	1	1451	846.722
MAGsDB_NZRW01	d__Bacteria	p__Marinisomatota	c__Marinisomatia	o__SCGC-AAA003-L08	f__TMED6	g__TMED6	s__TMED6 sp002701185	62.31	1.65	100	1213498	FALSE	FALSE	TRUE	MAG	Tully et al (2018)	41	6	1215	1001.24
MAGsDB_NZSA01	d__Bacteria	p__Proteobacteria	c__Alphaproteobacteria	o__UBA8366	f__GCA-2696645	g__GCA-2696645	s__GCA-2696645 sp002696645	100	3.32	95	4314418	TRUE	TRUE	TRUE	MAG	Tully et al (2018)	2	0	4134	958.183
MAGsDB_NZSC01	d__Bacteria	p__Chloroflexota	c__Dehalococcoidia	o__SAR202	f__UBA2962	g__UBA2962		56.53	2.97	0	1026151	FALSE	FALSE	TRUE	MAG	Tully et al (2018)	0	0	1010	984.261
MAGsDB_NZSE01	d__Bacteria	p__Proteobacteria	c__Alphaproteobacteria	o__Rhodobacterales	f__Rhodobacteraceae	g__GCA-002705045	s__GCA-002705045 sp002703515	62.82	0.8	100	1028561	FALSE	FALSE	TRUE	MAG	Tully et al (2018)	37	2	1084	1053.9
MAGsDB_NZSH01	d__Bacteria	p__Acidobacteriota	c__Vicinamibacteria	o__Vicinamibacterales	f__UBA823	g__UBA8106	s__UBA8106 sp002696705	72.48	1.71	50	1721444	FALSE	FALSE	TRUE	MAG	Tully et al (2018)	1	0	1605	932.357
MAGsDB_NZSI01	d__Bacteria	p__Chloroflexota	c__Dehalococcoidia	o__SAR202	f__UBA826	g__GCA-002712965	s__GCA-002712965 sp002696685	86.93	4.07	20	2076448	FALSE	TRUE	TRUE	MAG	Tully et al (2018)	0	0	1993	959.812
MAGsDB_NZSK01	d__Bacteria	p__Bacteroidota	c__Bacteroidia	o__Flavobacteriales	f__Flavobacteriaceae	g__MED-G11		53.85	2.21	50	858660	FALSE	FALSE	TRUE	MAG	Tully et al (2018)	47	4	877	1021.36
MAGsDB_NZSO01	d__Bacteria	p__Verrucomicrobiota	c__Verrucomicrobiae	o__Verrucomicrobiales	f__DEV007	g__EC70	s__EC70 sp002696885	58.5	1.36	0	1554274	FALSE	FALSE	TRUE	MAG	Tully et al (2018)	16	0	1351	869.216
MAGsDB_NZSQ01	d__Bacteria	p__Bacteroidota	c__Bacteroidia	o__Flavobacteriales	f__Flavobacteriaceae	g__MED-G14		57.58	2.45	100	830164	FALSE	FALSE	TRUE	MAG	Tully et al (2018)	77	11	802	966.074
MAGsDB_NZST01	d__Bacteria	p__Marinisomatota	c__Marinisomatia	o__Marinisomatales	f__UBA8229	g__UBA8229	s__UBA8229 sp003535775	51.58	0.36	100	734051	FALSE	FALSE	TRUE	MAG	Tully et al (2018)	0	0	728	991.757
MAGsDB_NZTC01	d__Bacteria	p__Marinisomatota	c__Marinisomatia	o__Marinisomatales	f__UBA8229	g__AB-629-J13		53.2	1.16	50	951082	FALSE	FALSE	TRUE	MAG	Tully et al (2018)	0	0	894	939.982
MAGsDB_NZTJ01	d__Archaea	p__Thermoplasmatota	c__Poseidoniia	o__Poseidoniales	f__Thalassoarchaeaceae	g__MGIIb-O3	s__MGIIb-O3 sp002697065	57.73	0.8	100	935834	FALSE	FALSE	TRUE	MAG	Tully et al (2018)	28	1	845	902.938
MAGsDB_NZTK01	d__Bacteria	p__Proteobacteria	c__Gammaproteobacteria	o__Pseudomonadales	f__Halieaceae	g__Luminiphilus	s__Luminiphilus sp002696455	58.2	0.6	60	1196424	FALSE	FALSE	TRUE	MAG	Tully et al (2018)	61	5	1190	994.631
MAGsDB_NZTO01	d__Bacteria	p__Marinisomatota	c__Marinisomatia	o__SCGC-AAA003-L08	f__GCA-002704045	g__GCA-002704045	s__GCA-002704045 sp002703375	94.51	1.06	0	2026489	TRUE	TRUE	TRUE	MAG	Tully et al (2018)	15	1	1876	925.739
MAGsDB_NZTP01	d__Bacteria	p__Bacteroidota	c__Bacteroidia	o__Flavobacteriales	f__Flavobacteriaceae	g__Altibacter	s__Altibacter sp002696485	96.81	0.74	0	3020166	TRUE	TRUE	TRUE	MAG	Tully et al (2018)	0	0	2931	970.476
MAGsDB_NZTS01	d__Archaea	p__Thermoplasmatota	c__Poseidoniia	o__Poseidoniales	f__Thalassoarchaeaceae	g__MGIIb-N2	s__MGIIb-N2 sp002697105	62.13	0.32	100	1362374	FALSE	FALSE	TRUE	MAG	Tully et al (2018)	21	0	1161	852.189
MAGsDB_NZTT01	d__Bacteria	p__Actinobacteriota	c__Acidimicrobiia	o__Microtrichales	f__MedAcidi-G1	g__UBA9410		51.52	0.85	0	1185099	FALSE	FALSE	TRUE	MAG	Tully et al (2018)	0	0	1216	1026.07
MAGsDB_NZTV01	d__Bacteria	p__Actinobacteriota	c__Actinobacteria	o__Actinomycetales	f__Microbacteriaceae	g__Microbacterium	s__Microbacterium sp002703245	85.41	1.18	33.33	3030934	FALSE	TRUE	TRUE	MAG	Tully et al (2018)	6	0	2965	978.246
MAGsDB_NZUA01	d__Bacteria	p__Proteobacteria	c__Alphaproteobacteria	o__Sphingomonadales	f__Sphingomonadaceae	g__Erythrobacter_A	s__Erythrobacter_A sp002895025	85.64	1.18	80	2456834	FALSE	TRUE	TRUE	MAG	Tully et al (2018)	0	0	2479	1009.02
MAGsDB_NZUB01	d__Bacteria	p__Bacteroidota	c__Bacteroidia	o__Flavobacteriales	f__TMED113	g__GCA-2696965	s__GCA-2696965 sp002696965	62.28	1.88	0	933449	FALSE	FALSE	TRUE	MAG	Tully et al (2018)	23	1	867	928.813
MAGsDB_NZUD01	d__Bacteria	p__Chloroflexota	c__Dehalococcoidia	o__UBA3495	f__UBA3495	g__UBA9611	s__UBA9611 sp002697005	60.25	1.49	0	1549488	FALSE	FALSE	TRUE	MAG	Tully et al (2018)	0	0	1492	962.899
MAGsDB_NZUF01	d__Bacteria	p__Bacteroidota	c__Bacteroidia	o__Cytophagales	f__Marinoscillaceae	g__MED-G16	s__MED-G16 sp002696995	65.1	1.64	75	1205285	FALSE	FALSE	TRUE	MAG	Tully et al (2018)	28	2	1066	884.438
MAGsDB_NZUH01	d__Bacteria	p__Bacteroidota	c__Bacteroidia	o__Flavobacteriales	f__Flavobacteriaceae	g__MED-G13	s__MED-G13 sp002697255	75.78	1.73	33.33	1516047	FALSE	TRUE	TRUE	MAG	Tully et al (2018)	16	2	1377	908.283
MAGsDB_NZUJ01	d__Bacteria	p__Proteobacteria	c__Alphaproteobacteria	o__Caulobacterales	f__Hyphomonadaceae	g__Ponticaulis	s__Ponticaulis sp002701295	93.41	1.19	50	3485647	TRUE	TRUE	TRUE	MAG	Tully et al (2018)	2	0	3408	977.724
MAGsDB_NZUK01	d__Bacteria	p__Bacteroidota	c__Bacteroidia	o__Flavobacteriales	f__TMED113	g__GCA-002701365	s__GCA-002701365 sp002701365	93.17	0	0	1545239	TRUE	TRUE	TRUE	MAG	Tully et al (2018)	15	1	1341	867.827
MAGsDB_NZUM01	d__Archaea	p__Thermoplasmatota	c__Poseidoniia	o__Poseidoniales	f__Thalassoarchaeaceae	g__MGIIb-O2		54.33	1.6	0	1081138	FALSE	FALSE	TRUE	MAG	Tully et al (2018)	21	4	946	875.004
MAGsDB_NZUN01	d__Bacteria	p__Proteobacteria	c__Gammaproteobacteria	o__Pseudomonadales	f__HTCC2089	g__GCA-2697205	s__GCA-2697205 sp002697205	85.84	3.3	61.11	3981412	FALSE	TRUE	TRUE	MAG	Tully et al (2018)	0	0	3675	923.039
MAGsDB_NZUO01	d__Bacteria	p__Proteobacteria	c__Alphaproteobacteria	o__Pelagibacterales	f__Pelagibacteraceae	g__Pelagibacter		50.25	1.2	100	473115	FALSE	FALSE	TRUE	MAG	Tully et al (2018)	62	6	526	1111.78
MAGsDB_NZUQ01	d__Bacteria	p__Poribacteria	c__WGA-4E	o__WGA-4E	f__UBA9662	g__UBA9662	s__UBA9662 sp002697225	88.85	3.4	100	4167435	FALSE	TRUE	TRUE	MAG	Tully et al (2018)	1	0	3580	859.042
MAGsDB_NZUR01	d__Bacteria	p__Proteobacteria	c__Gammaproteobacteria	o__Thiomicrospirales	f__Thioglobaceae	g__Thioglobus	s__Thioglobus sp002698045	53.82	0.66	100	749193	FALSE	FALSE	TRUE	MAG	Tully et al (2018)	3	0	780	1041.12
MAGsDB_NZUV01	d__Bacteria	p__Proteobacteria	c__Gammaproteobacteria	o__Enterobacterales	f__Alteromonadaceae	g__Alteromonas_A		57.83	1.81	68.75	2505616	FALSE	FALSE	TRUE	MAG	Tully et al (2018)	6	0	2335	931.907
MAGsDB_NZUX01	d__Bacteria	p__Marinisomatota	c__Marinisomatia	o__SCGC-AAA003-L08	f__TMED161	g__TMED161	s__TMED161 sp002703645	84.62	0	0	1525208	FALSE	TRUE	TRUE	MAG	Tully et al (2018)	30	5	1431	938.233
MAGsDB_NZUZ01	d__Bacteria	p__Proteobacteria	c__Alphaproteobacteria	o__Puniceispirillales	f__AAA536-G10	g__AG-426-I14	s__AG-426-I14 sp003213175	86.84	2.54	62.5	2115656	FALSE	TRUE	TRUE	MAG	Tully et al (2018)	26	2	2196	1037.98
MAGsDB_NZVB01	d__Bacteria	p__Cyanobacteria	c__Cyanobacteriia	o__Synechococcales	f__Cyanobiaceae	g__Synechococcus_C	s__Synechococcus_C sp002701375	87.5	2.31	23.08	3000427	FALSE	TRUE	TRUE	MAG	Tully et al (2018)	10	0	3062	1020.52
MAGsDB_NZVC01	d__Bacteria	p__Proteobacteria	c__Alphaproteobacteria	o__Rhodobacterales	f__Rhodobacteraceae	g__Rhodobacter_B	s__Rhodobacter_B sp002701395	99.02	9.24	60.71	5306035	FALSE	TRUE	TRUE	MAG	Tully et al (2018)	4	0	5122	965.316
MAGsDB_NZVD01	d__Bacteria	p__Planctomycetota	c__Planctomycetes	o__Pirellulales	f__Pirellulaceae	g__UBA721	s__UBA721 sp002701385	97.58	0	0	4890980	TRUE	TRUE	TRUE	MAG	Tully et al (2018)	17	0	3761	768.967
MAGsDB_NZVE01	d__Bacteria	p__Proteobacteria	c__Alphaproteobacteria	o__Rhodobacterales	f__Rhodobacteraceae	g__GCA-2697345	s__GCA-2697345 sp002697345	79.78	4.68	6.06	2810321	FALSE	TRUE	TRUE	MAG	Tully et al (2018)	8	0	2783	990.278
MAGsDB_NZVF01	d__Bacteria	p__Proteobacteria	c__Alphaproteobacteria	o__Rhodobacterales	f__Rhodobacteraceae	g__Planktomarina	s__Planktomarina sp002698165	68.65	1.67	66.67	1950455	FALSE	FALSE	TRUE	MAG	Tully et al (2018)	22	3	1878	962.852
MAGsDB_NZVI01	d__Bacteria	p__Proteobacteria	c__Gammaproteobacteria	o__Pseudomonadales	f__HTCC2089	g__UBA4421		57.69	3.7	50	1454713	FALSE	FALSE	TRUE	MAG	Tully et al (2018)	18	0	1428	981.637
MAGsDB_NZVJ01	d__Bacteria	p__Proteobacteria	c__Alphaproteobacteria	o__Nisaeales	f__Nisaeaceae	g__GCA-002701455	s__GCA-002701455 sp002701455	91.52	2.61	37.5	2860664	TRUE	TRUE	TRUE	MAG	Tully et al (2018)	41	6	2771	968.656
MAGsDB_NZVP01	d__Bacteria	p__Bacteroidota	c__Bacteroidia	o__Cytophagales	f__Marinoscillaceae	g__MED-G16	s__MED-G16 sp002697405	65.96	1.64	50	1228863	FALSE	FALSE	TRUE	MAG	Tully et al (2018)	38	7	1160	943.962
MAGsDB_NZVQ01	d__Bacteria	p__Marinisomatota	c__Marinisomatia	o__SCGC-AAA003-L08	f__SCGC-AAA003-L08	g__SCGC-AAA003-L08	s__SCGC-AAA003-L08 sp002701525	86.81	1.1	100	1450177	FALSE	TRUE	TRUE	MAG	Tully et al (2018)	25	2	1335	920.577
MAGsDB_NZVS01	d__Bacteria	p__Proteobacteria	c__Alphaproteobacteria	o__Micavibrionales	f__Micavibrionaceae	g__UBA2137	s__UBA2137 sp002701555	64.94	0	0	1394423	FALSE	FALSE	TRUE	MAG	Tully et al (2018)	1	0	1428	1024.08
MAGsDB_NZVW01	d__Bacteria	p__Bacteroidota	c__Bacteroidia	o__Flavobacteriales	f__Flavobacteriaceae	g__Aquimarina	s__Aquimarina sp002697475	58.5	0	0	2472652	FALSE	FALSE	TRUE	MAG	Tully et al (2018)	2	0	2313	935.433
MAGsDB_NZVX01	d__Bacteria	p__Chloroflexota	c__Dehalococcoidia	o__UBA3495	f__UBA3495	g__UBA9611	s__UBA9611 sp002698265	78.57	0.2	100	2095193	FALSE	TRUE	TRUE	MAG	Tully et al (2018)	0	0	2086	995.612
MAGsDB_NZVY01	d__Archaea	p__Thermoplasmatota	c__Poseidoniia	o__MGIII	f__CG-Epi1	g__CG-Epi1		50.61	1.87	0	1007639	FALSE	FALSE	TRUE	MAG	Tully et al (2018)	9	0	1012	1004.33
MAGsDB_NZWD01	d__Archaea	p__Thermoplasmatota	c__Poseidoniia	o__Poseidoniales	f__Thalassoarchaeaceae	g__Thalassarchaeum	s__Thalassarchaeum sp002698225	74.27	0	0	1192711	FALSE	FALSE	TRUE	MAG	Tully et al (2018)	9	0	1059	887.893
MAGsDB_NZWE01	d__Bacteria	p__Margulisbacteria	c__ZB3	o__UBA817	f__GCA-002719695	g__GCA-002719695	s__GCA-002719695 sp002697535	79.14	0.85	0	1565414	FALSE	TRUE	TRUE	MAG	Tully et al (2018)	18	3	1447	924.356
MAGsDB_NZWF01	d__Bacteria	p__Dadabacteria	c__UBA1144	o__UBA1144	f__UBA1144	g__TMED126	s__TMED126 sp002701605	84.45	1.68	100	1031667	FALSE	TRUE	TRUE	MAG	Tully et al (2018)	44	3	1084	1050.73
MAGsDB_NZWG01	d__Bacteria	p__Marinisomatota	c__Marinisomatia	o__Marinisomatales	f__UBA1611	g__GCA-002718655	s__GCA-002718655 sp002698235	89.21	1.1	0	1937208	FALSE	TRUE	TRUE	MAG	Tully et al (2018)	30	2	1757	906.975
MAGsDB_NZWH01	d__Bacteria	p__Dadabacteria	c__UBA1144	o__UBA1144	f__UBA1144	g__TMED58	s__TMED58 sp002701865	81.3	2.24	33.33	1008374	FALSE	TRUE	TRUE	MAG	Tully et al (2018)	14	0	1051	1042.27
MAGsDB_NZWI01	d__Bacteria	p__Marinisomatota	c__Marinisomatia	o__Marinisomatales	f__TCS55	g__GCA-002713455	s__GCA-002713455 sp002701875	59.57	0	0	1156442	FALSE	FALSE	TRUE	MAG	Tully et al (2018)	7	0	1126	973.676
MAGsDB_NZWJ01	d__Bacteria	p__Dadabacteria	c__UBA1144	o__UBA1144	f__UBA1144	g__GCA-2701925	s__GCA-2701925 sp002701925	85.78	5.76	28.57	1056808	FALSE	TRUE	TRUE	MAG	Tully et al (2018)	14	0	1108	1048.44
MAGsDB_NZWK01	d__Bacteria	p__Chloroflexota	c__Dehalococcoidia	o__UBA2979	f__UBA2979	g__UBA2979	s__UBA2979 sp002701625	57.04	0	0	1566207	FALSE	FALSE	TRUE	MAG	Tully et al (2018)	13	0	1538	981.99
MAGsDB_NZWL01	d__Bacteria	p__Chloroflexota	c__Dehalococcoidia	o__UBA6952	f__UBA6952	g__UBA6952		57.92	2.07	50	774723	FALSE	FALSE	TRUE	MAG	Tully et al (2018)	13	0	786	1014.56
MAGsDB_NZWM01	d__Bacteria	p__Bacteroidota	c__Bacteroidia	o__Flavobacteriales	f__TMED113	g__GCA-002707245	s__GCA-002707245 sp002698365	70.69	3.45	50	1190163	FALSE	FALSE	TRUE	MAG	Tully et al (2018)	13	0	1119	940.207
MAGsDB_NZWO01	d__Bacteria	p__Marinisomatota	c__Marinisomatia	o__SCGC-AAA003-L08	f__TMED6			54.15	1.1	100	790063	FALSE	FALSE	TRUE	MAG	Tully et al (2018)	21	1	783	991.06
MAGsDB_NZWP01	d__Bacteria	p__Marinisomatota	c__Marinisomatia	o__Marinisomatales	f__Marinisomataceae	g__Marinisoma	s__Marinisoma sp002701645	69.78	0.1	100	720841	FALSE	FALSE	TRUE	MAG	Tully et al (2018)	0	0	749	1039.06
MAGsDB_NZWR01	d__Bacteria	p__Patescibacteria	c__Paceibacteria	o__UBA9983_A	f__UBA1006	g__UBA1006	s__UBA1006 sp002698305	61.74	0	0	570692	FALSE	FALSE	TRUE	MAG	Tully et al (2018)	1	0	624	1093.41
MAGsDB_NZWS01	d__Bacteria	p__Patescibacteria	c__Paceibacteria	o__UBA9983_A	f__UBA2163	g__OLB19		51.34	3.03	100	502164	FALSE	FALSE	TRUE	MAG	Tully et al (2018)	2	0	542	1079.33
MAGsDB_NZWU01	d__Bacteria	p__Proteobacteria	c__Gammaproteobacteria	o__GCA-002705445	f__GCA-002716945	g__GCA-2701705	s__GCA-2701705 sp002701705	62.84	0.72	100	846419	FALSE	FALSE	TRUE	MAG	Tully et al (2018)	0	0	953	1125.92
MAGsDB_NZWX01	d__Bacteria	p__Bacteroidota	c__Bacteroidia	o__Flavobacteriales	f__BACL11	g__GCA-002697625	s__GCA-002697625 sp002697625	92	1.61	0	1664267	TRUE	TRUE	TRUE	MAG	Tully et al (2018)	17	1	1530	919.324
MAGsDB_NZWY01	d__Bacteria	p__Chloroflexota	c__Dehalococcoidia	o__UBA1151	f__TMED-70	g__GCA-2718455		71.05	4.27	30	1427827	FALSE	FALSE	TRUE	MAG	Tully et al (2018)	0	0	1482	1037.94
MAGsDB_NZWZ01	d__Bacteria	p__Bacteroidota	c__Bacteroidia	o__Cytophagales	f__Marinoscillaceae	g__MED-G16	s__MED-G16 sp002701745	62.35	1.65	57.14	1136310	FALSE	FALSE	TRUE	MAG	Tully et al (2018)	79	6	1094	962.765
MAGsDB_NZXB01	d__Bacteria	p__Proteobacteria	c__Gammaproteobacteria	o__Pseudomonadales	f__Porticoccaceae	g__TMED48	s__TMED48 sp002701765	78.83	1.69	50	2074215	FALSE	TRUE	TRUE	MAG	Tully et al (2018)	31	2	1931	930.955
MAGsDB_NZXC01	d__Bacteria	p__Marinisomatota	c__Marinisomatia	o__Marinisomatales	f__TCS55	g__GCA-002701945	s__GCA-002701945 sp002701785	89.01	2.2	0	1823205	FALSE	TRUE	TRUE	MAG	Tully et al (2018)	0	0	1640	899.515
MAGsDB_NZXG01	d__Bacteria	p__Proteobacteria	c__Gammaproteobacteria	o__Pseudomonadales	f__Ketobacteraceae	g__GCA-2701845	s__GCA-2701845 sp002701845	98.15	2.78	20	4895318	TRUE	TRUE	TRUE	MAG	Tully et al (2018)	10	0	4303	879.003
MAGsDB_NZXH01	d__Bacteria	p__Proteobacteria	c__Alphaproteobacteria	o__GCA-2701885	f__GCA-2701885	g__GCA-2701885	s__GCA-2701885 sp002701885	60.22	1.08	100	1228385	FALSE	FALSE	TRUE	MAG	Tully et al (2018)	17	0	1260	1025.74
MAGsDB_NZXJ01	d__Bacteria	p__Marinisomatota	c__Marinisomatia	o__Marinisomatales	f__TCS55	g__GCA-002701945	s__GCA-002701945 sp002701945	61.54	1.1	0	1565354	FALSE	FALSE	TRUE	MAG	Tully et al (2018)	34	3	1456	930.141
MAGsDB_NZXK01	d__Bacteria	p__Bacteroidota	c__Bacteroidia	o__Cytophagales	f__Marinoscillaceae	g__Marinoscillum		50.24	1.91	0	1117231	FALSE	FALSE	TRUE	MAG	Tully et al (2018)	38	3	1056	945.194
MAGsDB_NZXL01	d__Archaea	p__Thermoplasmatota	c__Poseidoniia	o__Poseidoniales	f__Poseidoniaceae	g__MGIIa-L1	s__MGIIa-L1 sp002697705	65.01	0.8	100	1598084	FALSE	FALSE	TRUE	MAG	Tully et al (2018)	12	0	1340	838.504
MAGsDB_NZXM01	d__Archaea	p__Thermoplasmatota	c__Poseidoniia	o__Poseidoniales	f__Thalassoarchaeaceae	g__MGIIb-P	s__MGIIb-P sp002701965	58.45	1.26	33.33	1393630	FALSE	FALSE	TRUE	MAG	Tully et al (2018)	25	5	1184	849.58
MAGsDB_NZXN01	d__Bacteria	p__Proteobacteria	c__Alphaproteobacteria	o__Rhizobiales	f__TMED25	g__TMED25		66.52	4.17	33.33	1133945	FALSE	FALSE	TRUE	MAG	Tully et al (2018)	39	5	1178	1038.85
MAGsDB_NZXP01	d__Bacteria	p__Bacteroidota	c__Bacteroidia	o__Flavobacteriales	f__BACL11	g__UBA8444		50.9	3.01	0	726357	FALSE	FALSE	TRUE	MAG	Tully et al (2018)	16	0	727	1000.89
MAGsDB_NZXT01	d__Bacteria	p__Proteobacteria	c__Gammaproteobacteria	o__Pseudomonadales	f__Halomonadaceae	g__Halomonas	s__Halomonas sp003045775	97.41	1.08	0	4946673	TRUE	TRUE	TRUE	MAG	Tully et al (2018)	5	0	4225	854.109
MAGsDB_NZXU01	d__Bacteria	p__Proteobacteria	c__Alphaproteobacteria	o__Rhizobiales	f__Rhizobiaceae	g__Ahrensia	s__Ahrensia sp002698425	97.57	6.26	4.17	5696658	FALSE	TRUE	TRUE	MAG	Tully et al (2018)	4	0	5485	962.845
MAGsDB_NZXW01	d__Bacteria	p__Proteobacteria	c__Alphaproteobacteria	o__Rhizobiales	f__Rhizobiaceae	g__Nitratireductor	s__Nitratireductor sp002697745	96.12	1.65	12.5	4326382	TRUE	TRUE	TRUE	MAG	Tully et al (2018)	19	1	4147	958.538
MAGsDB_NZXX01	d__Bacteria	p__Chloroflexota	c__Anaerolineae	o__SBR1031	f__A4b	g__GCA-2702065	s__GCA-2702065 sp002702065	97.27	0.61	0	6768311	TRUE	TRUE	TRUE	MAG	Tully et al (2018)	5	0	6090	899.781
MAGsDB_NZYH01	d__Bacteria	p__Nitrospinota	c__Nitrospinia	o__Nitrospinales	f__Nitrospinaceae	g__UBA8687	s__UBA8687 sp002697825	70.44	2.64	20	1778453	FALSE	FALSE	TRUE	MAG	Tully et al (2018)	18	2	1780	1000.87
MAGsDB_NZYI01	d__Bacteria	p__Proteobacteria	c__Gammaproteobacteria	o__SAR86	f__SAR86	g__GCA-2707915		58.33	2.9	86.67	1316413	FALSE	FALSE	TRUE	MAG	Tully et al (2018)	49	3	1384	1051.34
MAGsDB_NZYM01	d__Bacteria	p__Chloroflexota	c__Dehalococcoidia	o__UBA1151	f__TMED-70	g__GCA-002700125		54.56	3.51	50	979824	FALSE	FALSE	TRUE	MAG	Tully et al (2018)	32	1	1050	1071.62
MAGsDB_NZYO01	d__Bacteria	p__Proteobacteria	c__Gammaproteobacteria	o__GCA-002705445	f__GCA-002705445	g__GCA-2702235	s__GCA-2702235 sp002702235	77.72	4.23	100	1098716	FALSE	TRUE	TRUE	MAG	Tully et al (2018)	40	5	1231	1120.4
MAGsDB_NZYP01	d__Bacteria	p__Bacteroidota	c__Bacteroidia	o__Cytophagales	f__Marinoscillaceae	g__Marinoscillum	s__Marinoscillum sp002702205	66.65	3.28	42.86	1336986	FALSE	FALSE	TRUE	MAG	Tully et al (2018)	17	0	1225	916.24
MAGsDB_NZYT01	d__Archaea	p__Thermoplasmatota	c__Poseidoniia	o__Poseidoniales	f__Poseidoniaceae	g__MGIIa-K1		53.77	4.53	42.86	1414795	FALSE	FALSE	TRUE	MAG	Tully et al (2018)	8	0	1193	843.232
MAGsDB_NZYU01	d__Bacteria	p__Bacteroidota	c__Bacteroidia	o__Flavobacteriales	f__Flavobacteriaceae	g__MED-G14		52.39	3.07	78.26	985502	FALSE	FALSE	TRUE	MAG	Tully et al (2018)	32	1	996	1010.65
MAGsDB_NZYV01	d__Bacteria	p__Proteobacteria	c__Gammaproteobacteria	o__Pseudomonadales	f__Halieaceae	g__Luminiphilus		63.79	4.47	21.43	1370031	FALSE	FALSE	TRUE	MAG	Tully et al (2018)	5	0	1331	971.511
MAGsDB_NZYW01	d__Bacteria	p__Proteobacteria	c__Gammaproteobacteria	o__SAR86	f__D2472	g__SAR86A		58.08	2.13	20	1227970	FALSE	FALSE	TRUE	MAG	Tully et al (2018)	14	1	1301	1059.47
MAGsDB_NZYX01	d__Bacteria	p__Proteobacteria	c__Gammaproteobacteria	o__UBA11654	f__UBA11654			53.5	2.44	50	983398	FALSE	FALSE	TRUE	MAG	Tully et al (2018)	34	1	1007	1024
MAGsDB_NZZE01	d__Bacteria	p__Actinobacteriota	c__Acidimicrobiia	o__Microtrichales	f__MedAcidi-G1	g__MedAcidi-G1	s__MedAcidi-G1 sp002713545	90.6	7.45	92.31	1962157	FALSE	TRUE	TRUE	MAG	Tully et al (2018)	22	3	1983	1010.62
MAGsDB_NZZF01	d__Bacteria	p__Bacteroidota	c__Bacteroidia	o__Flavobacteriales	f__Flavobacteriaceae	g__MED-G14	s__MED-G14 sp002702385	67.55	2.21	66.67	1187380	FALSE	FALSE	TRUE	MAG	Tully et al (2018)	15	0	1199	1009.79
MAGsDB_NZZG01	d__Bacteria	p__Actinobacteriota	c__Actinobacteria	o__Propionibacteriales	f__Nocardioidaceae	g__Nocardioides	s__Nocardioides sp002698575	87.72	7.12	3.7	4316983	FALSE	TRUE	TRUE	MAG	Tully et al (2018)	1	0	4137	958.308
MAGsDB_NZZH01	d__Bacteria	p__Bacteroidota	c__Bacteroidia	o__Flavobacteriales	f__Flavobacteriaceae	g__GCA-002728855	s__GCA-002728855 sp002702405	77.43	3.68	28.57	1443025	FALSE	TRUE	TRUE	MAG	Tully et al (2018)	35	7	1377	954.245
MAGsDB_NZZI01	d__Bacteria	p__Marinisomatota	c__Marinisomatia	o__Marinisomatales	f__Marinisomataceae	g__Marinisoma		51.03	2.2	66.67	525617	FALSE	FALSE	TRUE	MAG	Tully et al (2018)	24	2	555	1055.9
MAGsDB_NZZJ01	d__Bacteria	p__Proteobacteria	c__Gammaproteobacteria	o__Pseudomonadales	f__Porticoccaceae			52.99	2.28	0	1490084	FALSE	FALSE	TRUE	MAG	Tully et al (2018)	3	0	1500	1006.65
MAGsDB_NZZK01	d__Bacteria	p__Bacteroidota	c__Bacteroidia	o__Flavobacteriales	f__GCA-002722245	g__GCA-002722245		55.66	1.61	33.33	1605280	FALSE	FALSE	TRUE	MAG	Tully et al (2018)	24	2	1500	934.416
MAGsDB_NZZM01	d__Bacteria	p__Bacteroidota	c__Bacteroidia	o__Flavobacteriales	f__Flavobacteriaceae	g__UBA3537	s__UBA3537 sp002698705	85.66	6.25	67.39	1767573	FALSE	TRUE	TRUE	MAG	Tully et al (2018)	12	0	1649	932.918
MAGsDB_NZZO01	d__Bacteria	p__Proteobacteria	c__Alphaproteobacteria	o__Rhodobacterales	f__Rhodobacteraceae	g__GCA-2697345		51.71	4.08	12.24	2150939	FALSE	FALSE	TRUE	MAG	Tully et al (2018)	16	2	2115	983.291
MAGsDB_NZZP01	d__Bacteria	p__Proteobacteria	c__Gammaproteobacteria	o__GCA-002705445	f__GCA-002716945	g__GCA-2698665	s__GCA-2698665 sp002698665	72.81	2.06	8.7	1192655	FALSE	FALSE	TRUE	MAG	Tully et al (2018)	38	6	1328	1113.48
MAGsDB_NZZQ01	d__Bacteria	p__Verrucomicrobiota	c__Verrucomicrobiae	o__Opitutales	f__MB11C04	g__MB11C04		53.35	2.47	71.43	1456686	FALSE	FALSE	TRUE	MAG	Tully et al (2018)	31	3	1277	876.647
MAGsDB_NZZR01	d__Bacteria	p__Verrucomicrobiota	c__Verrucomicrobiae	o__Pedosphaerales	f__UBA1096	g__UBA1096	s__UBA1096 sp002708005	74.32	2.03	33.33	2762103	FALSE	FALSE	TRUE	MAG	Tully et al (2018)	25	2	2327	842.474
MAGsDB_NZZT01	d__Bacteria	p__Verrucomicrobiota	c__Verrucomicrobiae	o__Verrucomicrobiales	f__DEV007	g__EC70		50.63	2.04	75	1546162	FALSE	FALSE	TRUE	MAG	Tully et al (2018)	17	2	1348	871.836
MAGsDB_NZZV01	d__Bacteria	p__Actinobacteriota	c__Acidimicrobiia	o__Microtrichales	f__Ilumatobacteraceae	g__Ilumatobacter_A	s__Ilumatobacter_A sp002698945	78.3	2.14	0	4357178	FALSE	TRUE	TRUE	MAG	Tully et al (2018)	1	0	4232	971.271
MAGsDB_PAAA01	d__Bacteria	p__Proteobacteria	c__Gammaproteobacteria	o__SAR86	f__SAR86			57.71	3.21	23.08	1372576	FALSE	FALSE	TRUE	MAG	Tully et al (2018)	0	0	1438	1047.67
MAGsDB_PAAE01	d__Bacteria	p__Proteobacteria	c__Alphaproteobacteria	o__Rhodobacterales	f__Rhodobacteraceae	g__GCA-002712045		57.07	2.43	0	1587338	FALSE	FALSE	TRUE	MAG	Tully et al (2018)	6	0	1587	999.787
MAGsDB_PAAF01	d__Bacteria	p__Marinisomatota	c__Marinisomatia	o__Marinisomatales	f__TCS55	g__GCA-002701945		88.46	8.79	55.56	1988880	FALSE	TRUE	TRUE	MAG	Tully et al (2018)	34	4	1805	907.546
MAGsDB_PAAG01	d__Bacteria	p__Verrucomicrobiota	c__Verrucomicrobiae	o__Verrucomicrobiales	f__DEV007	g__Arctic95D-9	s__Arctic95D-9 sp002698785	100	7.26	6.67	7015219	FALSE	TRUE	TRUE	MAG	Tully et al (2018)	10	0	5937	846.303
MAGsDB_PAAH01	d__Archaea	p__Crenarchaeota	c__Nitrososphaeria	o__Nitrososphaerales	f__Nitrosopumilaceae	g__Nitrosopelagicus	s__Nitrosopelagicus sp002698885	68.93	3.66	0	746133	FALSE	FALSE	TRUE	MAG	Tully et al (2018)	19	1	910	1219.62
MAGsDB_PAAK01	d__Bacteria	p__Actinobacteriota	c__Acidimicrobiia	o__Microtrichales	f__UBA8592	g__MedAcidi-G2A		54.48	1.72	0	884026	FALSE	FALSE	TRUE	MAG	Tully et al (2018)	35	2	880	995.446
MAGsDB_PAAM01	d__Bacteria	p__Proteobacteria	c__Alphaproteobacteria	o__Rhizobiales	f__TMED25	g__TMED25	s__TMED25 sp002699615	82.62	3.91	60	1453069	FALSE	TRUE	TRUE	MAG	Tully et al (2018)	27	3	1492	1026.79
MAGsDB_PAAR01	d__Bacteria	p__Proteobacteria	c__Alphaproteobacteria	o__Micavibrionales	f__Micavibrionaceae	g__UBA9664	s__UBA9664 sp002699085	87.83	1.45	0	1886490	FALSE	TRUE	TRUE	MAG	Tully et al (2018)	5	0	1926	1020.94
MAGsDB_PAAU01	d__Bacteria	p__Actinobacteriota	c__Actinobacteria	o__Nanopelagicales	f__GCA-2699445	g__GCA-2699445	s__GCA-2699445 sp002699445	89.74	0.97	0	2400453	FALSE	TRUE	TRUE	MAG	Tully et al (2018)	1	0	2207	919.41
MAGsDB_PAAV01	d__Bacteria	p__Chloroflexota	c__Dehalococcoidia	o__SAR202	f__UBA2962	g__UBA2962	s__UBA2962 sp002699485	90.43	1.49	0	1906463	TRUE	TRUE	TRUE	MAG	Tully et al (2018)	5	0	1947	1021.26
MAGsDB_PAAX01	d__Bacteria	p__Bacteroidota	c__Ignavibacteria	o__Ignavibacteriales	f__Melioribacteraceae	g__GCA-2698995	s__GCA-2698995 sp002698995	100	0.56	0	4231110	TRUE	TRUE	TRUE	MAG	Tully et al (2018)	9	0	3738	883.456
MAGsDB_PAAY01	d__Bacteria	p__Bacteroidota	c__Bacteroidia	o__Chitinophagales	f__Saprospiraceae	g__GCA-2698985	s__GCA-2698985 sp002698985	91.09	2.56	0	4832204	TRUE	TRUE	TRUE	MAG	Tully et al (2018)	5	0	3551	734.861
MAGsDB_PABA01	d__Bacteria	p__Myxococcota	c__Polyangia	o__Polyangiales	f__SG8-38	g__GCA-2699025	s__GCA-2699025 sp002699025	95.16	4.44	0	9253999	TRUE	TRUE	TRUE	MAG	Tully et al (2018)	15	2	7096	766.804
MAGsDB_PABB01	d__Bacteria	p__Planctomycetota	c__Planctomycetes	o__Pirellulales	f__Ga0077529	g__GCA-2702655	s__GCA-2702655 sp002702655	97.7	5.17	0	7415867	FALSE	TRUE	TRUE	MAG	Tully et al (2018)	0	0	5858	789.928
MAGsDB_PABC01	d__Bacteria	p__Actinobacteriota	c__Acidimicrobiia	o__Microtrichales	f__MedAcidi-G1	g__MedAcidi-G2B	s__MedAcidi-G2B sp003215175	82.48	1.28	0	1567482	FALSE	TRUE	TRUE	MAG	Tully et al (2018)	32	3	1597	1018.83
MAGsDB_PABD01	d__Bacteria	p__Planctomycetota	c__Planctomycetes	o__Planctomycetales	f__Planctomycetaceae	g__Planctomyces_B	s__Planctomyces_B sp002702685	54.12	0	0	4296345	FALSE	FALSE	TRUE	MAG	Tully et al (2018)	1	0	3384	787.646
MAGsDB_PABE01	d__Bacteria	p__Proteobacteria	c__Gammaproteobacteria	o__Pseudomonadales	f__Porticoccaceae	g__BRH-c0	s__BRH-c0 sp002702725	91.89	2.78	6.67	3562751	TRUE	TRUE	TRUE	MAG	Tully et al (2018)	2	0	3408	956.564
MAGsDB_PABF01	d__Bacteria	p__Proteobacteria	c__Gammaproteobacteria	o__Pseudomonadales	f__HTCC2089	g__UBA7803	s__UBA7803 sp002480525	58.82	1.34	0	2857731	FALSE	FALSE	TRUE	MAG	Tully et al (2018)	0	0	2755	964.052
MAGsDB_PABG01	d__Bacteria	p__Proteobacteria	c__Gammaproteobacteria	o__Thiohalobacterales	f__Thiohalobacteraceae	g__Thiohalobacter	s__Thiohalobacter sp002699185	77.45	1.94	14.29	2897896	FALSE	TRUE	TRUE	MAG	Tully et al (2018)	4	0	2826	975.19
MAGsDB_PABH01	d__Bacteria	p__Chloroflexota	c__Anaerolineae	o__Anaerolineales	f__Anaerolineaceae	g__UBA6170	s__UBA6170 sp002702705	99.09	6.55	0	5885093	FALSE	TRUE	TRUE	MAG	Tully et al (2018)	0	0	5145	874.243
MAGsDB_PABI01	d__Bacteria	p__Chloroflexota	c__Anaerolineae	o__Promineofilales	f__Promineofilaceae	g__GCA-2699125	s__GCA-2699125 sp002699125	96.97	7.58	0	8054069	FALSE	TRUE	TRUE	MAG	Tully et al (2018)	0	0	6932	860.683
MAGsDB_PABJ01	d__Bacteria	p__Bacteroidota	c__SZUA-365	o__SZUA-365	f__GCA-2699105	g__GCA-2699105	s__GCA-2699105 sp002699105	63.3	1.09	0	3219954	FALSE	FALSE	TRUE	MAG	Tully et al (2018)	1	0	2821	876.099
MAGsDB_PABM01	d__Bacteria	p__Bacteroidota	c__Bacteroidia	o__Flavobacteriales	f__Flavobacteriaceae	g__MED-G13	s__MED-G13 sp002702745	86.21	4.08	100	1327887	FALSE	TRUE	TRUE	MAG	Tully et al (2018)	15	1	1230	926.284
MAGsDB_PABN01	d__Bacteria	p__Actinobacteriota	c__Acidimicrobiia	o__Microtrichales	f__MedAcidi-G1	g__MedAcidi-G1	s__MedAcidi-G1 sp002699555	72.77	0	0	1776935	FALSE	FALSE	TRUE	MAG	Tully et al (2018)	9	0	1916	1078.26
MAGsDB_PABP01	d__Bacteria	p__Chloroflexota	c__Anaerolineae	o__SBR1031	f__A4b	g__GCA-2699585	s__GCA-2699585 sp002699585	92.73	0.91	0	6701443	TRUE	TRUE	TRUE	MAG	Tully et al (2018)	10	2	5881	877.572
MAGsDB_PABR01	d__Bacteria	p__Proteobacteria	c__Alphaproteobacteria	o__Rhodobacterales	f__Rhodobacteraceae	g__HIMB11		51.37	0.4	0	2305457	FALSE	FALSE	TRUE	MAG	Tully et al (2018)	11	0	2238	970.74
MAGsDB_PABS01	d__Bacteria	p__Proteobacteria	c__Alphaproteobacteria	o__Caulobacterales	f__Hyphomonadaceae	g__Ponticaulis	s__Ponticaulis sp002699325	84.47	4.84	82.35	2986825	FALSE	TRUE	TRUE	MAG	Tully et al (2018)	5	0	2962	991.688
MAGsDB_PABV01	d__Archaea	p__Thermoplasmatota	c__Poseidoniia	o__Poseidoniales	f__Poseidoniaceae	g__MGIIa-K2	s__MGIIa-K2 sp002699425	78.93	0.93	0	1912832	FALSE	TRUE	TRUE	MAG	Tully et al (2018)	24	4	1629	851.617
MAGsDB_PABW01	d__Bacteria	p__Actinobacteriota	c__Acidimicrobiia	o__Microtrichales	f__UBA11606	g__UBA11606	s__UBA11606 sp002699625	84.05	4.7	66.67	2444895	FALSE	TRUE	TRUE	MAG	Tully et al (2018)	8	0	2486	1016.81
MAGsDB_PACB01	d__Bacteria	p__Bacteroidota	c__Bacteroidia	o__Flavobacteriales	f__Flavobacteriaceae	g__GCA-2700405		51.18	1.72	100	689986	FALSE	FALSE	TRUE	MAG	Tully et al (2018)	5	0	679	984.078
MAGsDB_PACC02	d__Bacteria	p__Proteobacteria	c__Alphaproteobacteria	o__Rhodobacterales	f__Rhodobacteraceae	g__GCA-002705045	s__GCA-002705045 sp002699695	86.2	0.67	0	1995055	FALSE	TRUE	TRUE	MAG	Tully et al (2018)	18	0	1936	970.399
MAGsDB_PACE01	d__Bacteria	p__Actinobacteriota	c__Acidimicrobiia	o__Microtrichales	f__MedAcidi-G1	g__S20-B6	s__S20-B6 sp002699725	92.35	3.7	60	2116609	TRUE	TRUE	TRUE	MAG	Tully et al (2018)	0	0	2093	988.846
MAGsDB_PACG01	d__Bacteria	p__Poribacteria	c__WGA-4E	o__WGA-4E	f__UBA9662	g__GCA-2699335	s__GCA-2699335 sp002699335	83.45	4.15	14.29	6421894	FALSE	TRUE	TRUE	MAG	Tully et al (2018)	1	0	5988	932.435
MAGsDB_PACI01	d__Bacteria	p__Bacteroidota	c__Bacteroidia	o__Flavobacteriales	f__UBA10066	g__MED-G20	s__MED-G20 sp002699745	70.34	3.39	30.77	1211757	FALSE	FALSE	TRUE	MAG	Tully et al (2018)	25	0	1165	961.414
MAGsDB_PACK01	d__Bacteria	p__Bacteroidota	c__Bacteroidia	o__Flavobacteriales	f__Flavobacteriaceae	g__MED-G14		56.7	3.23	0	961840	FALSE	FALSE	TRUE	MAG	Tully et al (2018)	25	1	926	962.738
MAGsDB_PACL01	d__Bacteria	p__Proteobacteria	c__Alphaproteobacteria	o__Rhizobiales	f__Rhizobiaceae	g__Fulvimarina	s__Fulvimarina sp002700095	96.77	1.75	50	5621037	TRUE	TRUE	TRUE	MAG	Tully et al (2018)	0	0	5145	915.312
MAGsDB_PACM01	d__Bacteria	p__Chloroflexota	c__Dehalococcoidia	o__UBA1151	f__TMED-70	g__GCA-002700125	s__GCA-002700125 sp002700125	86.77	3.08	75	1222601	FALSE	TRUE	TRUE	MAG	Tully et al (2018)	0	0	1239	1013.41
MAGsDB_PACQ01	d__Bacteria	p__Actinobacteriota	c__Actinobacteria	o__Mycobacteriales	f__Mycobacteriaceae	g__Gordonia	s__Gordonia sp002700145	96.95	5.74	68	5354704	FALSE	TRUE	TRUE	MAG	Tully et al (2018)	1	0	4954	925.168
MAGsDB_PACV01	d__Bacteria	p__Bacteroidota	c__Bacteroidia	o__Flavobacteriales	f__Flavobacteriaceae	g__TMED96_A	s__TMED96_A sp002702875	86.86	2.57	25	1705009	FALSE	TRUE	TRUE	MAG	Tully et al (2018)	56	3	1636	959.526
MAGsDB_PACX01	d__Bacteria	p__Bacteroidota	c__Bacteroidia	o__Flavobacteriales	f__Flavobacteriaceae	g__MAG-121220-bin8	s__MAG-121220-bin8 sp002702895	97.3	1.47	100	1865845	TRUE	TRUE	TRUE	MAG	Tully et al (2018)	10	0	1738	931.481
MAGsDB_PACY01	d__Bacteria	p__Bacteroidota	c__Bacteroidia	o__Flavobacteriales	f__Flavobacteriaceae	g__GCA-2700405	s__GCA-2700405 sp002700405	63.02	0.77	0	1151227	FALSE	FALSE	TRUE	MAG	Tully et al (2018)	20	3	1082	939.867
MAGsDB_PACZ01	d__Bacteria	p__Proteobacteria	c__Alphaproteobacteria	o__Caulobacterales	f__Hyphomonadaceae	g__Hyphomonas	s__Hyphomonas sp002700305	97.61	1.67	28.57	3518857	TRUE	TRUE	TRUE	MAG	Tully et al (2018)	26	2	3452	981
MAGsDB_PADB01	d__Bacteria	p__Proteobacteria	c__Alphaproteobacteria	o__Sphingomonadales	f__Emcibacteraceae	g__GCA-2700365	s__GCA-2700365 sp002700365	99.94	0.43	0	2399875	TRUE	TRUE	TRUE	MAG	Tully et al (2018)	9	0	2256	940.049
MAGsDB_PADD01	d__Bacteria	p__Proteobacteria	c__Gammaproteobacteria	o__SAR86	f__D2472	g__SAR86A		50.87	1.48	80	944174	FALSE	FALSE	TRUE	MAG	Tully et al (2018)	25	4	972	1029.47
MAGsDB_PADE01	d__Bacteria	p__Planctomycetota	c__Planctomycetes	o__Pirellulales	f__Pirellulaceae	g__UBA9264	s__UBA9264 sp002702965	76.66	1.18	0	7208190	FALSE	TRUE	TRUE	MAG	Tully et al (2018)	0	0	5334	739.992
MAGsDB_PADF01	d__Archaea	p__Thermoplasmatota	c__Poseidoniia	o__Poseidoniales	f__Poseidoniaceae	g__MGIIa-L1	s__MGIIa-L1 sp002702945	82.4	4.8	50	1978883	FALSE	TRUE	TRUE	MAG	Tully et al (2018)	22	3	1799	909.099
MAGsDB_PADI01	d__Archaea	p__Thermoplasmatota	c__Poseidoniia	o__Poseidoniales	f__Thalassoarchaeaceae	g__MGIIb-N2	s__MGIIb-N2 sp002702985	63.64	1.6	100	1594410	FALSE	FALSE	TRUE	MAG	Tully et al (2018)	13	0	1334	836.673
MAGsDB_PADJ01	d__Bacteria	p__Bacteroidota	c__Bacteroidia	o__Flavobacteriales	f__Flavobacteriaceae	g__GCA-2719315		52.4	1.47	0	1095810	FALSE	FALSE	TRUE	MAG	Tully et al (2018)	22	2	1098	1002
MAGsDB_PADL01	d__Bacteria	p__Bacteroidota	c__Bacteroidia	o__Flavobacteriales	f__Flavobacteriaceae			54.16	1.94	0	1055628	FALSE	FALSE	TRUE	MAG	Tully et al (2018)	14	0	1020	966.249
MAGsDB_PADM01	d__Bacteria	p__Chloroflexota	c__Dehalococcoidia	o__UBA1151	f__TMED-70	g__GCA-002700125	s__GCA-002700125 sp002702975	53.54	0.09	100	926103	FALSE	FALSE	TRUE	MAG	Tully et al (2018)	20	0	993	1072.23
MAGsDB_PADP02	d__Archaea	p__Thermoplasmatota	c__Poseidoniia	o__Poseidoniales	f__Thalassoarchaeaceae	g__MGIIb-N2	s__MGIIb-N2 sp002713585	74.93	1.6	100	1668982	FALSE	FALSE	TRUE	MAG	Tully et al (2018)	0	0	1385	829.847
MAGsDB_PADQ01	d__Archaea	p__Thermoplasmatota	c__Poseidoniia	o__Poseidoniales	f__Poseidoniaceae	g__MGIIa-L1	s__MGIIa-L1 sp002172355	81.87	4.8	74.07	1937954	FALSE	TRUE	TRUE	MAG	Tully et al (2018)	10	0	1703	878.762
MAGsDB_PADS01	d__Bacteria	p__Proteobacteria	c__Gammaproteobacteria	o__Burkholderiales	f__Burkholderiaceae	g__UBA7377		56.51	4.58	92.31	1019665	FALSE	FALSE	TRUE	MAG	Tully et al (2018)	29	2	1091	1069.96
MAGsDB_PADT01	d__Bacteria	p__Bacteroidota	c__Bacteroidia	o__Flavobacteriales	f__Flavobacteriaceae	g__MAG-121220-bin8	s__MAG-121220-bin8 sp002700465	66.3	2.26	0	1178605	FALSE	FALSE	TRUE	MAG	Tully et al (2018)	13	0	1158	982.517
MAGsDB_PADX01	d__Bacteria	p__Proteobacteria	c__Gammaproteobacteria	o__SAR86	f__D2472	g__SAR86A		55.17	3.45	100	740738	FALSE	FALSE	TRUE	MAG	Tully et al (2018)	37	6	809	1092.15
MAGsDB_PADY01	d__Bacteria	p__Proteobacteria	c__Gammaproteobacteria	o__Pseudomonadales	f__HTCC2089	g__UBA4421		52.05	2.35	63.64	1310200	FALSE	FALSE	TRUE	MAG	Tully et al (2018)	20	0	1306	996.794
MAGsDB_PADZ01	d__Archaea	p__Thermoplasmatota	c__Poseidoniia	o__Poseidoniales	f__Thalassoarchaeaceae	g__MGIIb-O5		51.02	2.67	100	1305281	FALSE	FALSE	TRUE	MAG	Tully et al (2018)	4	0	1206	923.939
MAGsDB_PAEC01	d__Bacteria	p__Proteobacteria	c__Alphaproteobacteria	o__Pelagibacterales	f__Pelagibacteraceae			64.78	3.61	33.33	851112	FALSE	FALSE	TRUE	MAG	Tully et al (2018)	8	0	925	1086.81
MAGsDB_PAED01	d__Bacteria	p__Proteobacteria	c__Gammaproteobacteria	o__SAR86	f__TMED112	g__TMED112		51.22	4.6	87.5	619551	FALSE	FALSE	TRUE	MAG	Tully et al (2018)	26	1	674	1087.88
MAGsDB_PAEE01	d__Archaea	p__Thermoplasmatota	c__Poseidoniia	o__Poseidoniales	f__Poseidoniaceae	g__MGIIa-K1	s__MGIIa-K1 sp002701145	74.13	2.4	100	1612699	FALSE	FALSE	TRUE	MAG	Tully et al (2018)	30	3	1436	890.433
MAGsDB_PAEG01	d__Bacteria	p__Actinobacteriota	c__Acidimicrobiia	o__Microtrichales	f__UBA8592	g__UBA8592	s__UBA8592 sp002703045	73.08	3.42	33.33	1776757	FALSE	FALSE	TRUE	MAG	Tully et al (2018)	28	2	1839	1035.03
MAGsDB_PAEH01	d__Bacteria	p__Marinisomatota	c__Marinisomatia	o__Marinisomatales	f__TCS55			50.86	2.04	0	1711401	FALSE	FALSE	TRUE	MAG	Tully et al (2018)	20	2	1623	948.346
MAGsDB_PAEJ01	d__Bacteria	p__Proteobacteria	c__Gammaproteobacteria	o__SAR86	f__AG-339-G14	g__AG-339-G14		53.9	3.77	69.57	787199	FALSE	FALSE	TRUE	MAG	Tully et al (2018)	33	2	843	1070.89
MAGsDB_PAEK01	d__Bacteria	p__Planctomycetota	c__UBA1135	o__UBA1135	f__UBA1135	g__GCA-2746235		69.53	4.3	0	1876425	FALSE	FALSE	TRUE	MAG	Tully et al (2018)	4	0	1722	917.703
MAGsDB_PAEL01	d__Bacteria	p__Proteobacteria	c__Gammaproteobacteria	o__Pseudomonadales	f__Pseudohongiellaceae	g__OM182	s__OM182 sp002700775	73.18	3.09	0	2169398	FALSE	FALSE	TRUE	MAG	Tully et al (2018)	8	0	2082	959.713
MAGsDB_PAEO01	d__Bacteria	p__Bacteroidota	c__Bacteroidia	o__Flavobacteriales	f__Flavobacteriaceae	g__MED-G14	s__MED-G14 sp002703065	63.6	2.21	0	988426	FALSE	FALSE	TRUE	MAG	Tully et al (2018)	12	0	955	966.183
MAGsDB_PAEP01	d__Bacteria	p__Cyanobacteria	c__Cyanobacteriia	o__Synechococcales	f__Cyanobiaceae	g__Synechococcus_C	s__Synechococcus_C sp002700765	76.9	3.71	100	1935913	FALSE	TRUE	TRUE	MAG	Tully et al (2018)	9	0	2135	1102.84
MAGsDB_PAEQ01	d__Bacteria	p__Proteobacteria	c__Gammaproteobacteria	o__SAR86	f__D2472			51.27	3.68	54.55	926550	FALSE	FALSE	TRUE	MAG	Tully et al (2018)	16	0	992	1070.64
MAGsDB_PAER01	d__Bacteria	p__Proteobacteria	c__Gammaproteobacteria	o__SAR86	f__SAR86	g__GCA-2707915		55.56	2.62	0	887515	FALSE	FALSE	TRUE	MAG	Tully et al (2018)	32	3	960	1081.67
MAGsDB_PAES01	d__Bacteria	p__Bacteroidota	c__Bacteroidia	o__Flavobacteriales	f__Flavobacteriaceae	g__MED-G11		57.35	3.68	66.67	655877	FALSE	FALSE	TRUE	MAG	Tully et al (2018)	20	1	682	1039.83
MAGsDB_PAFA01	d__Bacteria	p__Planctomycetota	c__Phycisphaerae	o__Phycisphaerales	f__SM1A02	g__UBA8653	s__UBA8653 sp002700845	76.91	3.98	0	1770030	FALSE	TRUE	TRUE	MAG	Tully et al (2018)	6	0	1623	916.934
MAGsDB_PAFB01	d__Bacteria	p__Proteobacteria	c__Alphaproteobacteria	o__UBA7985	f__UBA7985	g__UBA7985	s__UBA7985 sp002700865	77.4	3.04	45.45	2324977	FALSE	TRUE	TRUE	MAG	Tully et al (2018)	3	0	2179	937.214
MAGsDB_PAFC01	d__Bacteria	p__Bacteroidota	c__Bacteroidia	o__Flavobacteriales	f__UA16	g__UBA11663		54.98	3.76	36.84	1133221	FALSE	FALSE	TRUE	MAG	Tully et al (2018)	7	0	1039	916.856
MAGsDB_PAFF01	d__Bacteria	p__Marinisomatota	c__Marinisomatia	o__SCGC-AAA003-L08	f__GCA-002704045	g__GCA-002704045	s__GCA-002704045 sp002704045	78.93	2.2	0	1579426	FALSE	TRUE	TRUE	MAG	Tully et al (2018)	7	0	1400	886.398
MAGsDB_PAFH01	d__Bacteria	p__Proteobacteria	c__Alphaproteobacteria	o__Pelagibacterales	f__Pelagibacteraceae	g__Pelagibacter_A	s__Pelagibacter_A sp002704145	75.47	3.77	0	857302	FALSE	TRUE	TRUE	MAG	Tully et al (2018)	18	2	965	1125.62
MAGsDB_PAFL01	d__Bacteria	p__Proteobacteria	c__Gammaproteobacteria	o__SAR86	f__AG-339-G14			54.21	2.43	75	700387	FALSE	FALSE	TRUE	MAG	Tully et al (2018)	60	4	771	1100.82
MAGsDB_PAFO01	d__Bacteria	p__Bacteroidota	c__Bacteroidia	o__Flavobacteriales	f__Flavobacteriaceae	g__MS024-2A	s__MS024-2A sp002705385	79.41	3.43	66.67	1393000	FALSE	TRUE	TRUE	MAG	Tully et al (2018)	35	3	1316	944.724
MAGsDB_PAFP01	d__Bacteria	p__Proteobacteria	c__Alphaproteobacteria	o__Pelagibacterales	f__Pelagibacteraceae	g__GCA-002704185	s__GCA-002704185 sp002704185	68.45	2.38	50	775528	FALSE	FALSE	TRUE	MAG	Tully et al (2018)	16	1	894	1152.76
MAGsDB_PAFQ01	d__Bacteria	p__Proteobacteria	c__Gammaproteobacteria	o__GCA-002705445	f__GCA-002705445	g__GCA-2705445		58.25	3.59	95.45	962851	FALSE	FALSE	TRUE	MAG	Tully et al (2018)	12	0	1094	1136.21
MAGsDB_PAFS01	d__Bacteria	p__Proteobacteria	c__Gammaproteobacteria	o__Pseudomonadales	f__Litoricolaceae	g__Litoricola	s__Litoricola sp002705325	90.2	6.51	84	1967603	FALSE	TRUE	TRUE	MAG	Tully et al (2018)	6	0	2056	1044.93
MAGsDB_PAFW01	d__Bacteria	p__Marinisomatota	c__Marinisomatia	o__SCGC-AAA003-L08	f__TMED161	g__TMED161		51.65	2.2	0	892794	FALSE	FALSE	TRUE	MAG	Tully et al (2018)	5	0	837	937.506
MAGsDB_PAFY01	d__Bacteria	p__Marinisomatota	c__Marinisomatia	o__Marinisomatales	f__UBA1611			91.21	9.89	18.18	2656395	FALSE	TRUE	TRUE	MAG	Tully et al (2018)	19	3	2253	848.142
MAGsDB_PAGB01	d__Bacteria	p__Proteobacteria	c__Alphaproteobacteria	o__UBA7985	f__UBA7985	g__UBA7985	s__UBA7985 sp002711265	79.36	2.39	83.33	2200859	FALSE	TRUE	TRUE	MAG	Tully et al (2018)	2	0	1998	907.827
MAGsDB_PAGD01	d__Bacteria	p__Proteobacteria	c__Alphaproteobacteria	o__Rhizobiales	f__TMED25	g__MED-G09	s__MED-G09 sp002704345	74.37	2.83	90	1159914	FALSE	FALSE	TRUE	MAG	Tully et al (2018)	27	5	1187	1023.35
MAGsDB_PAGH01	d__Bacteria	p__Proteobacteria	c__Gammaproteobacteria	o__Pseudomonadales	f__Halieaceae	g__Luminiphilus		55.9	2.92	100	1103347	FALSE	FALSE	TRUE	MAG	Tully et al (2018)	8	0	1046	948.025
MAGsDB_PAGI01	d__Bacteria	p__Proteobacteria	c__Alphaproteobacteria	o__Rhodobacterales	f__Rhodobacteraceae	g__HIMB11	s__HIMB11 sp002704465	63.62	2.51	66.67	1428744	FALSE	FALSE	TRUE	MAG	Tully et al (2018)	77	5	1419	993.18
MAGsDB_PAGJ01	d__Bacteria	p__Proteobacteria	c__Alphaproteobacteria	o__Rhodobacterales	f__UBA8317	g__UBA8317	s__UBA8317 sp002469865	94.66	8.8	100	2165014	FALSE	TRUE	TRUE	MAG	Tully et al (2018)	0	0	2220	1025.4
MAGsDB_PAGL01	d__Bacteria	p__Marinisomatota	c__Marinisomatia	o__Marinisomatales	f__Marinisomataceae	g__Marinisoma		55.72	2.2	50	614469	FALSE	FALSE	TRUE	MAG	Tully et al (2018)	41	6	653	1062.71
MAGsDB_PAGM01	d__Bacteria	p__Proteobacteria	c__Alphaproteobacteria	o__Pelagibacterales	f__Pelagibacteraceae	g__Pelagibacter		52.66	2.41	0	481559	FALSE	FALSE	TRUE	MAG	Tully et al (2018)	52	6	552	1146.28
MAGsDB_PAGN01	d__Bacteria	p__Bacteroidota	c__Bacteroidia	o__Flavobacteriales	f__Flavobacteriaceae	g__TMED96		51.1	2.67	62.86	1169409	FALSE	FALSE	TRUE	MAG	Tully et al (2018)	23	0	1118	956.038
MAGsDB_PAGO01	d__Bacteria	p__Verrucomicrobiota	c__Verrucomicrobiae	o__Opitutales	f__Puniceicoccaceae	g__BACL24		50.44	2.68	91.67	865412	FALSE	FALSE	TRUE	MAG	Tully et al (2018)	35	3	820	947.526
MAGsDB_PAGP01	d__Bacteria	p__Proteobacteria	c__Alphaproteobacteria	o__Pelagibacterales	f__Pelagibacteraceae	g__GCA-2704625		59.04	2.41	0	523719	FALSE	FALSE	TRUE	MAG	Tully et al (2018)	30	2	577	1101.74
MAGsDB_PAGQ01	d__Bacteria	p__Bdellovibrionota	c__Bacteriovoracia	o__Bacteriovoracales	f__Bacteriovoracaceae	g__UBA1511		51.46	0.89	0	1999933	FALSE	FALSE	TRUE	MAG	Tully et al (2018)	2	0	2002	1001.03
MAGsDB_PAGR01	d__Bacteria	p__Proteobacteria	c__Gammaproteobacteria	o__GCA-002705445	f__GCA-002705445	g__GCA-2705445	s__GCA-2705445 sp002705445	62.07	1.72	0	880396	FALSE	FALSE	TRUE	MAG	Tully et al (2018)	44	2	958	1088.15
MAGsDB_PAGS01	d__Bacteria	p__Proteobacteria	c__Gammaproteobacteria	o__Pseudomonadales	f__Halieaceae	g__Luminiphilus	s__Luminiphilus sp002705465	64.06	1.1	0	1291529	FALSE	FALSE	TRUE	MAG	Tully et al (2018)	50	8	1313	1016.62
MAGsDB_PAGT01	d__Bacteria	p__Bacteroidota	c__Bacteroidia	o__Flavobacteriales	f__Flavobacteriaceae	g__MAG-121220-bin8	s__MAG-121220-bin8 sp002705485	84.56	4.41	11.11	1565810	FALSE	TRUE	TRUE	MAG	Tully et al (2018)	24	2	1526	974.575
MAGsDB_PAGW01	d__Bacteria	p__SAR324	c__SAR324	o__SAR324	f__NAC60-12	g__Arctic96AD-7	s__Arctic96AD-7 sp002704555	70.31	1.05	100	1969713	FALSE	FALSE	TRUE	MAG	Tully et al (2018)	17	1	1827	927.546
MAGsDB_PAGX01	d__Bacteria	p__Proteobacteria	c__Gammaproteobacteria	o__Pseudomonadales	f__Porticoccaceae	g__AAA300-D14	s__AAA300-D14 sp002711285	53.45	0	0	804302	FALSE	FALSE	TRUE	MAG	Tully et al (2018)	27	2	766	952.379
MAGsDB_PAGZ01	d__Bacteria	p__Proteobacteria	c__Alphaproteobacteria	o__Pelagibacterales	f__Pelagibacteraceae	g__GCA-2704625	s__GCA-2704625 sp002704625	81.93	4.67	0	1263754	FALSE	TRUE	TRUE	MAG	Tully et al (2018)	36	5	1370	1084.07
MAGsDB_PAHA01	d__Bacteria	p__Bacteroidota	c__Bacteroidia	o__Flavobacteriales	f__Flavobacteriaceae	g__UBA8316	s__UBA8316 sp002711215	94.85	5.28	91.67	2205922	FALSE	TRUE	TRUE	MAG	Tully et al (2018)	12	0	1976	895.771
MAGsDB_PAHB01	d__Bacteria	p__Proteobacteria	c__Gammaproteobacteria	o__Burkholderiales	f__SG8-40	g__GCA-2704665	s__GCA-2704665 sp002704665	76.36	1.83	0	1666933	FALSE	TRUE	TRUE	MAG	Tully et al (2018)	25	0	1739	1043.23
MAGsDB_PAHC01	d__Bacteria	p__Proteobacteria	c__Alphaproteobacteria	o__Rhizobiales	f__TMED25	g__TMED25	s__TMED25 sp002704755	93.27	3.91	90	1607798	TRUE	TRUE	TRUE	MAG	Tully et al (2018)	3	0	1695	1054.24
MAGsDB_PAHD01	d__Bacteria	p__Marinisomatota	c__Marinisomatia	o__SCGC-AAA003-L08	f__GCA-002707645	g__GCA-002707645	s__GCA-002707645 sp002704685	96.7	6.59	75	1674183	FALSE	TRUE	TRUE	MAG	Tully et al (2018)	13	0	1562	932.992
MAGsDB_PAHE01	d__Bacteria	p__Proteobacteria	c__Gammaproteobacteria	o__Pseudomonadales	f__HTCC2089	g__UBA4421		53.14	1.45	55.56	1452693	FALSE	FALSE	TRUE	MAG	Tully et al (2018)	12	0	1414	973.365
MAGsDB_PAHI01	d__Bacteria	p__Marinisomatota	c__Marinisomatia	o__SCGC-AAA003-L08	f__GCA-002719095	g__GCA-002719095	s__GCA-002719095 sp002705575	92.31	4.95	0	1950198	TRUE	TRUE	TRUE	MAG	Tully et al (2018)	5	0	1909	978.875
MAGsDB_PAHJ01	d__Bacteria	p__Proteobacteria	c__Alphaproteobacteria	o__UBA7985	f__UBA7985	g__UBA7985	s__UBA7985 sp002705565	86.83	1.74	0	2996585	FALSE	TRUE	TRUE	MAG	Tully et al (2018)	1	0	2718	907.033
MAGsDB_PAHL01	d__Bacteria	p__Bacteroidota	c__Bacteroidia	o__Flavobacteriales	f__Flavobacteriaceae	g__GCA-002723295	s__GCA-002723295 sp002711185	95.47	8.46	21.05	1822488	FALSE	TRUE	TRUE	MAG	Tully et al (2018)	30	3	1759	965.164
MAGsDB_PAHN01	d__Bacteria	p__Bacteroidota	c__Bacteroidia	o__Flavobacteriales	f__BACL11	g__GCA-2711125	s__GCA-2711125 sp002711125	97.04	0.54	0	1691798	TRUE	TRUE	TRUE	MAG	Tully et al (2018)	32	2	1525	901.408
MAGsDB_PAHO01	d__Bacteria	p__Planctomycetota	c__Phycisphaerae	o__Phycisphaerales	f__SM1A02	g__UBA8653	s__UBA8653 sp002705085	90.81	1.14	50	1975315	TRUE	TRUE	TRUE	MAG	Tully et al (2018)	9	0	1747	884.416
MAGsDB_PAHP01	d__Bacteria	p__Bacteroidota	c__Bacteroidia	o__Flavobacteriales	f__BACL11	g__GCA-2705205	s__GCA-2705205 sp002705205	67.24	0	0	1210766	FALSE	FALSE	TRUE	MAG	Tully et al (2018)	7	0	1079	891.171
MAGsDB_PAHQ01	d__Bacteria	p__Verrucomicrobiota	c__Verrucomicrobiae	o__Verrucomicrobiales	f__DEV007	g__EC70	s__EC70 sp002705125	87.01	2.04	71.43	2975687	FALSE	TRUE	TRUE	MAG	Tully et al (2018)	26	2	2452	824.011
MAGsDB_PAHS01	d__Bacteria	p__Proteobacteria	c__Alphaproteobacteria	o__Rhodobacterales	f__Rhodobacteraceae	g__HIMB11	s__HIMB11 sp002711145	62.67	0.86	100	1447433	FALSE	FALSE	TRUE	MAG	Tully et al (2018)	32	3	1460	1008.68
MAGsDB_PAHT02	d__Bacteria	p__Proteobacteria	c__Alphaproteobacteria	o__Rhodobacterales	f__Rhodobacteraceae	g__GCA-002705045	s__GCA-002705045 sp002705045	94.77	0.39	66.67	2235388	TRUE	TRUE	TRUE	MAG	Tully et al (2018)	26	0	2198	983.274
MAGsDB_PAHU01	d__Archaea	p__Thermoplasmatota	c__Poseidoniia	o__Poseidoniales	f__Thalassoarchaeaceae	g__MGIIb-N1		50.79	1.87	66.67	1513405	FALSE	FALSE	TRUE	MAG	Tully et al (2018)	4	0	1526	1008.32
MAGsDB_PAHW01	d__Bacteria	p__Actinobacteriota	c__Acidimicrobiia	o__Microtrichales	f__TK06	g__UBA2110	s__UBA2110 sp002705305	95.3	3.85	20	2540084	TRUE	TRUE	TRUE	MAG	Tully et al (2018)	0	0	2508	987.369
MAGsDB_PAHY01	d__Bacteria	p__Planctomycetota	c__UBA1135	o__UBA1135	f__UBA1135	g__GCA-2705055	s__GCA-2705055 sp002705055	95.16	1.08	0	3853292	TRUE	TRUE	TRUE	MAG	Tully et al (2018)	21	4	3225	836.947
MAGsDB_PAHZ01	d__Bacteria	p__Chloroflexota	c__Dehalococcoidia	o__SAR202	f__GCA-002694895	g__GCA-002694895	s__GCA-002694895 sp002711005	83.69	1.98	100	1277955	FALSE	TRUE	TRUE	MAG	Tully et al (2018)	34	5	1301	1018.03
MAGsDB_PAIA01	d__Bacteria	p__Bacteroidota	c__Bacteroidia	o__Flavobacteriales	f__Flavobacteriaceae	g__MED-G13		52.02	1.1	100	737320	FALSE	FALSE	TRUE	MAG	Tully et al (2018)	29	2	676	916.834
MAGsDB_PAIC01	d__Bacteria	p__Proteobacteria	c__Alphaproteobacteria	o__TMED127	f__TMED127	g__MED-G10		51.65	1.1	100	772457	FALSE	FALSE	TRUE	MAG	Tully et al (2018)	37	1	866	1121.1
MAGsDB_PAIE01	d__Bacteria	p__Bacteroidota	c__Bacteroidia	o__Flavobacteriales	f__GCA-002722245	g__GCA-002722245		87.93	8.46	0	1986386	FALSE	TRUE	TRUE	MAG	Tully et al (2018)	6	0	1776	894.086
MAGsDB_PAIF01	d__Bacteria	p__Marinisomatota	c__Marinisomatia	o__SCGC-AAA003-L08	f__GCA-002707645			86.81	9.89	66.67	1664743	FALSE	TRUE	TRUE	MAG	Tully et al (2018)	34	3	1507	905.245
MAGsDB_PAIG01	d__Bacteria	p__Chloroflexota	c__Dehalococcoidia	o__SAR202	f__UBA2962	g__UBA2962		54.79	2.42	66.67	1216543	FALSE	FALSE	TRUE	MAG	Tully et al (2018)	0	0	1196	983.114
MAGsDB_PAIH01	d__Bacteria	p__Planctomycetota	c__UBA8108	o__UBA1146	f__UBA1146	g__UBA1146	s__UBA1146 sp002711105	96.17	6.45	85.71	3709474	FALSE	TRUE	TRUE	MAG	Tully et al (2018)	0	0	2896	780.704
MAGsDB_PAIK01	d__Bacteria	p__Acidobacteriota	c__Vicinamibacteria	o__Vicinamibacterales	f__UBA8438	g__UBA8438		51.23	2.53	35	2596056	FALSE	FALSE	TRUE	MAG	Tully et al (2018)	0	0	2312	890.582
MAGsDB_PAIL01	d__Archaea	p__Thermoplasmatota	c__Poseidoniia	o__MGIII	f__CG-Epi1	g__CG-Epi1		53.36	3.2	16.67	777458	FALSE	FALSE	TRUE	MAG	Tully et al (2018)	8	0	756	972.4
MAGsDB_PAIR01	d__Bacteria	p__Marinisomatota	c__Marinisomatia	o__Marinisomatales	f__TCS55	g__TCS55	s__TCS55 sp002704905	66.97	3.3	66.67	1186161	FALSE	FALSE	TRUE	MAG	Tully et al (2018)	2	0	1163	980.474
MAGsDB_PAIS01	d__Bacteria	p__Proteobacteria	c__Alphaproteobacteria	o__Sphingomonadales	f__Sphingomonadaceae	g__Sphingomonas	s__Sphingomonas sp002705005	79.62	4.35	52.17	3540613	FALSE	TRUE	TRUE	MAG	Tully et al (2018)	1	0	3455	975.82
MAGsDB_PAIT01	d__Bacteria	p__Proteobacteria	c__Gammaproteobacteria	o__Pseudomonadales	f__Pseudohongiellaceae	g__UBA9145	s__UBA9145 sp002712055	58.62	3.45	100	1436732	FALSE	FALSE	TRUE	MAG	Tully et al (2018)	0	0	1333	927.8
MAGsDB_PAIV01	d__Bacteria	p__Marinisomatota	c__Marinisomatia	o__SCGC-AAA003-L08	f__GCA-002719095			93.41	8.79	36.36	1625503	FALSE	TRUE	TRUE	MAG	Tully et al (2018)	28	2	1511	929.558
MAGsDB_PAIY01	d__Bacteria	p__Planctomycetota	c__Phycisphaerae	o__Phycisphaerales	f__Phycisphaeraceae	g__UBA7800	s__UBA7800 sp002704825	83.11	3.51	25	6416023	FALSE	TRUE	TRUE	MAG	Tully et al (2018)	13	1	5140	801.119
MAGsDB_PAIZ01	d__Bacteria	p__Marinisomatota	c__Marinisomatia	o__SCGC-AAA003-L08	f__GCA-002719095			85.31	9.39	9.09	1669566	FALSE	TRUE	TRUE	MAG	Tully et al (2018)	20	5	1575	943.359
MAGsDB_PAJA01	d__Bacteria	p__Nitrospinota	c__Nitrospinia	o__Nitrospinales	f__Nitrospinaceae	g__LS-NOB	s__LS-NOB sp002705185	76.87	3.42	0	1832975	FALSE	TRUE	TRUE	MAG	Tully et al (2018)	12	0	1758	959.097
MAGsDB_PAJB01	d__Bacteria	p__Chloroflexota	c__Dehalococcoidia	o__UBA2979	f__GCA-002718395	g__GCA-002718395	s__GCA-002718395 sp002710905	71.66	3.7	0	1189715	FALSE	FALSE	TRUE	MAG	Tully et al (2018)	21	2	1205	1012.85
MAGsDB_PAJC01	d__Bacteria	p__Planctomycetota	c__Planctomycetes	o__Pirellulales	f__Pirellulaceae	g__UBA721	s__UBA721 sp002705165	67.86	2.6	0	2943028	FALSE	FALSE	TRUE	MAG	Tully et al (2018)	21	3	2393	813.108
MAGsDB_PAJD01	d__Bacteria	p__Marinisomatota	c__Marinisomatia	o__SCGC-AAA003-L08	f__GCA-002707645	g__GCA-002707645	s__GCA-002707645 sp002705605	92.12	6.23	27.5	1642075	FALSE	TRUE	TRUE	MAG	Tully et al (2018)	17	4	1531	932.357
MAGsDB_PAJF01	d__Bacteria	p__Proteobacteria	c__Gammaproteobacteria	o__Ga0077536	f__Ga0077536	g__UBA4457		56.91	2.28	11.11	1553448	FALSE	FALSE	TRUE	MAG	Tully et al (2018)	25	5	1577	1015.16
MAGsDB_PAJG01	d__Bacteria	p__Chloroflexota	c__Dehalococcoidia	o__UBA1151	f__TMED-70	g__TMED-70		51.16	2.97	25	631042	FALSE	FALSE	TRUE	MAG	Tully et al (2018)	20	1	628	995.179
MAGsDB_PAJI01	d__Bacteria	p__Bacteroidota	c__Bacteroidia	o__Flavobacteriales	f__1G12	g__GCA-2705995	s__GCA-2705995 sp002705995	99.19	1.61	66.67	4489342	TRUE	TRUE	TRUE	MAG	Tully et al (2018)	0	0	4020	895.454
MAGsDB_PAJL01	d__Bacteria	p__Bacteroidota	c__Bacteroidia	o__Flavobacteriales	f__Flavobacteriaceae	g__Winogradskyella	s__Winogradskyella sp002706045	69.63	1.98	63.64	2815064	FALSE	FALSE	TRUE	MAG	Tully et al (2018)	0	0	2686	954.152
MAGsDB_PAJM01	d__Archaea	p__Thermoplasmatota	c__Poseidoniia	o__Poseidoniales	f__Poseidoniaceae	g__MGIIa-L2	s__MGIIa-L2 sp002706065	81.6	0.8	100	1891523	FALSE	TRUE	TRUE	MAG	Tully et al (2018)	9	0	1629	861.211
MAGsDB_PAJN01	d__Archaea	p__Thermoplasmatota	c__Poseidoniia	o__Poseidoniales	f__Poseidoniaceae	g__MGIIa-K1	s__MGIIa-K1 sp002710205	71.05	0.8	80	1669352	FALSE	FALSE	TRUE	MAG	Tully et al (2018)	17	0	1446	866.204
MAGsDB_PAJP01	d__Bacteria	p__Proteobacteria	c__Gammaproteobacteria	o__Nitrosococcales	f__Methylophagaceae	g__Methylophaga	s__Methylophaga sp002706095	100	1.03	12.5	3568991	TRUE	TRUE	TRUE	MAG	Tully et al (2018)	2	0	3663	1026.34
MAGsDB_PAJR01	d__Bacteria	p__Proteobacteria	c__Alphaproteobacteria	o__Rhodobacterales	f__Rhodobacteraceae	g__Nioella	s__Nioella sp002710305	82.79	0.74	50	3127146	FALSE	TRUE	TRUE	MAG	Tully et al (2018)	0	0	3159	1010.19
MAGsDB_PAJW01	d__Bacteria	p__Proteobacteria	c__Gammaproteobacteria	o__SAR86	f__D2472	g__SAR86A	s__SAR86A sp002710265	64.32	1.15	0	1167504	FALSE	FALSE	TRUE	MAG	Tully et al (2018)	33	2	1181	1011.56
MAGsDB_PAJZ01	d__Bacteria	p__Verrucomicrobiota	c__Verrucomicrobiae	o__Pedosphaerales	f__UBA1100	g__UBA1100	s__UBA1100 sp002710335	56.54	0.34	0	1674368	FALSE	FALSE	TRUE	MAG	Tully et al (2018)	2	0	1518	906.611
MAGsDB_PAKC01	d__Bacteria	p__Bdellovibrionota	c__Bacteriovoracia	o__Bacteriovoracales	f__Bacteriovoracaceae	g__GCA-2706205	s__GCA-2706205 sp002706205	81.19	2.23	75	2895303	FALSE	TRUE	TRUE	MAG	Tully et al (2018)	4	0	2832	978.136
MAGsDB_PAKE01	d__Bacteria	p__Bacteroidota	c__Bacteroidia	o__Flavobacteriales	f__BACL11	g__GCA-002697625	s__GCA-002697625 sp002710495	86.75	3.23	90	1566675	FALSE	TRUE	TRUE	MAG	Tully et al (2018)	20	1	1462	933.187
MAGsDB_PAKF01	d__Bacteria	p__Marinisomatota	c__Marinisomatia	o__Marinisomatales	f__Marinisomataceae	g__Marinisoma	s__Marinisoma sp002710515	55.88	0	0	577623	FALSE	FALSE	TRUE	MAG	Tully et al (2018)	41	11	613	1061.25
MAGsDB_PAKJ01	d__Archaea	p__Crenarchaeota	c__Nitrososphaeria	o__Nitrososphaerales	f__Nitrosopumilaceae	g__Nitrosopelagicus		57.28	1.94	0	624436	FALSE	FALSE	TRUE	MAG	Tully et al (2018)	4	0	797	1276.35
MAGsDB_PAKP01	d__Bacteria	p__Proteobacteria	c__Alphaproteobacteria	o__Sneathiellales	f__Sneathiellaceae	g__Sneathiella	s__Sneathiella sp002706985	90	1.3	33.33	3323472	TRUE	TRUE	TRUE	MAG	Tully et al (2018)	0	0	3347	1007.08
MAGsDB_PAKT01	d__Bacteria	p__Proteobacteria	c__Gammaproteobacteria	o__Pseudomonadales	f__Spongiibacteraceae	g__UBA5047	s__UBA5047 sp002710725	74.1	0.52	0	2911050	FALSE	FALSE	TRUE	MAG	Tully et al (2018)	0	0	2766	950.173
MAGsDB_PAKW01	d__Bacteria	p__Proteobacteria	c__Gammaproteobacteria	o__Pseudomonadales	f__Oleiphilaceae	g__Marinobacter	s__Marinobacter sp002707215	63.29	1.02	50	2245055	FALSE	FALSE	TRUE	MAG	Tully et al (2018)	1	0	2155	959.887
MAGsDB_PAKY01	d__Bacteria	p__Planctomycetota	c__Phycisphaerae	o__Phycisphaerales	f__SM1A02	g__GCA-2706885	s__GCA-2706885 sp002706885	85.23	0.31	0	3566898	FALSE	TRUE	TRUE	MAG	Tully et al (2018)	0	0	3009	843.59
MAGsDB_PAKZ01	d__Bacteria	p__Proteobacteria	c__Alphaproteobacteria	o__Rhizobiales	f__Rhizobiaceae	g__Ahrensia	s__Ahrensia sp002706335	99.19	2.51	10	5115071	TRUE	TRUE	TRUE	MAG	Tully et al (2018)	0	0	4984	974.376
MAGsDB_PALA01	d__Bacteria	p__Proteobacteria	c__Alphaproteobacteria	o__Rhodobacterales	f__Rhodobacteraceae	g__Pseudooceanicola_B	s__Pseudooceanicola_B sp002706905	98.16	3.17	5.26	4779610	TRUE	TRUE	TRUE	MAG	Tully et al (2018)	0	0	4559	953.844
MAGsDB_PALD01	d__Bacteria	p__Bacteroidota	c__Bacteroidia	o__Flavobacteriales	f__Flavobacteriaceae	g__Leeuwenhoekiella	s__Leeuwenhoekiella sp002710685	99.24	5.6	0	4988172	FALSE	TRUE	TRUE	MAG	Tully et al (2018)	3	0	4357	873.466
MAGsDB_PALE01	d__Bacteria	p__Proteobacteria	c__Alphaproteobacteria	o__Sphingomonadales	f__Sphingomonadaceae	g__Erythrobacter	s__Erythrobacter sp002706445	65.87	0.15	50	2246594	FALSE	FALSE	TRUE	MAG	Tully et al (2018)	0	0	2205	981.486
MAGsDB_PALG01	d__Bacteria	p__Bacteroidota	c__Bacteroidia	o__Flavobacteriales	f__Flavobacteriaceae	g__BACL21	s__BACL21 sp002707025	98.35	0.19	0	3046076	TRUE	TRUE	TRUE	MAG	Tully et al (2018)	10	0	2848	934.973
MAGsDB_PALK01	d__Bacteria	p__Proteobacteria	c__Alphaproteobacteria	o__TMED127	f__TMED127	g__GCA-2710765	s__GCA-2710765 sp002710765	66.53	1.1	0	1628373	FALSE	FALSE	TRUE	MAG	Tully et al (2018)	22	2	1797	1103.56
MAGsDB_PALM01	d__Bacteria	p__Bacteroidota	c__Bacteroidia	o__Flavobacteriales	f__koll-22	g__UBA1494	s__UBA1494 sp002706365	98.92	0.27	0	3018417	TRUE	TRUE	TRUE	MAG	Tully et al (2018)	0	0	2652	878.606
MAGsDB_PALN01	d__Bacteria	p__Proteobacteria	c__Alphaproteobacteria	o__Rhodospirillales_A	f__UBA1479	g__UBA1479	s__UBA1479 sp002706405	94.03	3.87	9.09	3623736	TRUE	TRUE	TRUE	MAG	Tully et al (2018)	0	0	3451	952.332
MAGsDB_PALO01	d__Bacteria	p__Bacteroidota	c__Bacteroidia	o__Flavobacteriales	f__TMED113	g__GCA-2706465	s__GCA-2706465 sp002706465	65.75	0.04	0	1030476	FALSE	FALSE	TRUE	MAG	Tully et al (2018)	9	0	956	927.727
MAGsDB_PALT01	d__Bacteria	p__Proteobacteria	c__Alphaproteobacteria	o__Rhodobacterales	f__Rhodobacteraceae	g__GCA-2706605	s__GCA-2706605 sp002706605	99.39	2.64	0	3574957	TRUE	TRUE	TRUE	MAG	Tully et al (2018)	0	0	3526	986.306
MAGsDB_PALU01	d__Bacteria	p__Proteobacteria	c__Alphaproteobacteria	o__TMED127	f__TMED127	g__GCA-2715305	s__GCA-2715305 sp002706585	62.64	1.1	0	1177173	FALSE	FALSE	TRUE	MAG	Tully et al (2018)	17	1	1263	1072.91
MAGsDB_PALV01	d__Bacteria	p__Proteobacteria	c__Gammaproteobacteria	o__Pseudomonadales	f__Pseudohongiellaceae	g__Pseudohongiella	s__Pseudohongiella sp002706685	97.41	0.43	0	3640499	TRUE	TRUE	TRUE	MAG	Tully et al (2018)	0	0	3252	893.284
MAGsDB_PALW01	d__Bacteria	p__Proteobacteria	c__Gammaproteobacteria	o__Pseudomonadales	f__Porticoccaceae	g__AAA300-D14	s__AAA300-D14 sp002710745	61.28	0.19	100	1410392	FALSE	FALSE	TRUE	MAG	Tully et al (2018)	20	1	1345	953.636
MAGsDB_PALX01	d__Bacteria	p__Proteobacteria	c__Alphaproteobacteria	o__Micavibrionales	f__Micavibrionaceae	g__UBA9664	s__UBA9664 sp002710775	80.92	2.17	80	1659661	FALSE	TRUE	TRUE	MAG	Tully et al (2018)	19	0	1693	1020.09
MAGsDB_PALY01	d__Bacteria	p__Myxococcota	c__UBA796	o__UBA796	f__UBA796	g__GCA-2707085	s__GCA-2707085 sp002707085	61.2	1.94	0	3873783	FALSE	FALSE	TRUE	MAG	Tully et al (2018)	3	0	3445	889.312
MAGsDB_PALZ01	d__Bacteria	p__Proteobacteria	c__Gammaproteobacteria	o__Pseudomonadales	f__Halieaceae	g__Haliea	s__Haliea salexigens	99.78	1.2	0	4069214	TRUE	TRUE	TRUE	MAG	Tully et al (2018)	0	0	3732	917.13
MAGsDB_PAMB01	d__Bacteria	p__Chloroflexota	c__Dehalococcoidia	o__UBA1151	f__Bin127	g__UBA9455	s__UBA9455 sp002313245	50.99	0	0	1312262	FALSE	FALSE	TRUE	MAG	Tully et al (2018)	0	0	1232	938.837
MAGsDB_PAMC01	d__Bacteria	p__Patescibacteria	c__Paceibacteria	o__UBA9983_A	f__UBA2163	g__OLB19	s__OLB19 sp002710785	70.04	0	0	821961	FALSE	FALSE	TRUE	MAG	Tully et al (2018)	0	0	865	1052.36
MAGsDB_PAMD01	d__Bacteria	p__Bacteroidota	c__Bacteroidia	o__Flavobacteriales	f__UBA7430	g__GCA-2707145	s__GCA-2707145 sp002707145	62.9	2.15	0	1219027	FALSE	FALSE	TRUE	MAG	Tully et al (2018)	1	0	1109	909.742
MAGsDB_PAME01	d__Bacteria	p__Bacteroidota	c__Bacteroidia	o__Flavobacteriales	f__1G12	g__UBA6770	s__UBA6770 sp002707155	100	6.34	0	3038449	FALSE	TRUE	TRUE	MAG	Tully et al (2018)	1	0	2735	900.13
MAGsDB_PAMF01	d__Bacteria	p__Chloroflexota	c__Dehalococcoidia	o__UBA3495	f__UBA3495	g__GCA-2707185	s__GCA-2707185 sp002707185	69.36	2.97	0	1805699	FALSE	FALSE	TRUE	MAG	Tully et al (2018)	0	0	1784	987.983
MAGsDB_PAMG01	d__Bacteria	p__Bacteroidota	c__Bacteroidia	o__Flavobacteriales	f__TMED113	g__GCA-002707245	s__GCA-002707245 sp002707245	69.77	1.76	16.67	1181539	FALSE	FALSE	TRUE	MAG	Tully et al (2018)	5	0	1057	894.596
MAGsDB_PAMH01	d__Bacteria	p__Proteobacteria	c__Gammaproteobacteria	o__UBA1113	f__UBA1113	g__GCA-2707205	s__GCA-2707205 sp002707205	95.93	0.62	50	2119617	TRUE	TRUE	TRUE	MAG	Tully et al (2018)	5	0	2041	962.91
MAGsDB_PAMI01	d__Bacteria	p__Bacteroidota	c__Bacteroidia	o__Flavobacteriales	f__BACL11	g__UBA8444		58.6	3.05	8.33	1270952	FALSE	FALSE	TRUE	MAG	Tully et al (2018)	10	0	1201	944.961
MAGsDB_PAMK01	d__Bacteria	p__Patescibacteria	c__Paceibacteria	o__UBA9983_A	f__UBA2163	g__OLB19		65.92	3.37	0	688220	FALSE	FALSE	TRUE	MAG	Tully et al (2018)	0	0	790	1147.89
MAGsDB_PAML01	d__Bacteria	p__Proteobacteria	c__Alphaproteobacteria	o__TMED127	f__TMED127	g__GCA-002690875		54.45	4.17	20	893270	FALSE	FALSE	TRUE	MAG	Tully et al (2018)	36	2	994	1112.77
MAGsDB_PAMM01	d__Bacteria	p__Bacteroidota	c__Bacteroidia	o__Flavobacteriales	f__Flavobacteriaceae			57.1	2.05	0	1761991	FALSE	FALSE	TRUE	MAG	Tully et al (2018)	1	0	1558	884.227
MAGsDB_PAMN02	d__Archaea	p__Thermoplasmatota	c__Poseidoniia	o__Poseidoniales	f__Poseidoniaceae	g__MGIIa-K1	s__MGIIa-K1 sp002707335	55.78	0.8	0	1298303	FALSE	FALSE	TRUE	MAG	Tully et al (2018)	9	0	1097	844.949
MAGsDB_PAMO01	d__Bacteria	p__Proteobacteria	c__Gammaproteobacteria	o__Pseudomonadales	f__HTCC2089	g__UBA2965	s__UBA2965 sp002707325	56.11	0.86	100	853364	FALSE	FALSE	TRUE	MAG	Tully et al (2018)	3	0	898	1052.31
MAGsDB_PAMP01	d__Bacteria	p__Marinisomatota	c__Marinisomatia	o__Marinisomatales	f__UBA1611	g__UBA1611		54.95	3.3	33.33	1320795	FALSE	FALSE	TRUE	MAG	Tully et al (2018)	0	0	1266	958.514
MAGsDB_PAMR01	d__Bacteria	p__Proteobacteria	c__Gammaproteobacteria	o__Pseudomonadales	f__HTCC2089	g__UBA11889	s__UBA11889 sp002708205	74.91	1.85	0	2543940	FALSE	FALSE	TRUE	MAG	Tully et al (2018)	8	0	2398	942.632
MAGsDB_PAMS01	d__Bacteria	p__Bacteroidota	c__Bacteroidia	o__Flavobacteriales	f__TMED113	g__GCA-002701365		57.83	1.61	100	908112	FALSE	FALSE	TRUE	MAG	Tully et al (2018)	12	0	836	920.591
MAGsDB_PAMU01	d__Bacteria	p__Proteobacteria	c__Gammaproteobacteria	o__GCA-002705445	f__GCA-002716945	g__GCA-2698665		54.77	2.96	73.68	817311	FALSE	FALSE	TRUE	MAG	Tully et al (2018)	39	4	893	1092.61
MAGsDB_PAMV01	d__Bacteria	p__Bacteroidota	c__Bacteroidia	o__Cytophagales	f__Cyclobacteriaceae	g__UBA4465		54.24	1.59	0	1314383	FALSE	FALSE	TRUE	MAG	Tully et al (2018)	1	0	1224	931.235
MAGsDB_PAMW01	d__Bacteria	p__Bacteroidota	c__Bacteroidia	o__Flavobacteriales	f__Flavobacteriaceae	g__MAG-121220-bin8		50.68	1.84	0	870741	FALSE	FALSE	TRUE	MAG	Tully et al (2018)	20	1	876	1006.04
MAGsDB_PAMY01	d__Bacteria	p__Bacteroidota	c__Bacteroidia	o__Flavobacteriales	f__Flavobacteriaceae	g__MED-G13		58.42	3.9	30.43	1199400	FALSE	FALSE	TRUE	MAG	Tully et al (2018)	36	2	1110	925.463
MAGsDB_PAMZ01	d__Bacteria	p__Bdellovibrionota	c__Bacteriovoracia	o__Bacteriovoracales	f__Bacteriovoracaceae	g__GCA-2707495	s__GCA-2707495 sp002707495	84.08	2.46	0	3358635	FALSE	TRUE	TRUE	MAG	Tully et al (2018)	1	0	3255	969.144
MAGsDB_PANA01	d__Bacteria	p__Proteobacteria	c__Gammaproteobacteria	o__Berkiellales	f__GCA-2708265	g__GCA-2708265	s__GCA-2708265 sp002708265	92.53	0.86	0	1687414	TRUE	TRUE	TRUE	MAG	Tully et al (2018)	3	0	1532	907.898
MAGsDB_PANC01	d__Bacteria	p__Bacteroidota	c__Bacteroidia	o__Bacteroidales	f__F082	g__GCA-002708315	s__GCA-002708315 sp002708315	79.57	0.81	0	2002729	FALSE	TRUE	TRUE	MAG	Tully et al (2018)	2	0	1673	835.36
MAGsDB_PAND01	d__Bacteria	p__Bacteroidota	c__Bacteroidia	o__Flavobacteriales	f__Cryomorphaceae	g__UBA10364	s__UBA10364 sp002707525	90.86	1.86	22.22	2112507	TRUE	TRUE	TRUE	MAG	Tully et al (2018)	1	0	1970	932.541
MAGsDB_PANE01	d__Bacteria	p__Proteobacteria	c__Alphaproteobacteria	o__Nisaeales	f__Nisaeaceae	g__UBA7326	s__UBA7326 sp002708305	87.17	0.43	0	3226690	FALSE	TRUE	TRUE	MAG	Tully et al (2018)	6	0	3048	944.621
MAGsDB_PANG01	d__Bacteria	p__Planctomycetota	c__Planctomycetes	o__Pirellulales	f__Pirellulaceae	g__SAT2750	s__SAT2750 sp002708345	56.03	0	0	1910127	FALSE	FALSE	TRUE	MAG	Tully et al (2018)	0	0	1550	811.464
MAGsDB_PANH01	d__Bacteria	p__Proteobacteria	c__Gammaproteobacteria	o__UBA4486	f__UBA4486	g__UBA11869		58.03	2.17	14.29	815992	FALSE	FALSE	TRUE	MAG	Tully et al (2018)	2	0	830	1017.17
MAGsDB_PANI01	d__Bacteria	p__Proteobacteria	c__Alphaproteobacteria	o__Rickettsiales	f__UBA1997	g__SAT2731	s__SAT2731 sp002707585	50.88	0	0	620106	FALSE	FALSE	TRUE	MAG	Tully et al (2018)	2	0	625	1007.89
MAGsDB_PANJ01	d__Bacteria	p__Proteobacteria	c__Gammaproteobacteria	o__GCA-002705445	f__GCA-002705445	g__GCA-2705445		55.59	4.88	0	996040	FALSE	FALSE	TRUE	MAG	Tully et al (2018)	7	0	1072	1076.26
MAGsDB_PANK01	d__Bacteria	p__Proteobacteria	c__Alphaproteobacteria	o__Rhizobiales	f__Rhizobiaceae	g__Hoeflea	s__Hoeflea sp002707605	99.24	0.19	0	4324183	TRUE	TRUE	TRUE	MAG	Tully et al (2018)	11	0	4125	953.937
MAGsDB_PANM01	d__Archaea	p__Thermoplasmatota	c__Poseidoniia	o__Poseidoniales	f__Thalassoarchaeaceae	g__MGIIb-O1	s__MGIIb-O1 sp002708385	62.78	0.8	0	1139175	FALSE	FALSE	TRUE	MAG	Tully et al (2018)	9	0	971	852.371
MAGsDB_PANN01	d__Bacteria	p__Marinisomatota	c__Marinisomatia	o__SCGC-AAA003-L08	f__GCA-002707645	g__GCA-002707645	s__GCA-002707645 sp002707645	79.12	2.2	0	1203139	FALSE	TRUE	TRUE	MAG	Tully et al (2018)	19	0	1162	965.807
MAGsDB_PANP01	d__Bacteria	p__Chloroflexota	c__Dehalococcoidia	o__UBA3495	f__UBA3495	g__UBA11650	s__UBA11650 sp002708395	66.01	1.98	50	2213835	FALSE	FALSE	TRUE	MAG	Tully et al (2018)	0	0	2157	974.327
MAGsDB_PANQ01	d__Bacteria	p__Proteobacteria	c__Gammaproteobacteria	o__Pseudomonadales	f__Porticoccaceae	g__Porticoccus	s__Porticoccus sp002707685	99.26	0.83	33.33	2745355	TRUE	TRUE	TRUE	MAG	Tully et al (2018)	0	0	2621	954.703
MAGsDB_PANR01	d__Bacteria	p__Proteobacteria	c__Gammaproteobacteria	o__UBA12402	f__UBA12402	g__GCA-2707695	s__GCA-2707695 sp002707695	71.03	0	0	1350486	FALSE	FALSE	TRUE	MAG	Tully et al (2018)	0	0	1300	962.616
MAGsDB_PANS01	d__Bacteria	p__Proteobacteria	c__Alphaproteobacteria	o__Micavibrionales	f__Micavibrionaceae	g__GCA-2708415	s__GCA-2708415 sp002708415	67.97	0	0	1371407	FALSE	FALSE	TRUE	MAG	Tully et al (2018)	0	0	1411	1028.87
MAGsDB_PANV01	d__Bacteria	p__Marinisomatota	c__Marinisomatia	o__SCGC-AAA003-L08	f__GCA-002707645	g__GCA-002718585	s__GCA-002718585 sp002707765	71.88	1.1	0	1301918	FALSE	FALSE	TRUE	MAG	Tully et al (2018)	10	0	1265	971.643
MAGsDB_PANZ01	d__Bacteria	p__Chloroflexota	c__Dehalococcoidia	o__UBA2979	f__UBA2979	g__UBA6955	s__UBA6955 sp002707835	93.37	0.99	0	1642008	TRUE	TRUE	TRUE	MAG	Tully et al (2018)	8	0	1635	995.732
MAGsDB_PAOB01	d__Bacteria	p__Bacteroidota	c__Bacteroidia	o__Flavobacteriales	f__Flavobacteriaceae	g__UBA7428	s__UBA7428 sp002708445	81.37	3.68	16.67	1557090	FALSE	TRUE	TRUE	MAG	Tully et al (2018)	2	0	1484	953.06
MAGsDB_PAOD01	d__Bacteria	p__Proteobacteria	c__Alphaproteobacteria	o__Rhodobacterales	f__Rhodobacteraceae	g__HIMB11	s__HIMB11 sp001627925	55.17	1.72	100	1500740	FALSE	FALSE	TRUE	MAG	Tully et al (2018)	10	0	1494	995.509
MAGsDB_PAOE01	d__Bacteria	p__Proteobacteria	c__Gammaproteobacteria	o__SAR86	f__SAR86	g__GCA-2707915	s__GCA-2707915 sp002707915	66.47	1.62	33.33	1238454	FALSE	FALSE	TRUE	MAG	Tully et al (2018)	41	1	1289	1040.81
MAGsDB_PAOI01	d__Bacteria	p__Proteobacteria	c__Alphaproteobacteria	o__Sphingomonadales	f__Sphingomonadaceae	g__Sphingomonas	s__Sphingomonas sp002707985	93.81	1.14	25	3483980	TRUE	TRUE	TRUE	MAG	Tully et al (2018)	0	0	3455	991.682
MAGsDB_PAOK01	d__Archaea	p__Thermoplasmatota	c__Poseidoniia	o__Poseidoniales	f__Thalassoarchaeaceae	g__MGIIb-N2	s__MGIIb-N2 sp002708015	67.27	1.6	100	1635161	FALSE	FALSE	TRUE	MAG	Tully et al (2018)	14	2	1388	848.846
MAGsDB_PAOL01	d__Bacteria	p__Proteobacteria	c__Gammaproteobacteria	o__Pseudomonadales	f__Saccharospirillaceae	g__Oleispira	s__Oleispira sp002708475	80.01	1.61	66.67	2646596	FALSE	TRUE	TRUE	MAG	Tully et al (2018)	2	0	2432	918.916
MAGsDB_PAON01	d__Bacteria	p__Chloroflexota	c__Dehalococcoidia	o__SAR202	f__UBA826	g__UBA11996	s__UBA11996 sp002708495	66.17	0.99	0	1444531	FALSE	FALSE	TRUE	MAG	Tully et al (2018)	0	0	1389	961.558
MAGsDB_PAOO01	d__Bacteria	p__Chloroflexota	c__Dehalococcoidia	o__SAR202	f__UBA826	g__UBA11795	s__UBA11795 sp002708065	78.38	1.98	50	1797984	FALSE	TRUE	TRUE	MAG	Tully et al (2018)	1	0	1689	939.385
MAGsDB_PAOP01	d__Bacteria	p__Proteobacteria	c__Alphaproteobacteria	o__Pelagibacterales	f__Pelagibacteraceae	g__Pelagibacter	s__Pelagibacter sp002708525	50.6	0	0	543907	FALSE	FALSE	TRUE	MAG	Tully et al (2018)	43	7	597	1097.61
MAGsDB_PAOR01	d__Bacteria	p__Bacteroidota	c__Bacteroidia	o__Flavobacteriales	f__Flavobacteriaceae	g__MED-G13		55.17	1.72	0	894614	FALSE	FALSE	TRUE	MAG	Tully et al (2018)	27	3	797	890.887
MAGsDB_PAOU01	d__Bacteria	p__Chloroflexota	c__Dehalococcoidia	o__UBA1151	f__TMED-70	g__GCA-2721615	s__GCA-2721615 sp002708085	54.7	0	0	687104	FALSE	FALSE	TRUE	MAG	Tully et al (2018)	6	0	702	1021.68
MAGsDB_PAOV01	d__Bacteria	p__Chloroflexota	c__Dehalococcoidia	o__UBA1151	f__Bin127	g__GCA-002708145	s__GCA-002708145 sp002708145	83.11	0.99	0	1381584	FALSE	TRUE	TRUE	MAG	Tully et al (2018)	11	0	1373	993.787
MAGsDB_PAOX01	d__Bacteria	p__Marinisomatota	c__Marinisomatia	o__SCGC-AAA003-L08	f__TMED6	g__TMED6	s__TMED6 sp002710085	51.52	1.1	100	780463	FALSE	FALSE	TRUE	MAG	Tully et al (2018)	31	4	748	958.405
MAGsDB_PAOY01	d__Bacteria	p__Chloroflexota	c__Dehalococcoidia	o__UBA1151	f__TMED-70	g__TMED-70	s__TMED-70 sp002710135	68.21	0	0	940553	FALSE	FALSE	TRUE	MAG	Tully et al (2018)	10	0	967	1028.12
MAGsDB_PAOZ01	d__Archaea	p__Thermoplasmatota	c__Poseidoniia	o__Poseidoniales	f__Thalassoarchaeaceae	g__MGIIb-N2	s__MGIIb-N2 sp002708695	62.67	1.6	0	1769206	FALSE	FALSE	TRUE	MAG	Tully et al (2018)	12	0	1529	864.229
MAGsDB_PAPB01	d__Bacteria	p__Marinisomatota	c__Marinisomatia	o__Marinisomatales	f__UBA1611	g__GCA-002708715	s__GCA-002708715 sp002708715	86.81	4.4	0	2468286	FALSE	TRUE	TRUE	MAG	Tully et al (2018)	12	0	2189	886.85
MAGsDB_PAPC01	d__Archaea	p__Thermoplasmatota	c__Poseidoniia	o__MGIII	f__CG-Epi1			53.2	1.6	0	710946	FALSE	FALSE	TRUE	MAG	Tully et al (2018)	19	1	675	949.439
MAGsDB_PAPD01	d__Bacteria	p__Proteobacteria	c__Gammaproteobacteria	o__Pseudomonadales	f__HTCC2089	g__UBA9659	s__UBA9659 sp002708765	82.73	3.09	23.08	2650633	FALSE	TRUE	TRUE	MAG	Tully et al (2018)	5	0	2619	988.066
MAGsDB_PAPF01	d__Bacteria	p__Proteobacteria	c__Alphaproteobacteria	o__Rhizobiales	f__Rhizobiaceae	g__Notoacmeibacter	s__Notoacmeibacter sp002708825	99.07	2.77	8.33	4696839	TRUE	TRUE	TRUE	MAG	Tully et al (2018)	13	1	4481	954.046
MAGsDB_PAPG01	d__Bacteria	p__Proteobacteria	c__Alphaproteobacteria	o__Rhodobacterales	f__Rhodobacteraceae	g__Paracoccus	s__Paracoccus sp002294185	96.1	1.27	83.33	3284009	TRUE	TRUE	TRUE	MAG	Tully et al (2018)	8	0	3187	970.46
MAGsDB_PAPH01	d__Bacteria	p__Proteobacteria	c__Alphaproteobacteria	o__Rhizobiales	f__Rhizobiaceae	g__Hoeflea	s__Hoeflea sp002709005	65.28	0	0	4075286	FALSE	FALSE	TRUE	MAG	Tully et al (2018)	2	0	3871	949.872
MAGsDB_PAPI01	d__Bacteria	p__Bacteroidota	c__Bacteroidia	o__Flavobacteriales	f__Flavobacteriaceae	g__Leeuwenhoekiella	s__Leeuwenhoekiella sp002708845	99.37	0.97	0	4353457	TRUE	TRUE	TRUE	MAG	Tully et al (2018)	3	0	3671	843.238
MAGsDB_PAPJ01	d__Bacteria	p__Planctomycetota	c__Planctomycetes	o__Pirellulales	f__Pirellulaceae	g__UBA721	s__UBA721 sp002709045	92.87	0	0	4535358	TRUE	TRUE	TRUE	MAG	Tully et al (2018)	5	0	3519	775.903
MAGsDB_PAPL01	d__Bacteria	p__Verrucomicrobiota	c__Verrucomicrobiae	o__Verrucomicrobiales	f__DEV007	g__EC70	s__EC70 sp002708885	92.6	3.68	92.31	3400303	TRUE	TRUE	TRUE	MAG	Tully et al (2018)	11	0	2702	794.635
MAGsDB_PAPM01	d__Bacteria	p__Proteobacteria	c__Gammaproteobacteria	o__Pseudomonadales	f__Ketobacteraceae	g__Ketobacter	s__Ketobacter sp002708905	96.42	2.29	0	5418417	TRUE	TRUE	TRUE	MAG	Tully et al (2018)	0	0	4784	882.915
MAGsDB_PAPN01	d__Bacteria	p__Proteobacteria	c__Alphaproteobacteria	o__Rhodobacterales	f__Rhodobacteraceae	g__Thalassobius	s__Thalassobius sp002708925	76.55	0	0	3418368	FALSE	TRUE	TRUE	MAG	Tully et al (2018)	7	0	3418	999.892
MAGsDB_PAPO01	d__Bacteria	p__Actinobacteriota	c__Acidimicrobiia	o__Microtrichales	f__TK06	g__MedAcidi-G3	s__MedAcidi-G3 sp002708935	95.73	4.7	71.43	2408629	TRUE	TRUE	TRUE	MAG	Tully et al (2018)	19	2	2383	989.36
MAGsDB_PAPR01	d__Bacteria	p__Proteobacteria	c__Alphaproteobacteria	o__Rhodobacterales	f__Rhodobacteraceae	g__Pseudooceanicola	s__Pseudooceanicola sp002709085	82.83	0.06	0	3020958	FALSE	TRUE	TRUE	MAG	Tully et al (2018)	0	0	2858	946.058
MAGsDB_PAPS01	d__Bacteria	p__Bacteroidota	c__Bacteroidia	o__Chitinophagales	f__UBA8649	g__UBA8649	s__UBA8649 sp002708985	87.03	0.99	0	1982125	FALSE	TRUE	TRUE	MAG	Tully et al (2018)	9	0	1765	890.458
MAGsDB_PAPT01	d__Bacteria	p__Proteobacteria	c__Alphaproteobacteria	o__UBA7985	f__UBA7985	g__UBA7985	s__UBA7985 sp002708995	91.52	0.87	50	2602685	TRUE	TRUE	TRUE	MAG	Tully et al (2018)	6	0	2354	904.451
MAGsDB_PAPV01	d__Bacteria	p__Proteobacteria	c__Alphaproteobacteria	o__Defluviicoccales	f__UBA2964	g__GCA-2709075	s__GCA-2709075 sp002709075	99.57	0	0	2522793	TRUE	TRUE	TRUE	MAG	Tully et al (2018)	10	0	2386	945.777
MAGsDB_PAPY01	d__Bacteria	p__Proteobacteria	c__Gammaproteobacteria	o__UBA1113	f__UBA1113	g__GCA-2709565	s__GCA-2709565 sp002709565	97.67	0	0	2411759	TRUE	TRUE	TRUE	MAG	Tully et al (2018)	8	0	2157	894.368
MAGsDB_PAPZ01	d__Bacteria	p__Bacteroidota	c__Bacteroidia	o__Flavobacteriales	f__Flavobacteriaceae	g__UBA8316		50.81	1.9	0	1222596	FALSE	FALSE	TRUE	MAG	Tully et al (2018)	41	3	1124	919.355
MAGsDB_PAQA01	d__Bacteria	p__Proteobacteria	c__Alphaproteobacteria	o__Nisaeales	f__Nisaeaceae	g__UBA7326	s__UBA7326 sp002709155	65.79	1.74	0	1862157	FALSE	FALSE	TRUE	MAG	Tully et al (2018)	18	2	1802	967.695
MAGsDB_PAQB01	d__Bacteria	p__Bacteroidota	c__Bacteroidia	o__Flavobacteriales	f__Flavobacteriaceae	g__UBA3537	s__UBA3537 sp002709185	57.05	0	0	1132533	FALSE	FALSE	TRUE	MAG	Tully et al (2018)	12	0	1064	939.487
MAGsDB_PAQE01	d__Archaea	p__Thermoplasmatota	c__Poseidoniia	o__Poseidoniales	f__Poseidoniaceae	g__MGIIa-K1	s__MGIIa-K1 sp002709705	63.33	1.6	100	1534251	FALSE	FALSE	TRUE	MAG	Tully et al (2018)	7	0	1305	850.578
MAGsDB_PAQF01	d__Bacteria	p__Poribacteria	c__WGA-4E	o__WGA-4E	f__UBA9662	g__UBA9662	s__UBA9662 sp002709695	98.84	3.3	0	5196966	TRUE	TRUE	TRUE	MAG	Tully et al (2018)	1	0	4325	832.216
MAGsDB_PAQG01	d__Bacteria	p__Actinobacteriota	c__Acidimicrobiia	o__Microtrichales	f__UBA8592	g__MedAcidi-G2A	s__MedAcidi-G2A sp002709645	81.55	3.35	0	1833363	FALSE	TRUE	TRUE	MAG	Tully et al (2018)	10	0	1846	1006.89
MAGsDB_PAQH01	d__Bacteria	p__Planctomycetota	c__Planctomycetes	o__Pirellulales	f__Pirellulaceae	g__UBA9264	s__UBA9264 sp002709225	84.98	2.35	0	6149812	FALSE	TRUE	TRUE	MAG	Tully et al (2018)	1	0	4709	765.714
MAGsDB_PAQJ01	d__Archaea	p__Crenarchaeota	c__Nitrososphaeria	o__Nitrososphaerales	f__Nitrosopumilaceae	g__Nitrosopelagicus	s__Nitrosopelagicus sp002709285	65.22	0	0	625023	FALSE	FALSE	TRUE	MAG	Tully et al (2018)	12	0	770	1231.95
MAGsDB_PAQL01	d__Bacteria	p__Planctomycetota	c__Phycisphaerae	o__Phycisphaerales	f__SM1A02	g__GCA-002862325	s__GCA-002862325 sp002709295	98.86	3.98	0	3678879	TRUE	TRUE	TRUE	MAG	Tully et al (2018)	6	0	3037	825.523
MAGsDB_PAQM01	d__Bacteria	p__Bacteroidota	c__Bacteroidia	o__Flavobacteriales	f__Crocinitomicaceae	g__UBA4466	s__UBA4466 sp002709305	97.3	2.61	55.56	2315296	TRUE	TRUE	TRUE	MAG	Tully et al (2018)	14	1	2017	871.163
MAGsDB_PAQN01	d__Bacteria	p__Planctomycetota	c__Phycisphaerae	o__Phycisphaerales	f__SM1A02	g__UBA8087	s__UBA8087 sp002709755	94.32	0.57	0	2624986	TRUE	TRUE	TRUE	MAG	Tully et al (2018)	4	0	2236	851.814
MAGsDB_PAQR01	d__Bacteria	p__Proteobacteria	c__Alphaproteobacteria	o__Rhodospirillales_A	f__Thalassospiraceae	g__Thalassospira	s__Thalassospira sp002709775	88.69	2.16	60	4238835	FALSE	TRUE	TRUE	MAG	Tully et al (2018)	3	0	3954	932.803
MAGsDB_PAQS01	d__Bacteria	p__Verrucomicrobiota_A	c__Chlamydiia	o__Parachlamydiales	f__GCA-2709385	g__GCA-2709385	s__GCA-2709385 sp002709385	97.97	2.7	0	3152361	TRUE	TRUE	TRUE	MAG	Tully et al (2018)	0	0	2503	794.008
MAGsDB_PAQT01	d__Bacteria	p__Proteobacteria	c__Gammaproteobacteria	o__Nevskiales	f__Oceanococcaceae	g__OUC007		57.93	1.72	0	3342274	FALSE	FALSE	TRUE	MAG	Tully et al (2018)	0	0	3052	913.151
MAGsDB_PAQU01	d__Bacteria	p__Verrucomicrobiota	c__Verrucomicrobiae	o__Verrucomicrobiales	f__Akkermansiaceae	g__Roseibacillus	s__Roseibacillus sp002709395	82.87	2.04	80	3611953	FALSE	TRUE	TRUE	MAG	Tully et al (2018)	21	2	2785	771.051
MAGsDB_PAQV01	d__Bacteria	p__Proteobacteria	c__Alphaproteobacteria	o__Rhodobacterales	f__Rhodobacteraceae	g__Marinibacterium	s__Marinibacterium sp002709405	94.48	1.87	20	5385524	TRUE	TRUE	TRUE	MAG	Tully et al (2018)	1	0	5051	937.885
MAGsDB_PAQX01	d__Bacteria	p__Myxococcota	c__UBA9160	o__UBA9160	f__UBA4427	g__UBA4427	s__UBA4427 sp002709835	75	0.84	0	3988723	FALSE	TRUE	TRUE	MAG	Tully et al (2018)	2	0	3625	908.812
MAGsDB_PAQY01	d__Bacteria	p__Proteobacteria	c__Alphaproteobacteria	o__UBA8366	f__GCA-2696645	g__GCA-2696645	s__GCA-2696645 sp002709955	99.78	0.43	0	4232139	TRUE	TRUE	TRUE	MAG	Tully et al (2018)	0	0	4047	956.254
MAGsDB_PARD01	d__Bacteria	p__Actinobacteriota	c__Acidimicrobiia	o__TMED189	f__TMED189			51.4	1.28	100	1062674	FALSE	FALSE	TRUE	MAG	Tully et al (2018)	10	0	1167	1098.17
MAGsDB_PARE01	d__Bacteria	p__Proteobacteria	c__Alphaproteobacteria	o__Rhodospirillales_A	f__UBA3470	g__UBA3470	s__UBA3470 sp002709525	85.85	1.24	0	3175648	FALSE	TRUE	TRUE	MAG	Tully et al (2018)	29	6	2967	934.298
MAGsDB_PARG01	d__Bacteria	p__Bacteroidota	c__Rhodothermia	o__Rhodothermales	f__Rubricoccaceae	g__Rubrivirga	s__Rubrivirga sp002283555	97.27	3.15	71.43	4856351	TRUE	TRUE	TRUE	MAG	Tully et al (2018)	6	0	4209	866.7
MAGsDB_PARH01	d__Bacteria	p__Proteobacteria	c__Gammaproteobacteria	o__SAR86	f__AG-339-G14			51.25	1.15	100	686451	FALSE	FALSE	TRUE	MAG	Tully et al (2018)	21	1	715	1041.59
MAGsDB_PARI01	d__Bacteria	p__Planctomycetota	c__Phycisphaerae	o__Phycisphaerales	f__SM1A02	g__GCA-2711415	s__GCA-2711415 sp002711415	96.59	0.57	0	2804671	TRUE	TRUE	TRUE	MAG	Tully et al (2018)	2	0	2490	887.805
MAGsDB_PARL01	d__Bacteria	p__Marinisomatota	c__Marinisomatia	o__SCGC-AAA003-L08	f__TMED6	g__TMED6	s__TMED6 sp002711465	80.12	3.3	100	1122373	FALSE	TRUE	TRUE	MAG	Tully et al (2018)	22	3	1066	949.773
MAGsDB_PARM01	d__Bacteria	p__Proteobacteria	c__Gammaproteobacteria	o__Pseudomonadales	f__HTCC2089	g__UBA9659	s__UBA9659 sp002711495	70.74	1.67	20	1848967	FALSE	FALSE	TRUE	MAG	Tully et al (2018)	6	0	1794	970.272
MAGsDB_PARN01	d__Bacteria	p__Proteobacteria	c__Alphaproteobacteria	o__TMED127	f__TMED127	g__GCA-2711515	s__GCA-2711515 sp002711515	57.14	1.1	100	983723	FALSE	FALSE	TRUE	MAG	Tully et al (2018)	16	2	1088	1106
MAGsDB_PARP01	d__Bacteria	p__Bacteroidota	c__Bacteroidia	o__Bacteroidales	f__GCA-2711565	g__GCA-2711565	s__GCA-2711565 sp002711565	58.62	0.86	100	2074616	FALSE	FALSE	TRUE	MAG	Tully et al (2018)	4	0	1861	897.033
MAGsDB_PARQ01	d__Bacteria	p__Proteobacteria	c__Alphaproteobacteria	o__UBA8366	f__UBA8366	g__UBA8366	s__UBA8366 sp002711555	93.48	4.14	80	2740912	TRUE	TRUE	TRUE	MAG	Tully et al (2018)	9	0	2560	933.996
MAGsDB_PARR01	d__Bacteria	p__Proteobacteria	c__Alphaproteobacteria	o__TMED127	f__TMED127	g__GCA-2711625	s__GCA-2711625 sp002711625	83.52	3.85	50	1337123	FALSE	TRUE	TRUE	MAG	Tully et al (2018)	4	0	1456	1088.91
MAGsDB_PARU01	d__Bacteria	p__Proteobacteria	c__Alphaproteobacteria	o__UBA8558	f__UBA8558	g__UBA8558	s__UBA8558 sp002712065	82.48	2.2	50	1211441	FALSE	TRUE	TRUE	MAG	Tully et al (2018)	0	0	1234	1018.62
MAGsDB_PARX01	d__Bacteria	p__Proteobacteria	c__Alphaproteobacteria	o__Rhodobacterales	f__Rhodobacteraceae	g__GCA-002712045	s__GCA-002712045 sp002712045	83.18	4.29	32.43	2365380	FALSE	TRUE	TRUE	MAG	Tully et al (2018)	21	3	2271	960.099
MAGsDB_PARY01	d__Bacteria	p__Proteobacteria	c__Alphaproteobacteria	o__GCA-002720895	f__GCA-002720895	g__GCA-002720895	s__GCA-002720895 sp002711715	56.27	0	0	523541	FALSE	FALSE	TRUE	MAG	Tully et al (2018)	1	0	598	1142.22
MAGsDB_PASA01	d__Bacteria	p__Verrucomicrobiota	c__Kiritimatiellae	o__Kiritimatiellales	f__UBA1859	g__GCA-2712105	s__GCA-2712105 sp002712105	77.98	1.65	60	1177491	FALSE	TRUE	TRUE	MAG	Tully et al (2018)	26	2	1088	923.999
MAGsDB_PASE01	d__Bacteria	p__Bacteroidota	c__Bacteroidia	o__Flavobacteriales	f__Flavobacteriaceae	g__Muricauda	s__Muricauda sp002711825	80.61	2.88	73.33	4192159	FALSE	TRUE	TRUE	MAG	Tully et al (2018)	12	0	3934	938.419
MAGsDB_PASI01	d__Bacteria	p__Proteobacteria	c__Gammaproteobacteria	o__Thiomicrospirales	f__Thioglobaceae	g__Thioglobus	s__Thioglobus sp002711905	61.08	1.99	100	852504	FALSE	FALSE	TRUE	MAG	Tully et al (2018)	2	0	846	992.371
MAGsDB_PASJ01	d__Bacteria	p__Bdellovibrionota_B	c__Oligoflexia	o__Oligoflexales	f__Bog-1112	g__GCA-2711925	s__GCA-2711925 sp002711925	85.03	2.79	0	2235816	FALSE	TRUE	TRUE	MAG	Tully et al (2018)	3	0	1914	856.063
MAGsDB_PASL01	d__Bacteria	p__Chloroflexota	c__Dehalococcoidia	o__UBA1151	f__Bin127	g__GCA-002708145	s__GCA-002708145 sp002712125	93.73	0.99	0	1355491	TRUE	TRUE	TRUE	MAG	Tully et al (2018)	12	0	1346	992.998
MAGsDB_PASM01	d__Bacteria	p__Chloroflexota	c__Dehalococcoidia	o__UBA1151	f__TMED-70	g__TMED-70	s__TMED-70 sp002711965	83.66	4.95	90	1250697	FALSE	TRUE	TRUE	MAG	Tully et al (2018)	9	0	1272	1017.03
MAGsDB_PASN01	d__Bacteria	p__Bdellovibrionota	c__Bacteriovoracia	o__Bacteriovoracales	f__Bacteriovoracaceae	g__UBA845	s__UBA845 sp002711995	92.11	2.68	0	3700446	TRUE	TRUE	TRUE	MAG	Tully et al (2018)	2	0	3688	996.637
MAGsDB_PASO01	d__Bacteria	p__Proteobacteria	c__Gammaproteobacteria	o__Pseudomonadales	f__HTCC2089	g__UBA7455	s__UBA7455 sp002712135	89.4	3.15	25	3157998	FALSE	TRUE	TRUE	MAG	Tully et al (2018)	17	3	2976	942.369
MAGsDB_PASP01	d__Bacteria	p__Bdellovibrionota	c__Bacteriovoracia	o__Bacteriovoracales	f__Bacteriovoracaceae	g__GCA-2712005	s__GCA-2712005 sp002712005	93.9	1.79	0	3963517	TRUE	TRUE	TRUE	MAG	Tully et al (2018)	7	0	3701	933.767
MAGsDB_PASR01	d__Bacteria	p__Proteobacteria	c__Alphaproteobacteria	o__UBA6615	f__UBA6615	g__NAT5454	s__NAT5454 sp002713365	98.04	1.3	100	2519209	TRUE	TRUE	TRUE	MAG	Tully et al (2018)	13	0	2407	955.459
MAGsDB_PASS01	d__Bacteria	p__Proteobacteria	c__Alphaproteobacteria	o__Rhodospirillales_C	f__Rhodospirillaceae_A	g__UBA11612	s__UBA11612 sp002712165	96.54	8.13	0	2999251	FALSE	TRUE	TRUE	MAG	Tully et al (2018)	5	0	2857	952.571
MAGsDB_PAST01	d__Bacteria	p__Bacteroidota	c__Bacteroidia	o__Flavobacteriales	f__UBA10066	g__MED-G20	s__MED-G20 sp002713405	84.89	1.88	75	2007282	FALSE	TRUE	TRUE	MAG	Tully et al (2018)	12	1	1766	879.797
MAGsDB_PASX01	d__Bacteria	p__Marinisomatota	c__Marinisomatia	o__Marinisomatales	f__TCS55	g__GCA-002713455	s__GCA-002713455 sp002713455	69.03	0	0	1404814	FALSE	FALSE	TRUE	MAG	Tully et al (2018)	24	3	1334	949.592
MAGsDB_PASZ01	d__Bacteria	p__Marinisomatota	c__Marinisomatia	o__Marinisomatales	f__TCS55	g__TMED108	s__TMED108 sp002712245	52.97	0	0	892752	FALSE	FALSE	TRUE	MAG	Tully et al (2018)	15	1	878	983.476
MAGsDB_PATA01	d__Bacteria	p__Bacteroidota	c__Bacteroidia	o__Flavobacteriales	f__Flavobacteriaceae	g__GCA-002723295	s__GCA-002723295 sp002713495	93.38	0	0	1660800	TRUE	TRUE	TRUE	MAG	Tully et al (2018)	20	1	1563	941.113
MAGsDB_PATB01	d__Bacteria	p__Proteobacteria	c__Alphaproteobacteria	o__TMED127	f__TMED127	g__MED-G10	s__MED-G10 sp002712255	87.85	3.3	33.33	1231651	FALSE	TRUE	TRUE	MAG	Tully et al (2018)	24	1	1389	1127.75
MAGsDB_PATC01	d__Archaea	p__Thermoplasmatota	c__Poseidoniia	o__Poseidoniales	f__Thalassoarchaeaceae	g__MGIIb-N2	s__MGIIb-N2 sp002712285	77.69	0.8	100	1700864	FALSE	TRUE	TRUE	MAG	Tully et al (2018)	30	2	1414	831.342
MAGsDB_PATE01	d__Bacteria	p__Latescibacterota	c__UBA2968	o__UBA8231	f__UBA8231	g__UBA12574	s__UBA12574 sp002712305	90.11	2.75	0	4765829	TRUE	TRUE	TRUE	MAG	Tully et al (2018)	3	0	4558	956.392
MAGsDB_PATH01	d__Bacteria	p__Actinobacteriota	c__Acidimicrobiia	o__Microtrichales	f__UBA8592	g__MedAcidi-G2A	s__MedAcidi-G2A sp002712325	79.63	1.71	0	1266047	FALSE	TRUE	TRUE	MAG	Tully et al (2018)	17	0	1272	1004.7
MAGsDB_PATS01	d__Bacteria	p__Actinobacteriota	c__Acidimicrobiia	o__Microtrichales	f__MedAcidi-G1	g__MedAcidi-G2B		51.72	3.45	0	1315807	FALSE	FALSE	TRUE	MAG	Tully et al (2018)	3	0	1362	1035.11
MAGsDB_PATT01	d__Bacteria	p__Bacteroidota	c__Bacteroidia	o__Flavobacteriales	f__Flavobacteriaceae	g__MED-G14		64.34	4.29	37.5	1140845	FALSE	FALSE	TRUE	MAG	Tully et al (2018)	42	5	1088	953.679
MAGsDB_PATV01	d__Archaea	p__Thermoplasmatota	c__Poseidoniia	o__Poseidoniales	f__Poseidoniaceae	g__MGIIa-L2		69.07	4.33	75	1665892	FALSE	FALSE	TRUE	MAG	Tully et al (2018)	24	4	1391	834.988
MAGsDB_PATZ01	d__Archaea	p__Thermoplasmatota	c__Poseidoniia	o__Poseidoniales	f__Thalassoarchaeaceae	g__MGIIb-O3	s__MGIIb-O3 sp002712575	76.27	4	33.33	1590752	FALSE	TRUE	TRUE	MAG	Tully et al (2018)	2	0	1398	878.83
MAGsDB_PAUA01	d__Bacteria	p__Gemmatimonadota	c__Gemmatimonadetes	o__SG8-23	f__UBA6960	g__UBA822	s__UBA822 sp002712565	69.87	3.85	0	1878145	FALSE	FALSE	TRUE	MAG	Tully et al (2018)	0	0	1717	914.2
MAGsDB_PAUB01	d__Bacteria	p__Verrucomicrobiota	c__Verrucomicrobiae	o__Opitutales	f__Opitutaceae	g__Cephaloticoccus	s__Cephaloticoccus sp002713695	99.32	0.68	0	3523997	TRUE	TRUE	TRUE	MAG	Tully et al (2018)	1	0	3304	937.572
MAGsDB_PAUC01	d__Bacteria	p__Chloroflexota	c__Dehalococcoidia	o__UBA3495	f__GCA-2712585	g__GCA-2712585	s__GCA-2712585 sp002712585	77.69	0.99	0	1288042	FALSE	TRUE	TRUE	MAG	Tully et al (2018)	1	0	1224	950.28
MAGsDB_PAUD01	d__Bacteria	p__Bacteroidota	c__Bacteroidia	o__Cytophagales	f__Marinoscillaceae	g__GCA-2715645		54.9	4.93	56.52	1010807	FALSE	FALSE	TRUE	MAG	Tully et al (2018)	35	4	991	980.405
MAGsDB_PAUF01	d__Bacteria	p__Bacteroidota	c__Bacteroidia	o__Flavobacteriales	f__BACL11	g__GCA-2712715	s__GCA-2712715 sp002712715	92.26	0.59	40	1554143	TRUE	TRUE	TRUE	MAG	Tully et al (2018)	8	0	1353	870.576
MAGsDB_PAUH01	d__Archaea	p__Thermoplasmatota	c__Poseidoniia	o__Poseidoniales	f__Thalassoarchaeaceae	g__MGIIb-N1	s__MGIIb-N1 sp002712645	75.02	4	37.5	1552599	FALSE	TRUE	TRUE	MAG	Tully et al (2018)	25	2	1382	890.12
MAGsDB_PAUJ01	d__Bacteria	p__Bacteroidota	c__Bacteroidia	o__Flavobacteriales	f__Flavobacteriaceae	g__GCA-002733185	s__GCA-002733185 sp002713705	94.3	6.88	62.86	2545681	FALSE	TRUE	TRUE	MAG	Tully et al (2018)	3	0	2385	936.881
MAGsDB_PAUK01	d__Bacteria	p__Proteobacteria	c__Alphaproteobacteria	o__UBA8366	f__UBA8366	g__UBA6544		72.15	4.49	46.15	3581075	FALSE	FALSE	TRUE	MAG	Tully et al (2018)	28	6	3400	949.436
MAGsDB_PAUL01	d__Bacteria	p__Actinobacteriota	c__Acidimicrobiia	o__Microtrichales	f__TK06	g__MedAcidi-G3		59.05	2.56	100	1893023	FALSE	FALSE	TRUE	MAG	Tully et al (2018)	2	0	1908	1007.91
MAGsDB_PAUN01	d__Bacteria	p__Acidobacteriota	c__Vicinamibacteria	o__Vicinamibacterales	f__UBA8438	g__UBA8438	s__UBA8438 sp002712885	86.32	3.42	0	3834755	FALSE	TRUE	TRUE	MAG	Tully et al (2018)	0	0	3445	898.362
MAGsDB_PAUU01	d__Bacteria	p__Proteobacteria	c__Gammaproteobacteria	o__UBA10353	f__LS-SOB	g__UBA5682	s__UBA5682 sp002713825	72.49	3.2	66.67	1787420	FALSE	FALSE	TRUE	MAG	Tully et al (2018)	12	0	1772	991.373
MAGsDB_PAUV01	d__Bacteria	p__Planctomycetota	c__Planctomycetes	o__Pirellulales	f__Pirellulaceae	g__Rubripirellula	s__Rubripirellula sp002712845	50.87	0	0	2413632	FALSE	FALSE	TRUE	MAG	Tully et al (2018)	3	0	1878	778.081
MAGsDB_PAUW01	d__Bacteria	p__Acidobacteriota	c__UBA890	o__UBA890	f__UBA890	g__UBA890		63.19	4.62	100	1730404	FALSE	FALSE	TRUE	MAG	Tully et al (2018)	0	0	1536	887.654
MAGsDB_PAUY01	d__Bacteria	p__Verrucomicrobiota	c__Verrucomicrobiae	o__Verrucomicrobiales	f__DEV007	g__EC70		52.45	2.38	40	1657877	FALSE	FALSE	TRUE	MAG	Tully et al (2018)	0	0	1359	819.723
MAGsDB_PAVC01	d__Bacteria	p__Marinisomatota	c__Marinisomatia	o__Marinisomatales	f__UBA1611	g__TMED80	s__TMED80 sp002713885	79.67	2.2	0	1429480	FALSE	TRUE	TRUE	MAG	Tully et al (2018)	7	0	1377	963.287
MAGsDB_PAVD01	d__Bacteria	p__Proteobacteria	c__Alphaproteobacteria	o__UBA7887	f__UBA7887	g__GCA-2712985	s__GCA-2712985 sp002712985	85.73	5.33	100	2193070	FALSE	TRUE	TRUE	MAG	Tully et al (2018)	0	0	2162	985.833
MAGsDB_PAVG01	d__Bacteria	p__UBA8248	c__UBA8248	o__UBA8248	f__UBA3496	g__UBA3496		51.07	1.71	0	1275972	FALSE	FALSE	TRUE	MAG	Tully et al (2018)	3	0	1281	1003.94
MAGsDB_PAVH01	d__Bacteria	p__Proteobacteria	c__Alphaproteobacteria	o__UBA7887	f__UBA7887	g__GCA-2728255		87.1	8.6	40	2404839	FALSE	TRUE	TRUE	MAG	Tully et al (2018)	0	0	2352	978.028
MAGsDB_PAVN01	d__Bacteria	p__Proteobacteria	c__Gammaproteobacteria	o__UBA10353	f__LS-SOB	g__UBA5682		61.47	4.88	33.33	1406580	FALSE	FALSE	TRUE	MAG	Tully et al (2018)	9	0	1424	1012.38
MAGsDB_PAVO01	d__Bacteria	p__Bacteroidota	c__Bacteroidia	o__Flavobacteriales	f__1G12	g__UBA2108	s__UBA2108 sp002713215	99.46	5.77	0	5030346	FALSE	TRUE	TRUE	MAG	Tully et al (2018)	0	0	4518	898.149
MAGsDB_PAVQ01	d__Bacteria	p__Proteobacteria	c__Gammaproteobacteria	o__SAR86	f__D2472	g__D2472		56.06	2.34	0	1146189	FALSE	FALSE	TRUE	MAG	Tully et al (2018)	6	0	1134	989.366
MAGsDB_PAVR01	d__Bacteria	p__Proteobacteria	c__Alphaproteobacteria	o__TMED127	f__TMED127			81.32	8.31	0	1404366	FALSE	TRUE	TRUE	MAG	Tully et al (2018)	10	0	1475	1050.3
MAGsDB_PAVS01	d__Bacteria	p__Bdellovibrionota	c__Bacteriovoracia	o__Bacteriovoracales	f__Bacteriovoracaceae	g__GCA-2713145	s__GCA-2713145 sp002713145	91.67	8.04	15.38	3750247	FALSE	TRUE	TRUE	MAG	Tully et al (2018)	1	0	3647	972.469
MAGsDB_PAVT01	d__Bacteria	p__Bacteroidota	c__Bacteroidia	o__Flavobacteriales	f__koll-22	g__UBA1494_A	s__UBA1494_A sp002713165	70.41	0	0	1768453	FALSE	FALSE	TRUE	MAG	Tully et al (2018)	0	0	1641	927.93
MAGsDB_PAVW01	d__Archaea	p__Crenarchaeota	c__Nitrososphaeria	o__Nitrososphaerales	f__UBA57	g__UBA57	s__UBA57 sp002713205	81.07	1.94	0	919096	FALSE	TRUE	TRUE	MAG	Tully et al (2018)	0	0	1002	1090.2
MAGsDB_PAVX01	d__Bacteria	p__Bacteroidota	c__Bacteroidia	o__Flavobacteriales	f__TMED113	g__GCA-002701365	s__GCA-002701365 sp002713285	93.81	7.13	76	1571405	FALSE	TRUE	TRUE	MAG	Tully et al (2018)	15	3	1390	884.559
MAGsDB_PAVY01	d__Bacteria	p__Proteobacteria	c__Gammaproteobacteria	o__Pseudomonadales	f__Halieaceae	g__Luminiphilus		54.1	3.55	63.16	1434044	FALSE	FALSE	TRUE	MAG	Tully et al (2018)	44	5	1410	983.233
MAGsDB_PAWA01	d__Bacteria	p__Proteobacteria	c__Gammaproteobacteria	o__Thiomicrospirales	f__Thioglobaceae	g__Thioglobus		50.98	3.64	33.33	1162016	FALSE	FALSE	TRUE	MAG	Tully et al (2018)	13	0	1256	1080.88
MAGsDB_PAWC01	d__Bacteria	p__Marinisomatota	c__Marinisomatia	o__Marinisomatales	f__TCS55	g__UBA2126	s__UBA2126 sp002713385	82.42	0	0	1429528	FALSE	TRUE	TRUE	MAG	Tully et al (2018)	0	0	1334	933.175
MAGsDB_PAWH01	d__Bacteria	p__Proteobacteria	c__Alphaproteobacteria	o__TMED109	f__TMED109	g__GCA-2714055	s__GCA-2714055 sp002714055	57.48	0	0	768976	FALSE	FALSE	TRUE	MAG	Tully et al (2018)	0	0	797	1036.44
MAGsDB_PAWJ01	d__Bacteria	p__Chloroflexota	c__Dehalococcoidia	o__UBA1151	f__Bin127	g__GCA-002725925	s__GCA-002725925 sp002714085	76.07	3.47	22.22	1787786	FALSE	TRUE	TRUE	MAG	Tully et al (2018)	4	0	1686	943.066
MAGsDB_PAWK01	d__Bacteria	p__Proteobacteria	c__Gammaproteobacteria	o__Pseudomonadales	f__Pseudohongiellaceae	g__UBA9145	s__UBA9145 sp002714195	72.69	3.83	18.75	2030629	FALSE	FALSE	TRUE	MAG	Tully et al (2018)	24	2	1870	920.897
MAGsDB_PAWM01	d__Bacteria	p__Bacteroidota	c__Bacteroidia	o__Flavobacteriales	f__TMED113	g__GCA-002701365	s__GCA-002701365 sp002714185	88.6	0.36	0	1523834	FALSE	TRUE	TRUE	MAG	Tully et al (2018)	2	0	1341	880.017
MAGsDB_PAWP01	d__Bacteria	p__Proteobacteria	c__Gammaproteobacteria	o__Pseudomonadales	f__HTCC2089	g__GCA-002728675	s__GCA-002728675 sp002714125	73.05	2.41	44.44	3657576	FALSE	FALSE	TRUE	MAG	Tully et al (2018)	8	0	3498	956.371
MAGsDB_PAWT01	d__Bacteria	p__Acidobacteriota	c__Vicinamibacteria	o__Vicinamibacterales	f__UBA823	g__UBA11600	s__UBA11600 sp002714165	79.43	4.87	50	2043271	FALSE	TRUE	TRUE	MAG	Tully et al (2018)	0	0	1843	901.985
MAGsDB_PAWW01	d__Bacteria	p__Proteobacteria	c__Gammaproteobacteria	o__UBA10353	f__LS-SOB	g__UBA11791	s__UBA11791 sp002714255	75.91	4.57	70	1809684	FALSE	TRUE	TRUE	MAG	Tully et al (2018)	0	0	1726	953.758
MAGsDB_PAWZ01	d__Bacteria	p__Marinisomatota	c__Marinisomatia	o__Marinisomatales	f__UBA1611	g__TMED80		66.29	4.76	50	1638640	FALSE	FALSE	TRUE	MAG	Tully et al (2018)	17	1	1462	892.203
MAGsDB_PAXB01	d__Bacteria	p__Marinisomatota	c__Marinisomatia	o__Marinisomatales	f__TCS55	g__TCS55	s__TCS55 sp002715035	70.73	0	0	1150780	FALSE	FALSE	TRUE	MAG	Tully et al (2018)	0	0	1126	978.467
MAGsDB_PAXE01	d__Bacteria	p__Bacteroidota	c__Bacteroidia	o__Cytophagales	f__Marinoscillaceae	g__MED-G16		55.1	2.73	60	1036439	FALSE	FALSE	TRUE	MAG	Tully et al (2018)	43	2	952	918.53
MAGsDB_PAXG01	d__Bacteria	p__Cyanobacteria	c__Cyanobacteriia	o__Synechococcales	f__Cyanobiaceae	g__Synechococcus_C		50.82	2.76	100	1082607	FALSE	FALSE	TRUE	MAG	Tully et al (2018)	13	0	1176	1086.27
MAGsDB_PAXH01	d__Bacteria	p__Bacteroidota	c__Bacteroidia	o__Flavobacteriales	f__Flavobacteriaceae	g__Flavobacterium	s__Flavobacterium sp002714575	99.29	4	5	3595762	TRUE	TRUE	TRUE	MAG	Tully et al (2018)	0	0	3406	947.226
MAGsDB_PAXI01	d__Bacteria	p__Chloroflexota	c__Dehalococcoidia	o__UBA1151	f__Bin127	g__GCA-002708145	s__GCA-002708145 sp002714425	95.71	0.99	0	1395102	TRUE	TRUE	TRUE	MAG	Tully et al (2018)	13	0	1375	985.591
MAGsDB_PAXJ01	d__Bacteria	p__Bacteroidota	c__Bacteroidia	o__Flavobacteriales	f__Flavobacteriaceae	g__Flavobacterium	s__Flavobacterium sp002715085	96.88	1.79	86.96	3778761	TRUE	TRUE	TRUE	MAG	Tully et al (2018)	0	0	3518	930.993
MAGsDB_PAXM01	d__Bacteria	p__Actinobacteriota	c__Acidimicrobiia	o__Microtrichales	f__MedAcidi-G1	g__UBA9410	s__UBA9410 sp002714485	73.93	1.28	0	1994162	FALSE	FALSE	TRUE	MAG	Tully et al (2018)	9	0	1952	978.857
MAGsDB_PAXN01	d__Bacteria	p__Proteobacteria	c__Alphaproteobacteria	o__UBA8366	f__UBA8366	g__GCA-002724395	s__GCA-002724395 sp002715005	98.28	6.55	100	3662687	FALSE	TRUE	TRUE	MAG	Tully et al (2018)	2	0	3581	977.698
MAGsDB_PAXO01	d__Bacteria	p__SAR324	c__SAR324	o__SAR324	f__NAC60-12	g__Arctic96AD-7		50.16	1.68	33.33	1350589	FALSE	FALSE	TRUE	MAG	Tully et al (2018)	2	0	1245	921.82
MAGsDB_PAXQ01	d__Bacteria	p__Chloroflexota	c__Dehalococcoidia	o__UBA1151	f__TMED-70	g__GCA-002700125		50.68	0.99	0	612064	FALSE	FALSE	TRUE	MAG	Tully et al (2018)	43	3	658	1075.05
MAGsDB_PAXU01	d__Bacteria	p__Planctomycetota	c__Planctomycetes	o__Pirellulales	f__Pirellulaceae	g__UBA11883	s__UBA11883 sp002714565	94.64	1.18	100	4537602	TRUE	TRUE	TRUE	MAG	Tully et al (2018)	14	0	3438	757.669
MAGsDB_PAYD01	d__Bacteria	p__Proteobacteria	c__Gammaproteobacteria	o__Pseudomonadales	f__Halomonadaceae	g__Halomonas	s__Halomonas sp002715145	99.43	1.61	46.15	4727930	TRUE	TRUE	TRUE	MAG	Tully et al (2018)	0	0	4395	929.582
MAGsDB_PAYF01	d__Archaea	p__Thermoplasmatota	c__Poseidoniia	o__Poseidoniales	f__Thalassoarchaeaceae	g__Thalassarchaeum	s__Thalassarchaeum sp002714745	67.07	1.6	50	1212274	FALSE	FALSE	TRUE	MAG	Tully et al (2018)	12	0	1085	895.012
MAGsDB_PAYI01	d__Bacteria	p__Bacteroidota	c__Bacteroidia	o__Flavobacteriales	f__Flavobacteriaceae	g__MS024-2A	s__MS024-2A sp002714815	95.89	9.15	20.69	2507259	FALSE	TRUE	TRUE	MAG	Tully et al (2018)	20	4	2245	895.4
MAGsDB_PAYK01	d__Bacteria	p__Bacteroidota	c__Bacteroidia	o__Flavobacteriales	f__BACL11	g__UBA8444	s__UBA8444 sp002714805	93.55	1.08	0	1669274	TRUE	TRUE	TRUE	MAG	Tully et al (2018)	24	0	1523	912.373
MAGsDB_PAYO01	d__Bacteria	p__Bacteroidota	c__Bacteroidia	o__Flavobacteriales	f__Flavobacteriaceae	g__MED-G14		56.03	1.72	100	838266	FALSE	FALSE	TRUE	MAG	Tully et al (2018)	49	10	807	962.702
MAGsDB_PAYP01	d__Bacteria	p__Poribacteria	c__WGA-4E	o__WGA-4E	f__UBA9662	g__TMED15	s__TMED15 sp002714785	95.61	3.45	100	4732202	TRUE	TRUE	TRUE	MAG	Tully et al (2018)	30	3	3895	823.084
MAGsDB_PAYR01	d__Bacteria	p__Bacteroidota	c__Bacteroidia	o__Flavobacteriales	f__BACL11	g__UBA7312	s__UBA7312 sp002715345	60.75	1.63	0	1212179	FALSE	FALSE	TRUE	MAG	Tully et al (2018)	6	0	1069	881.883
MAGsDB_PAYS01	d__Bacteria	p__Proteobacteria	c__Alphaproteobacteria	o__TMED109	f__TMED109	g__GCA-002727615	s__GCA-002727615 sp002715265	85.3	4.84	83.33	1668993	FALSE	TRUE	TRUE	MAG	Tully et al (2018)	31	1	1711	1025.17
MAGsDB_PAYV01	d__Bacteria	p__Proteobacteria	c__Alphaproteobacteria	o__TMED127	f__TMED127	g__GCA-2715305	s__GCA-2715305 sp002715305	54.25	0	0	942604	FALSE	FALSE	TRUE	MAG	Tully et al (2018)	13	1	1009	1070.44
MAGsDB_PAYW01	d__Bacteria	p__Actinobacteriota	c__Acidimicrobiia	o__Microtrichales	f__UBA8592	g__UBA8592	s__UBA8592 sp002715425	59.66	0.86	0	1103774	FALSE	FALSE	TRUE	MAG	Tully et al (2018)	2	0	1095	992.051
MAGsDB_PAYY01	d__Bacteria	p__Marinisomatota	c__Marinisomatia	o__Marinisomatales	f__S15-B10	g__GCA-2715465	s__GCA-2715465 sp002715465	95.6	8.85	66.67	2450610	FALSE	TRUE	TRUE	MAG	Tully et al (2018)	3	0	2147	876.108
MAGsDB_PAYZ01	d__Archaea	p__Thermoplasmatota	c__Poseidoniia	o__Poseidoniales	f__Thalassoarchaeaceae	g__MGIIb-O3	s__MGIIb-O3 sp002716085	79.07	0.8	0	1576740	FALSE	TRUE	TRUE	MAG	Tully et al (2018)	8	0	1403	889.811
MAGsDB_PAZA01	d__Bacteria	p__Bdellovibrionota	c__Bacteriovoracia	o__Bacteriovoracales	f__Bacteriovoracaceae	g__UBA7317	s__UBA7317 sp002715375	62.4	0.89	0	2644081	FALSE	FALSE	TRUE	MAG	Tully et al (2018)	18	0	2446	925.085
MAGsDB_PAZB01	d__Bacteria	p__Proteobacteria	c__Gammaproteobacteria	o__Enterobacterales	f__Alteromonadaceae	g__Idiomarina	s__Idiomarina sp002716105	83.08	4.04	64.71	2669531	FALSE	TRUE	TRUE	MAG	Tully et al (2018)	0	0	2710	1015.16
MAGsDB_PAZC01	d__Bacteria	p__Verrucomicrobiota	c__Verrucomicrobiae	o__Opitutales	f__MB11C04	g__UBA2993	s__UBA2993 sp002716045	98.31	8.88	68	3920992	FALSE	TRUE	TRUE	MAG	Tully et al (2018)	4	0	3188	813.06
MAGsDB_PAZD01	d__Bacteria	p__Actinobacteriota	c__Acidimicrobiia	o__Microtrichales	f__UBA8592	g__UBA8592	s__UBA8592 sp002715405	59.09	0	0	1847948	FALSE	FALSE	TRUE	MAG	Tully et al (2018)	4	0	1881	1017.89
MAGsDB_PAZE01	d__Bacteria	p__Bacteroidota	c__Bacteroidia	o__Flavobacteriales	f__UBA10066	g__GCA-2716065	s__GCA-2716065 sp002716065	90.86	2.87	86.67	2327368	TRUE	TRUE	TRUE	MAG	Tully et al (2018)	24	3	2058	884.261
MAGsDB_PAZG01	d__Bacteria	p__Bacteroidota	c__Bacteroidia	o__Flavobacteriales	f__TMED113	g__TMED113	s__TMED113 sp002715445	68.97	1.72	0	1088727	FALSE	FALSE	TRUE	MAG	Tully et al (2018)	16	1	964	885.438
MAGsDB_PAZH01	d__Bacteria	p__Proteobacteria	c__Alphaproteobacteria	o__UBA8366	f__UBA8366	g__UBA6544	s__UBA6544 sp002716125	89.06	2.2	0	4782217	FALSE	TRUE	TRUE	MAG	Tully et al (2018)	27	2	4813	1006.44
MAGsDB_PAZI01	d__Archaea	p__Thermoplasmatota	c__Poseidoniia	o__SP79	f__SP79	g__SP79	s__SP79 sp002715545	53.07	0.8	100	1939945	FALSE	FALSE	TRUE	MAG	Tully et al (2018)	3	0	1716	884.561
MAGsDB_PAZJ01	d__Bacteria	p__Dadabacteria	c__UBA1144	o__UBA1144	f__UBA1144	g__GCA-002715585	s__GCA-002715585 sp002715585	86.13	1.73	25	1781988	FALSE	TRUE	TRUE	MAG	Tully et al (2018)	23	1	1970	1105.51
MAGsDB_PAZL01	d__Bacteria	p__Bacteroidota	c__Bacteroidia	o__Flavobacteriales	f__Flavobacteriaceae	g__Aequorivita	s__Aequorivita sp002715485	91.58	0.89	50	2802668	TRUE	TRUE	TRUE	MAG	Tully et al (2018)	4	0	2630	938.392
MAGsDB_PAZO01	d__Bacteria	p__Chloroflexota	c__Dehalococcoidia	o__SAR202	f__GCA-002694895	g__GCA-002694895	s__GCA-002694895 sp002715665	67.76	0.99	0	957141	FALSE	FALSE	TRUE	MAG	Tully et al (2018)	27	2	984	1028.06
MAGsDB_PAZP01	d__Bacteria	p__Bacteroidota	c__Bacteroidia	o__Flavobacteriales	f__BACL11	g__GCA-2715565	s__GCA-2715565 sp002715565	76.61	0	0	1372768	FALSE	TRUE	TRUE	MAG	Tully et al (2018)	31	3	1274	928.052
MAGsDB_PAZT01	d__Bacteria	p__SAR324	c__SAR324	o__SAR324	f__NAC60-12	g__Arctic96AD-7	s__Arctic96AD-7 sp002716165	59.27	0.84	0	1345594	FALSE	FALSE	TRUE	MAG	Tully et al (2018)	12	0	1228	912.608
MAGsDB_PAZV01	d__Bacteria	p__Bacteroidota	c__Bacteroidia	o__Cytophagales	f__Marinoscillaceae	g__GCA-2715645	s__GCA-2715645 sp002715645	55.17	0	0	1266421	FALSE	FALSE	TRUE	MAG	Tully et al (2018)	51	6	1194	942.814
MAGsDB_PAZY01	d__Bacteria	p__Proteobacteria	c__Alphaproteobacteria	o__Parvibaculales	f__Parvibaculaceae	g__Mf105b01	s__Mf105b01 sp002715765	96.64	3.91	90	3649144	TRUE	TRUE	TRUE	MAG	Tully et al (2018)	0	0	3501	959.403
MAGsDB_PBAA01	d__Bacteria	p__Proteobacteria	c__Gammaproteobacteria	o__Pseudomonadales	f__HTCC2089	g__UBA11889	s__UBA11889 sp002715785	73.36	1.84	12.5	2178933	FALSE	FALSE	TRUE	MAG	Tully et al (2018)	0	0	2074	951.842
MAGsDB_PBAE01	d__Bacteria	p__Proteobacteria	c__Gammaproteobacteria	o__Woeseiales	f__Woeseiaceae	g__GCA-002728725	s__GCA-002728725 sp002715745	84.91	4.02	37.5	1399098	FALSE	TRUE	TRUE	MAG	Tully et al (2018)	24	1	1342	959.189
MAGsDB_PBAG01	d__Bacteria	p__Bacteroidota	c__Bacteroidia	o__Flavobacteriales	f__BACL11	g__GCA-002715885	s__GCA-002715885 sp002715885	61.65	0.54	100	978862	FALSE	FALSE	TRUE	MAG	Tully et al (2018)	22	1	918	937.824
MAGsDB_PBAH01	d__Bacteria	p__Bacteroidota	c__Bacteroidia	o__Flavobacteriales	f__Crocinitomicaceae	g__UBA952		55.33	1.72	0	1419522	FALSE	FALSE	TRUE	MAG	Tully et al (2018)	10	0	1337	941.866
MAGsDB_PBAJ01	d__Bacteria	p__Bacteroidota	c__Bacteroidia	o__Flavobacteriales	f__UA16	g__UA16	s__UA16 sp002863125	73.63	0	0	1523338	FALSE	FALSE	TRUE	MAG	Tully et al (2018)	24	3	1342	880.96
MAGsDB_PBAL01	d__Bacteria	p__Verrucomicrobiota	c__Verrucomicrobiae	o__Pedosphaerales	f__GCA-2715965	g__GCA-2715965	s__GCA-2715965 sp002715965	95.27	2.36	25	6081546	TRUE	TRUE	TRUE	MAG	Tully et al (2018)	1	0	5126	842.878
MAGsDB_PBAP01	d__Bacteria	p__Bacteroidota	c__Bacteroidia	o__Flavobacteriales	f__BACL11	g__GCA-2716345	s__GCA-2716345 sp002716345	88.71	3.76	62.5	1497536	FALSE	TRUE	TRUE	MAG	Tully et al (2018)	57	5	1384	924.185
MAGsDB_PBAR01	d__Bacteria	p__Marinisomatota	c__Marinisomatia	o__Marinisomatales	f__UBA1611	g__UBA2134	s__UBA2134 sp002718285	90.11	2.2	0	3031464	TRUE	TRUE	TRUE	MAG	Tully et al (2018)	2	0	2669	880.433
MAGsDB_PBAS01	d__Bacteria	p__Planctomycetota	c__Phycisphaerae	o__Phycisphaerales	f__Phycisphaeraceae	g__UBA6626	s__UBA6626 sp002716625	89.49	0	0	3354005	FALSE	TRUE	TRUE	MAG	Tully et al (2018)	1	0	2929	873.284
MAGsDB_PBAU01	d__Bacteria	p__UBP7	c__UBA6624	o__UBA6624	f__UBA6624	g__UBA6624	s__UBA6624 sp002716355	89.5	0	0	1264697	FALSE	TRUE	TRUE	MAG	Tully et al (2018)	4	0	1232	974.146
MAGsDB_PBAY01	d__Bacteria	p__Planctomycetota	c__Phycisphaerae	o__Phycisphaerales	f__SM1A02	g__UBA1668	s__UBA1668 sp002717655	93.11	1.81	0	3067623	TRUE	TRUE	TRUE	MAG	Tully et al (2018)	7	0	2628	856.689
MAGsDB_PBAZ01	d__Bacteria	p__Chloroflexota	c__Dehalococcoidia	o__GCA-2717565	f__GCA-2717565	g__GCA-2717565	s__GCA-2717565 sp002717565	93.23	4.68	0	1683532	TRUE	TRUE	TRUE	MAG	Tully et al (2018)	1	0	1635	971.173
MAGsDB_PBBC01	d__Bacteria	p__Proteobacteria	c__Alphaproteobacteria	o__Pelagibacterales	f__Pelagibacteraceae	g__Pelagibacter		73.59	4.82	100	644729	FALSE	FALSE	TRUE	MAG	Tully et al (2018)	7	0	699	1084.18
MAGsDB_PBBE01	d__Bacteria	p__Margulisbacteria	c__ZB3	o__UBA817	f__GCA-2716485	g__GCA-2716485	s__GCA-2716485 sp002716485	56.32	0.85	0	1399013	FALSE	FALSE	TRUE	MAG	Tully et al (2018)	6	0	1254	896.346
MAGsDB_PBBF01	d__Bacteria	p__Acidobacteriota	c__Vicinamibacteria	o__Vicinamibacterales	f__UBA823	g__UBA11600	s__UBA11600 sp002717745	56.9	0.86	100	1512901	FALSE	FALSE	TRUE	MAG	Tully et al (2018)	0	0	1391	919.426
MAGsDB_PBBH01	d__Bacteria	p__Marinisomatota	c__Marinisomatia	o__Marinisomatales	f__TCS55	g__TCS55	s__TCS55 sp002716525	71.23	2.01	100	1182029	FALSE	FALSE	TRUE	MAG	Tully et al (2018)	1	0	1110	939.063
MAGsDB_PBBI01	d__Bacteria	p__Gemmatimonadota	c__Gemmatimonadetes	o__SG8-23	f__UBA6960	g__GCA-2718595		52.68	2.2	0	1062801	FALSE	FALSE	TRUE	MAG	Tully et al (2018)	0	0	965	907.978
MAGsDB_PBBJ01	d__Bacteria	p__Bacteroidota	c__Bacteroidia	o__Flavobacteriales	f__UBA10066	g__MED-G20		60.17	2.87	0	1520558	FALSE	FALSE	TRUE	MAG	Tully et al (2018)	12	0	1397	918.742
MAGsDB_PBBK01	d__Bacteria	p__Proteobacteria	c__Gammaproteobacteria	o__Woeseiales	f__Woeseiaceae	g__SP4260	s__SP4260 sp002717685	63.79	1.72	0	890268	FALSE	FALSE	TRUE	MAG	Tully et al (2018)	0	0	873	980.604
MAGsDB_PBBL01	d__Bacteria	p__Myxococcota	c__Bradimonadia	o__Bradymonadales	f__GCA-2716585	g__GCA-2716585	s__GCA-2716585 sp002716585	62.55	0.72	0	4253269	FALSE	FALSE	TRUE	MAG	Tully et al (2018)	0	0	3173	746.014
MAGsDB_PBBM01	d__Bacteria	p__Marinisomatota	c__Marinisomatia	o__Marinisomatales	f__Marinisomataceae	g__Marinisoma		51.14	3.3	33.33	486002	FALSE	FALSE	TRUE	MAG	Tully et al (2018)	1	0	517	1063.78
MAGsDB_PBBP01	d__Bacteria	p__Proteobacteria	c__Gammaproteobacteria	o__GCA-002705445	f__GCA-002705445			50.11	1.52	0	696938	FALSE	FALSE	TRUE	MAG	Tully et al (2018)	3	0	771	1106.27
MAGsDB_PBBR01	d__Bacteria	p__Chloroflexota	c__Dehalococcoidia	o__UBA3495	f__UBA3495	g__UBA3495	s__UBA3495 sp002716645	51.65	0	0	1037886	FALSE	FALSE	TRUE	MAG	Tully et al (2018)	5	0	1060	1021.31
MAGsDB_PBBS01	d__Bacteria	p__Chloroflexota	c__Dehalococcoidia	o__UBA2985	f__UBA2985	g__UBA2985	s__UBA2985 sp002717805	83.28	0	0	1323200	FALSE	TRUE	TRUE	MAG	Tully et al (2018)	2	0	1290	974.909
MAGsDB_PBBT01	d__Bacteria	p__Chloroflexota	c__Dehalococcoidia	o__SAR202	f__UBA6927	g__UBA6927	s__UBA6927 sp002717725	66.72	1.98	100	1207696	FALSE	FALSE	TRUE	MAG	Tully et al (2018)	0	0	1225	1014.33
MAGsDB_PBBV01	d__Archaea	p__Thermoplasmatota	c__Poseidoniia	o__Poseidoniales	f__Thalassoarchaeaceae	g__MGIIb-N1	s__MGIIb-N1 sp002717835	66.09	0	0	1214212	FALSE	FALSE	TRUE	MAG	Tully et al (2018)	8	0	1064	876.288
MAGsDB_PBBW01	d__Bacteria	p__Proteobacteria	c__Gammaproteobacteria	o__SAR86	f__TMED112	g__GCA-2716745	s__GCA-2716745 sp002716745	72.56	2.87	100	1117814	FALSE	FALSE	TRUE	MAG	Tully et al (2018)	29	0	1136	1016.27
MAGsDB_PBBX01	d__Bacteria	p__Margulisbacteria	c__ZB3	o__UBA817	f__GCA-002719695	g__GCA-002719695	s__GCA-002719695 sp002716725	79.41	0.85	0	1258060	FALSE	TRUE	TRUE	MAG	Tully et al (2018)	9	0	1193	948.285
MAGsDB_PBBY01	d__Bacteria	p__Patescibacteria	c__ABY1	o__Magasanikbacterales	f__UBA922	g__GCA-2716765	s__GCA-2716765 sp002716765	69.66	3.37	0	886261	FALSE	FALSE	TRUE	MAG	Tully et al (2018)	2	0	828	934.262
MAGsDB_PBCB01	d__Bacteria	p__Marinisomatota	c__Marinisomatia	o__Marinisomatales	f__TCS55	g__TMED108	s__TMED108 sp002717765	65.01	1.65	0	1306919	FALSE	FALSE	TRUE	MAG	Tully et al (2018)	11	0	1219	932.728
MAGsDB_PBCD01	d__Bacteria	p__Proteobacteria	c__Alphaproteobacteria	o__TMED127	f__TMED127	g__SP4073	s__SP4073 sp002717855	56.14	0	0	622741	FALSE	FALSE	TRUE	MAG	Tully et al (2018)	4	0	693	1112.82
MAGsDB_PBCE01	d__Bacteria	p__Bacteroidota	c__Bacteroidia	o__Flavobacteriales	f__Flavobacteriaceae	g__UBA8316	s__UBA8316 sp002716845	70.12	0.74	0	1668022	FALSE	FALSE	TRUE	MAG	Tully et al (2018)	1	0	1611	965.815
MAGsDB_PBCF01	d__Bacteria	p__Proteobacteria	c__Gammaproteobacteria	o__GCA-002705445	f__GCA-002716945	g__GCA-2716945	s__GCA-2716945 sp002716945	76.77	4.88	29.03	1089911	FALSE	TRUE	TRUE	MAG	Tully et al (2018)	4	0	1170	1073.48
MAGsDB_PBCI01	d__Bacteria	p__Chloroflexota	c__Dehalococcoidia	o__UBA1127	f__GCA-2717925	g__GCA-2717925	s__GCA-2717925 sp002717925	79.87	3.17	0	1245009	FALSE	TRUE	TRUE	MAG	Tully et al (2018)	0	0	1211	972.684
MAGsDB_PBCK01	d__Bacteria	p__Proteobacteria	c__Alphaproteobacteria	o__Nisaeales	f__Nisaeaceae	g__GCA-002701455		88.42	9.35	0	3190436	FALSE	TRUE	TRUE	MAG	Tully et al (2018)	0	0	3005	941.878
MAGsDB_PBCL01	d__Bacteria	p__Bacteroidota	c__Bacteroidia	o__Flavobacteriales	f__BACL11	g__UBA8444		51.61	3.23	25	970415	FALSE	FALSE	TRUE	MAG	Tully et al (2018)	9	0	876	902.707
MAGsDB_PBCP01	d__Bacteria	p__Planctomycetota	c__Planctomycetes	o__Pirellulales	f__Pirellulaceae	g__UBA721	s__UBA721 sp002717145	70.54	0	0	4424693	FALSE	FALSE	TRUE	MAG	Tully et al (2018)	7	0	3350	757.115
MAGsDB_PBCR01	d__Bacteria	p__Chloroflexota	c__Dehalococcoidia	o__UBA6952				66.07	3.63	0	1491199	FALSE	FALSE	TRUE	MAG	Tully et al (2018)	1	0	1413	947.56
MAGsDB_PBCV01	d__Bacteria	p__Marinisomatota	c__Marinisomatia	o__Marinisomatales	f__UBA1611	g__GCA-002717915	s__GCA-002717915 sp002717915	75.82	0	0	1284142	FALSE	TRUE	TRUE	MAG	Tully et al (2018)	2	0	1180	918.901
MAGsDB_PBCW01	d__Bacteria	p__Proteobacteria	c__Alphaproteobacteria	o__UBA8366	f__UBA8366	g__UBA8366	s__UBA8366 sp002718015	76.34	5	21.43	2268868	FALSE	TRUE	TRUE	MAG	Tully et al (2018)	11	0	2217	977.139
MAGsDB_PBCX01	d__Bacteria	p__Bacteroidota	c__Bacteroidia	o__Flavobacteriales	f__TMED113	g__GCA-2718035	s__GCA-2718035 sp002718035	76.24	0.54	100	1261452	FALSE	TRUE	TRUE	MAG	Tully et al (2018)	17	0	1104	875.182
MAGsDB_PBCY01	d__Bacteria	p__Proteobacteria	c__Alphaproteobacteria	o__GCA-002720895	f__GCA-002720895	g__GCA-002720895	s__GCA-002720895 sp002717245	91.76	3.3	33.33	1144502	TRUE	TRUE	TRUE	MAG	Tully et al (2018)	19	2	1238	1081.69
MAGsDB_PBDA01	d__Bacteria	p__Proteobacteria	c__Gammaproteobacteria	o__UBA6522	f__UBA6522	g__UBA6522	s__UBA6522 sp002718345	89.73	1.68	0	2293790	FALSE	TRUE	TRUE	MAG	Tully et al (2018)	1	0	2197	957.803
MAGsDB_PBDC01	d__Bacteria	p__Proteobacteria	c__Alphaproteobacteria	o__UBA8366	f__GCA-2717185	g__GCA-2717185	s__GCA-2717185 sp002717185	75.14	1.3	0	3832756	FALSE	TRUE	TRUE	MAG	Tully et al (2018)	7	0	3631	947.36
MAGsDB_PBDD01	d__Bacteria	p__Proteobacteria	c__Gammaproteobacteria	o__Pseudomonadales	f__Oleiphilaceae	g__Marinobacter	s__Marinobacter hydrocarbonoclasticus	64.09	0.96	80	2245559	FALSE	FALSE	TRUE	MAG	Tully et al (2018)	5	0	2090	930.726
MAGsDB_PBDE01	d__Bacteria	p__Proteobacteria	c__Alphaproteobacteria	o__Pelagibacterales	f__Pelagibacteraceae			50.6	1.2	0	677948	FALSE	FALSE	TRUE	MAG	Tully et al (2018)	22	1	689	1016.3
MAGsDB_PBDI01	d__Bacteria	p__Chloroflexota	c__Dehalococcoidia	o__UBA1151	f__Bin127	g__GCA-002725925		54.13	1.98	0	1753659	FALSE	FALSE	TRUE	MAG	Tully et al (2018)	0	0	1618	922.642
MAGsDB_PBDJ01	d__Bacteria	p__Actinobacteriota	c__Acidimicrobiia	o__Microtrichales	f__MedAcidi-G1	g__UBA9410	s__UBA9410 sp002717365	76.92	1.28	0	1869266	FALSE	TRUE	TRUE	MAG	Tully et al (2018)	2	0	1843	985.948
MAGsDB_PBDK01	d__Bacteria	p__Proteobacteria	c__Gammaproteobacteria	o__Enterobacterales	f__Alteromonadaceae	g__Idiomarina	s__Idiomarina abyssalis	99.78	0.17	0	2653514	TRUE	TRUE	TRUE	MAG	Tully et al (2018)	0	0	2533	954.583
MAGsDB_PBDN01	d__Bacteria	p__Proteobacteria	c__Alphaproteobacteria	o__HIMB59	f__GCA-002718135	g__AG-337-I02	s__AG-337-I02 sp002718135	70.43	1.2	0	1156343	FALSE	FALSE	TRUE	MAG	Tully et al (2018)	17	2	1164	1006.62
MAGsDB_PBDP01	d__Bacteria	p__Chloroflexota	c__Dehalococcoidia	o__SAR202	f__UBA826	g__UBA826	s__UBA826 sp002718095	91.75	0.2	0	1437644	TRUE	TRUE	TRUE	MAG	Tully et al (2018)	27	0	1442	1003.03
MAGsDB_PBDQ01	d__Bacteria	p__Chloroflexota	c__Dehalococcoidia	o__SAR202	f__UBA826	g__GCA-2717465	s__GCA-2717465 sp002717465	90.56	2.18	66.67	1985284	TRUE	TRUE	TRUE	MAG	Tully et al (2018)	2	0	1920	967.116
MAGsDB_PBDR01	d__Bacteria	p__Chloroflexota	c__Dehalococcoidia	o__UBA1151	f__Bin127	g__GCA-2717385	s__GCA-2717385 sp002717385	78.88	1.98	0	1381570	FALSE	TRUE	TRUE	MAG	Tully et al (2018)	0	0	1381	999.587
MAGsDB_PBDS01	d__Bacteria	p__Proteobacteria	c__Gammaproteobacteria	o__UBA10353	f__LS-SOB	g__UBA9619	s__UBA9619 sp002718155	89.02	4.27	77.78	3203335	FALSE	TRUE	TRUE	MAG	Tully et al (2018)	2	0	2996	935.275
MAGsDB_PBDU01	d__Archaea	p__Thermoplasmatota	c__Poseidoniia	o__Poseidoniales	f__Poseidoniaceae	g__MGIIa-L4	s__MGIIa-L4 sp002718195	68.8	1.52	0	2026952	FALSE	FALSE	TRUE	MAG	Tully et al (2018)	8	0	1674	825.871
MAGsDB_PBDV01	d__Archaea	p__Thermoplasmatota	c__Poseidoniia	o__Poseidoniales	f__Thalassoarchaeaceae	g__MGIIb-N2	s__MGIIb-N2 sp002718215	67.02	0	0	1578517	FALSE	FALSE	TRUE	MAG	Tully et al (2018)	5	0	1322	837.495
MAGsDB_PBDW01	d__Bacteria	p__Proteobacteria	c__Alphaproteobacteria	o__HIMB59	f__GCA-002718135	g__GCA-2717485	s__GCA-2717485 sp002717485	89.16	0	0	1404973	FALSE	TRUE	TRUE	MAG	Tully et al (2018)	3	0	1457	1037.03
MAGsDB_PBDY01	d__Bacteria	p__Proteobacteria	c__Gammaproteobacteria	o__UBA11654	f__UBA11654	g__UBA11654	s__UBA11654 sp002717445	80.99	3.05	20	1506851	FALSE	TRUE	TRUE	MAG	Tully et al (2018)	1	0	1525	1012.04
MAGsDB_PBEB01	d__Bacteria	p__Spirochaetota	c__Leptospirae	o__Leptospirales	f__Leptonemataceae	g__UBA3465	s__UBA3465 sp002717505	79.63	1.85	0	4423858	FALSE	TRUE	TRUE	MAG	Tully et al (2018)	2	0	3931	888.591
MAGsDB_PBEC01	d__Bacteria	p__Bacteroidota	c__Bacteroidia	o__Flavobacteriales	f__GCA-002722245	g__GCA-002722245	s__GCA-002722245 sp002717515	90.3	0.54	0	2643743	TRUE	TRUE	TRUE	MAG	Tully et al (2018)	11	0	2259	854.47
MAGsDB_PBED01	d__Bacteria	p__Proteobacteria	c__Gammaproteobacteria	o__Pseudomonadales	f__Oleiphilaceae	g__Marinobacter	s__Marinobacter manganoxydans	56.9	0	0	3131133	FALSE	FALSE	TRUE	MAG	Tully et al (2018)	9	0	2917	931.612
MAGsDB_PBEE01	d__Bacteria	p__Bacteroidota	c__Bacteroidia	o__Flavobacteriales	f__UA16	g__UBA974	s__UBA974 sp002717605	58.67	1.61	0	1234092	FALSE	FALSE	TRUE	MAG	Tully et al (2018)	12	2	1076	871.896
MAGsDB_PBEF01	d__Bacteria	p__Marinisomatota	c__Marinisomatia	o__SCGC-AAA003-L08	f__GCA-002707645	g__GCA-2717625	s__GCA-2717625 sp002717625	87.91	0.3	100	1490868	FALSE	TRUE	TRUE	MAG	Tully et al (2018)	8	0	1341	899.476
MAGsDB_PBEG01	d__Bacteria	p__Chloroflexota	c__Dehalococcoidia	o__UBA2979	f__GCA-002718395	g__GCA-002718395	s__GCA-002718395 sp002718395	53.08	0	0	706406	FALSE	FALSE	TRUE	MAG	Tully et al (2018)	3	0	711	1006.5
MAGsDB_PBEJ01	d__Bacteria	p__Verrucomicrobiota	c__Verrucomicrobiae	o__Pedosphaerales	f__UBA1100	g__UBA1100	s__UBA1100 sp002719595	60.68	1.35	100	1961242	FALSE	FALSE	TRUE	MAG	Tully et al (2018)	5	0	1706	869.857
MAGsDB_PBEK01	d__Bacteria	p__Bacteroidota	c__Bacteroidia	o__Cytophagales	f__Marinoscillaceae	g__MED-G16		52.41	1.79	85.71	872951	FALSE	FALSE	TRUE	MAG	Tully et al (2018)	31	4	847	970.272
MAGsDB_PBEP01	d__Bacteria	p__Chloroflexota	c__Dehalococcoidia	o__UBA2963	f__GCA-2719775	g__GCA-2719775	s__GCA-2719775 sp002719775	80.45	0.99	100	1279897	FALSE	TRUE	TRUE	MAG	Tully et al (2018)	3	0	1282	1001.64
MAGsDB_PBEQ01	d__Bacteria	p__Margulisbacteria	c__ZB3	o__UBA817	f__GCA-002719695	g__GCA-002719695	s__GCA-002719695 sp002719695	71.81	1.12	0	1328772	FALSE	FALSE	TRUE	MAG	Tully et al (2018)	11	0	1244	936.203
MAGsDB_PBER01	d__Bacteria	p__Chloroflexota	c__Dehalococcoidia	o__UBA1151	f__TMED-70	g__GCA-2718455	s__GCA-2718455 sp002718455	83.33	0	0	1300963	FALSE	TRUE	TRUE	MAG	Tully et al (2018)	0	0	1332	1023.86
MAGsDB_PBES01	d__Bacteria	p__Marinisomatota	c__Marinisomatia	o__Marinisomatales	f__TCS55	g__GCA-002701945	s__GCA-002701945 sp002701785	65.28	0	0	1081185	FALSE	FALSE	TRUE	MAG	Tully et al (2018)	0	0	1004	928.611
MAGsDB_PBET01	d__Archaea	p__Thermoplasmatota	c__Poseidoniia	o__Poseidoniales	f__Poseidoniaceae	g__MGIIa-L2	s__MGIIa-L2 sp002719815	59.81	0.93	100	1570831	FALSE	FALSE	TRUE	MAG	Tully et al (2018)	21	0	1291	821.858
MAGsDB_PBEW01	d__Bacteria	p__Marinisomatota	c__Marinisomatia	o__SCGC-AAA003-L08	f__GCA-002707645			81.32	9.29	0	1661159	FALSE	TRUE	TRUE	MAG	Tully et al (2018)	13	0	1546	930.676
MAGsDB_PBEX01	d__Bacteria	p__Planctomycetota	c__Phycisphaerae	o__Phycisphaerales	f__SM1A02	g__GCA-002718515	s__GCA-002718515 sp002718515	85.46	6.25	71.43	1946822	FALSE	TRUE	TRUE	MAG	Tully et al (2018)	4	0	1798	923.556
MAGsDB_PBEY01	d__Bacteria	p__Marinisomatota	c__Marinisomatia	o__Marinisomatales	f__UBA1611	g__GCA-002708715		50.55	2.2	100	1126993	FALSE	FALSE	TRUE	MAG	Tully et al (2018)	13	2	987	875.782
MAGsDB_PBFB01	d__Bacteria	p__Marinisomatota	c__Marinisomatia	o__Marinisomatales	f__UBA1611			83.8	9.89	8.33	2695991	FALSE	TRUE	TRUE	MAG	Tully et al (2018)	10	0	2354	873.148
MAGsDB_PBFD01	d__Bacteria	p__Gemmatimonadota	c__Gemmatimonadetes	o__SG8-23	f__UBA6960	g__GCA-2718595	s__GCA-2718595 sp002718595	94.44	2.2	0	2021477	TRUE	TRUE	TRUE	MAG	Tully et al (2018)	16	0	1788	884.502
MAGsDB_PBFG01	d__Bacteria	p__Marinisomatota	c__Marinisomatia	o__SCGC-AAA003-L08	f__GCA-002707645	g__GCA-002718585	s__GCA-002718585 sp002718585	86.81	6.04	0	1457926	FALSE	TRUE	TRUE	MAG	Tully et al (2018)	6	0	1386	950.666
MAGsDB_PBFH01	d__Bacteria	p__Proteobacteria	c__Alphaproteobacteria	o__Defluviicoccales	f__UBA2964	g__UBA2964	s__UBA2964 sp002719885	92.25	8.28	40	2784006	FALSE	TRUE	TRUE	MAG	Tully et al (2018)	2	0	2728	979.883
MAGsDB_PBFI01	d__Bacteria	p__Proteobacteria	c__Gammaproteobacteria	o__SAR86	f__SAR86	g__AEGEAN-183		54.68	2.22	75	1179569	FALSE	FALSE	TRUE	MAG	Tully et al (2018)	24	2	1179	999.518
MAGsDB_PBFJ01	d__Bacteria	p__Patescibacteria	c__Gracilibacteria	o__UBA1369	f__GCA-2718715	g__GCA-2718715	s__GCA-2718715 sp002718715	69.44	3.66	0	1546425	FALSE	FALSE	TRUE	MAG	Tully et al (2018)	4	0	1433	926.653
MAGsDB_PBFL01	d__Bacteria	p__Bacteroidota	c__Bacteroidia	o__Flavobacteriales	f__Flavobacteriaceae	g__GCA-002728855		88.24	8.09	64.29	1749664	FALSE	TRUE	TRUE	MAG	Tully et al (2018)	28	4	1564	893.886
MAGsDB_PBFM01	d__Bacteria	p__Marinisomatota	c__Marinisomatia	o__Marinisomatales	f__UBA1611	g__GCA-002718655	s__GCA-002718655 sp002718655	76.37	3.3	0	2117628	FALSE	TRUE	TRUE	MAG	Tully et al (2018)	16	0	1879	887.314
MAGsDB_PBFN01	d__Bacteria	p__Proteobacteria	c__Gammaproteobacteria	o__UBA6522	f__UBA6522	g__TMED78		60.72	4.82	6.67	1606262	FALSE	FALSE	TRUE	MAG	Tully et al (2018)	9	0	1634	1017.27
MAGsDB_PBFO01	d__Archaea	p__Thermoplasmatota	c__Poseidoniia	o__Poseidoniales	f__Thalassoarchaeaceae	g__MGIIb-O3		58.67	3.2	25	1166594	FALSE	FALSE	TRUE	MAG	Tully et al (2018)	4	0	1067	914.628
MAGsDB_PBFS01	d__Bacteria	p__Proteobacteria	c__Gammaproteobacteria	o__GCA-002705445	f__GCA-002716945	g__GCA-2718845	s__GCA-2718845 sp002718845	64.49	2.09	35.29	973508	FALSE	FALSE	TRUE	MAG	Tully et al (2018)	2	0	1047	1075.49
MAGsDB_PBFT01	d__Archaea	p__Thermoplasmatota	c__Poseidoniia	o__Poseidoniales	f__Thalassoarchaeaceae	g__MGIIb-P		58.74	4	11.11	1440727	FALSE	FALSE	TRUE	MAG	Tully et al (2018)	4	0	1230	853.736
MAGsDB_PBFU01	d__Archaea	p__Thermoplasmatota	c__Poseidoniia	o__Poseidoniales	f__Poseidoniaceae	g__MGIIa-I		58.11	3.6	0	1671428	FALSE	FALSE	TRUE	MAG	Tully et al (2018)	9	0	1524	911.795
MAGsDB_PBFW01	d__Bacteria	p__Myxococcota	c__UBA9160	o__UBA9160	f__UBA4427	g__UBA4427	s__UBA4427 sp002719955	90.65	5.16	0	5851096	FALSE	TRUE	TRUE	MAG	Tully et al (2018)	0	0	5257	898.464
MAGsDB_PBFY01	d__Bacteria	p__Planctomycetota	c__UBA1135	o__UBA1135	f__GCA-002686595	g__GCA-2686595		57.35	2.15	0	2330281	FALSE	FALSE	TRUE	MAG	Tully et al (2018)	1	0	1898	814.494
MAGsDB_PBFZ01	d__Bacteria	p__Bacteroidota	c__Bacteroidia	o__Flavobacteriales	f__Flavobacteriaceae	g__MED-G11		54.41	4.41	0	736563	FALSE	FALSE	TRUE	MAG	Tully et al (2018)	4	0	737	1000.59
MAGsDB_PBGD01	d__Bacteria	p__Bacteroidota	c__Bacteroidia	o__Flavobacteriales	f__TMED113	g__GCA-2718895	s__GCA-2718895 sp002718895	79.34	4.41	0	1343137	FALSE	TRUE	TRUE	MAG	Tully et al (2018)	10	0	1241	923.956
MAGsDB_PBGF01	d__Archaea	p__Thermoplasmatota	c__Poseidoniia	o__MGIII	f__CG-Epi1	g__CG-Epi1	s__CG-Epi1 sp002718915	66	0	0	881127	FALSE	FALSE	TRUE	MAG	Tully et al (2018)	15	0	802	910.198
MAGsDB_PBGH01	d__Archaea	p__Thermoplasmatota	c__Poseidoniia	o__Poseidoniales	f__Thalassoarchaeaceae	g__MGIIb-O3	s__MGIIb-O3 sp002720055	76.81	4.8	100	1562263	FALSE	TRUE	TRUE	MAG	Tully et al (2018)	7	0	1370	876.933
MAGsDB_PBGK01	d__Bacteria	p__Planctomycetota	c__Planctomycetes	o__Pirellulales	f__Pirellulaceae	g__GCA-2723275		72.35	4.6	20	4963269	FALSE	FALSE	TRUE	MAG	Tully et al (2018)	3	0	3590	723.314
MAGsDB_PBGL02	d__Archaea	p__Thermoplasmatota	c__Poseidoniia	o__Poseidoniales	f__Thalassoarchaeaceae	g__MGIIb-O5	s__MGIIb-O5 sp002718995	86.4	2.4	66.67	1478905	FALSE	TRUE	TRUE	MAG	Tully et al (2018)	24	2	1318	891.2
MAGsDB_PBGO01	d__Bacteria	p__Marinisomatota	c__Marinisomatia	o__SCGC-AAA003-L08	f__GCA-002719095	g__GCA-002719095	s__GCA-002719095 sp002719095	92.31	7.69	100	1455214	FALSE	TRUE	TRUE	MAG	Tully et al (2018)	15	2	1353	929.76
MAGsDB_PBGR01	d__Bacteria	p__Latescibacterota	c__UBA2968	o__UBA8231	f__GCA-002724215			51.87	4.4	20	2183349	FALSE	FALSE	TRUE	MAG	Tully et al (2018)	31	3	1959	897.245
MAGsDB_PBGT01	d__Archaea	p__Thermoplasmatota	c__Poseidoniia	o__Poseidoniales	f__Thalassoarchaeaceae	g__MGIIb-N2		60.99	2.4	66.67	1651360	FALSE	FALSE	TRUE	MAG	Tully et al (2018)	7	0	1341	812.058
MAGsDB_PBGY01	d__Bacteria	p__Proteobacteria	c__Alphaproteobacteria	o__Rhizobiales	f__TMED25	g__AG-430-B22		85.09	8.77	93.75	1524246	FALSE	TRUE	TRUE	MAG	Tully et al (2018)	13	0	1535	1007.06
MAGsDB_PBHA01	d__Bacteria	p__Chloroflexota	c__Dehalococcoidia	o__UBA1151	f__TMED-70	g__TMED-70	s__TMED-70 sp002719425	79.21	4.95	100	1193812	FALSE	TRUE	TRUE	MAG	Tully et al (2018)	6	0	1239	1037.85
MAGsDB_PBHB01	d__Archaea	p__Thermoplasmatota	c__Poseidoniia	o__Poseidoniales	f__Thalassoarchaeaceae	g__MGIIb-O5		66.13	3.36	38.46	1237099	FALSE	FALSE	TRUE	MAG	Tully et al (2018)	2	0	1058	855.227
MAGsDB_PBHD01	d__Bacteria	p__Bacteroidota	c__Bacteroidia	o__Flavobacteriales	f__Flavobacteriaceae	g__GCA-2719315	s__GCA-2719315 sp002719315	93.79	8.56	20	2102722	FALSE	TRUE	TRUE	MAG	Tully et al (2018)	63	12	1891	899.311
MAGsDB_PBHH01	d__Bacteria	p__Proteobacteria	c__Gammaproteobacteria	o__GCA-002705445	f__GCA-002716945	g__GCA-2720195	s__GCA-2720195 sp002720195	73.06	2.99	47.62	1116403	FALSE	FALSE	TRUE	MAG	Tully et al (2018)	27	2	1202	1076.67
MAGsDB_PBHJ01	d__Bacteria	p__Cyanobacteria	c__Cyanobacteriia	o__Synechococcales	f__Cyanobiaceae	g__Prochlorococcus_A		52.75	3.99	33.33	792564	FALSE	FALSE	TRUE	MAG	Tully et al (2018)	4	0	836	1054.8
MAGsDB_PBHP01	d__Archaea	p__Thermoplasmatota	c__Poseidoniia	o__Poseidoniales	f__Thalassoarchaeaceae	g__MGIIb-P		54.22	4.59	71.43	1183122	FALSE	FALSE	TRUE	MAG	Tully et al (2018)	27	3	990	836.769
MAGsDB_PBHQ01	d__Archaea	p__Thermoplasmatota	c__Poseidoniia	o__Poseidoniales	f__Poseidoniaceae	g__UBA226	s__UBA226 sp002719475	74.67	3.36	66.67	1891342	FALSE	FALSE	TRUE	MAG	Tully et al (2018)	5	0	1537	812.65
MAGsDB_PBHR01	d__Archaea	p__Thermoplasmatota	c__Poseidoniia	o__Poseidoniales	f__Poseidoniaceae	g__MGIIa-I	s__MGIIa-I sp002720275	77.73	3.26	20	1815283	FALSE	TRUE	TRUE	MAG	Tully et al (2018)	3	0	1516	835.131
MAGsDB_PBHT01	d__Bacteria	p__Acidobacteriota	c__Vicinamibacteria	o__Vicinamibacterales	f__UBA823	g__UBA11600	s__UBA11600 sp002720285	69.18	2.56	0	1496158	FALSE	FALSE	TRUE	MAG	Tully et al (2018)	0	0	1419	948.429
MAGsDB_PBHY01	d__Bacteria	p__Verrucomicrobiota	c__Verrucomicrobiae	o__Pedosphaerales	f__UBA1096	g__UBA1096		56.84	2.03	33.33	2343446	FALSE	FALSE	TRUE	MAG	Tully et al (2018)	7	0	1943	829.121
MAGsDB_PBHZ01	d__Archaea	p__Thermoplasmatota	c__Poseidoniia	o__Poseidoniales	f__Thalassoarchaeaceae	g__MGIIb-O3	s__MGIIb-O3 sp002719615	75.33	2.4	66.67	1669517	FALSE	TRUE	TRUE	MAG	Tully et al (2018)	6	0	1467	878.697
MAGsDB_PBID01	d__Bacteria	p__Chloroflexota	c__Dehalococcoidia	o__SAR202	f__GCA-2719675	g__GCA-2719675	s__GCA-2719675 sp002719675	92.83	0	0	1403377	TRUE	TRUE	TRUE	MAG	Tully et al (2018)	3	0	1356	966.241
MAGsDB_PBIE01	d__Bacteria	p__Bacteroidota	c__Bacteroidia	o__Flavobacteriales	f__UA16	g__UBA8752	s__UBA8752 sp002720375	72.94	2.69	0	1563190	FALSE	FALSE	TRUE	MAG	Tully et al (2018)	6	0	1358	868.736
MAGsDB_PBIG01	d__Bacteria	p__Proteobacteria	c__Alphaproteobacteria	o__TMED127	f__TMED127			65.93	4.4	80	1403718	FALSE	FALSE	TRUE	MAG	Tully et al (2018)	4	0	1579	1124.87
MAGsDB_PBIN01	d__Bacteria	p__Proteobacteria	c__Alphaproteobacteria	o__Defluviicoccales	f__UBA2964	g__GCA-2720855	s__GCA-2720855 sp002720855	99.78	0	0	3575202	TRUE	TRUE	TRUE	MAG	Tully et al (2018)	2	0	3535	988.755
MAGsDB_PBIO01	d__Bacteria	p__Bdellovibrionota	c__Bacteriovoracia	o__Bacteriovoracales	f__Bacteriovoracaceae	g__GCA-2720865	s__GCA-2720865 sp002720865	94.79	5.41	12.5	4908770	FALSE	TRUE	TRUE	MAG	Tully et al (2018)	0	0	4916	1001.47
MAGsDB_PBIP01	d__Bacteria	p__Proteobacteria	c__Alphaproteobacteria	o__GCA-002720895	f__GCA-002720895	g__GCA-002720895	s__GCA-002720895 sp002720895	62.82	2.2	0	663439	FALSE	FALSE	TRUE	MAG	Tully et al (2018)	23	3	695	1047.57
MAGsDB_PBIQ01	d__Bacteria	p__Actinobacteriota	c__Acidimicrobiia	o__Microtrichales	f__UBA8592	g__UBA8592	s__UBA8592 sp002720485	66.5	2.99	0	1491828	FALSE	FALSE	TRUE	MAG	Tully et al (2018)	28	4	1505	1008.83
MAGsDB_PBIR01	d__Bacteria	p__Verrucomicrobiota	c__Verrucomicrobiae	o__Opitutales	f__Puniceicoccaceae	g__BACL24		53.81	2.03	0	1243531	FALSE	FALSE	TRUE	MAG	Tully et al (2018)	5	0	1164	936.044
MAGsDB_PBIT01	d__Bacteria	p__Myxococcota	c__XYA12-FULL-58-9	o__XYA12-FULL-58-9	f__XYA12-FULL-58-9			53.09	3.55	0	1851588	FALSE	FALSE	TRUE	MAG	Tully et al (2018)	3	0	1623	876.545
MAGsDB_PBIV01	d__Bacteria	p__Proteobacteria	c__Alphaproteobacteria	o__Micavibrionales	f__GCA-2720935	g__GCA-2720935	s__GCA-2720935 sp002720935	77.66	2.2	0	1718797	FALSE	TRUE	TRUE	MAG	Tully et al (2018)	0	0	1685	980.337
MAGsDB_PBIX01	d__Bacteria	p__Planctomycetota	c__UBA1135	o__UBA1135	f__GCA-002686595	g__GCA-2720975	s__GCA-2720975 sp002720975	88.64	5.54	6.25	3580267	FALSE	TRUE	TRUE	MAG	Tully et al (2018)	1	0	2821	787.93
MAGsDB_PBIY01	d__Bacteria	p__Marinisomatota	c__Marinisomatia	o__Marinisomatales	f__TCS55	g__TMED108		80.77	8.24	12.5	1428613	FALSE	TRUE	TRUE	MAG	Tully et al (2018)	26	4	1341	938.673
MAGsDB_PBJB01	d__Bacteria	p__Proteobacteria	c__Gammaproteobacteria	o__Woeseiales	f__Woeseiaceae	g__SZUA-117		90.52	8.62	0	3127694	FALSE	TRUE	TRUE	MAG	Tully et al (2018)	4	0	2810	898.425
MAGsDB_PBJD01	d__Bacteria	p__Bacteroidota	c__Bacteroidia	o__Flavobacteriales	f__GCA-002722245	g__GCA-002722245	s__GCA-002722245 sp002720635	73.08	3.24	62.5	1953004	FALSE	FALSE	TRUE	MAG	Tully et al (2018)	21	1	1719	880.183
MAGsDB_PBJE01	d__Bacteria	p__Proteobacteria	c__Alphaproteobacteria	o__Rhizobiales	f__TMED25	g__GCA-002731945		83.28	6.71	12.5	1489623	FALSE	TRUE	TRUE	MAG	Tully et al (2018)	0	0	1511	1014.35
MAGsDB_PBJG01	d__Bacteria	p__Chloroflexota	c__Dehalococcoidia	o__UBA1151	f__TMED-70	g__GCA-002700125		82.18	7.92	100	1146920	FALSE	TRUE	TRUE	MAG	Tully et al (2018)	19	2	1191	1038.43
MAGsDB_PBJL01	d__Bacteria	p__Proteobacteria	c__Gammaproteobacteria	o__UBA10353	f__LS-SOB	g__GCA-2721105	s__GCA-2721105 sp002721105	94.92	4.39	12.5	2484299	TRUE	TRUE	TRUE	MAG	Tully et al (2018)	0	0	2342	942.721
MAGsDB_PBJM01	d__Bacteria	p__Chloroflexota	c__Dehalococcoidia	o__SAR202	f__GCA-2722455			57.62	1.98	0	1472176	FALSE	FALSE	TRUE	MAG	Tully et al (2018)	2	0	1378	936.029
MAGsDB_PBJN01	d__Bacteria	p__Proteobacteria	c__Gammaproteobacteria	o__Pseudomonadales	f__Porticoccaceae	g__TMED48	s__TMED48 sp002720735	87.53	2.41	94.12	2111649	FALSE	TRUE	TRUE	MAG	Tully et al (2018)	4	0	1913	905.927
MAGsDB_PBJO01	d__Bacteria	p__Bacteroidota	c__Rhodothermia	o__Balneolales	f__Balneolaceae	g__UBA1275	s__UBA1275 sp002720745	95.47	0.35	100	2172123	TRUE	TRUE	TRUE	MAG	Tully et al (2018)	4	0	1848	850.781
MAGsDB_PBJQ01	d__Bacteria	p__Actinobacteriota	c__Acidimicrobiia	o__TMED189	f__TMED189	g__TMED189		51.72	1.72	0	516008	FALSE	FALSE	TRUE	MAG	Tully et al (2018)	19	4	580	1124.01
MAGsDB_PBJS01	d__Bacteria	p__Proteobacteria	c__Gammaproteobacteria	o__UBA4486	f__UBA4486	g__UBA11869	s__UBA11869 sp002721165	84.4	4.39	95.45	1485911	FALSE	TRUE	TRUE	MAG	Tully et al (2018)	39	5	1452	977.178
MAGsDB_PBJU01	d__Bacteria	p__Bacteroidota	c__Bacteroidia	o__Flavobacteriales	f__UBA10066	g__SP287	s__SP287 sp002721285	50.9	0.18	0	1087788	FALSE	FALSE	TRUE	MAG	Tully et al (2018)	34	4	972	893.556
MAGsDB_PBJZ01	d__Bacteria	p__Bacteroidota	c__Bacteroidia	o__Flavobacteriales	f__Flavobacteriaceae	g__GCA-002723295	s__GCA-002723295 sp002721275	90.44	2.21	0	1623259	TRUE	TRUE	TRUE	MAG	Tully et al (2018)	9	0	1531	943.164
MAGsDB_PBKA01	d__Bacteria	p__Actinobacteriota	c__Acidimicrobiia	o__Microtrichales	f__TK06	g__UBA6944	s__UBA6944 sp002721305	82.91	2.14	0	1941723	FALSE	TRUE	TRUE	MAG	Tully et al (2018)	3	0	1928	992.933
MAGsDB_PBKG01	d__Bacteria	p__Proteobacteria	c__Alphaproteobacteria	o__UBA8366	f__UBA8366	g__UBA8366	s__UBA8366 sp002722095	97.37	6.09	90.48	3873432	FALSE	TRUE	TRUE	MAG	Tully et al (2018)	1	0	3714	958.84
MAGsDB_PBKH01	d__Bacteria	p__Verrucomicrobiota	c__Verrucomicrobiae	o__Pedosphaerales	f__UBA1096	g__UBA1096	s__UBA1096 sp002721375	82.26	1.44	100	3217930	FALSE	TRUE	TRUE	MAG	Tully et al (2018)	14	0	2573	799.582
MAGsDB_PBKI01	d__Bacteria	p__Proteobacteria	c__Gammaproteobacteria	o__SAR86	f__D2472	g__SAR86A	s__SAR86A sp002721385	50.77	0	0	775550	FALSE	FALSE	TRUE	MAG	Tully et al (2018)	8	0	808	1041.84
MAGsDB_PBKK01	d__Bacteria	p__Proteobacteria	c__Alphaproteobacteria	o__Pelagibacterales	f__Pelagibacteraceae	g__HIMB114	s__HIMB114 sp003209195	90.48	0.11	100	1204724	TRUE	TRUE	TRUE	MAG	Tully et al (2018)	4	0	1325	1099.84
MAGsDB_PBKN01	d__Bacteria	p__Chloroflexota	c__Dehalococcoidia	o__SAR202	f__GCA-002723415	g__GCA-002723415	s__GCA-002723415 sp002721445	95.38	0.2	0	1712152	TRUE	TRUE	TRUE	MAG	Tully et al (2018)	8	0	1641	958.443
MAGsDB_PBKO01	d__Bacteria	p__Proteobacteria	c__Gammaproteobacteria	o__SAR86	f__D2472	g__SAR86A	s__SAR86A sp002721465	66.81	1.44	0	986362	FALSE	FALSE	TRUE	MAG	Tully et al (2018)	25	1	1037	1051.34
MAGsDB_PBKP01	d__Bacteria	p__Nitrospinota	c__Nitrospinia	o__Nitrospinales	f__Nitrospinaceae	g__UBA8687	s__UBA8687 sp002721515	66.85	1.71	0	1635736	FALSE	FALSE	TRUE	MAG	Tully et al (2018)	5	0	1633	998.327
MAGsDB_PBKR01	d__Bacteria	p__Proteobacteria	c__Gammaproteobacteria	o__Burkholderiales	f__Nitrosomonadaceae	g__GCA-2721545	s__GCA-2721545 sp002721545	93.66	0.48	100	2016084	TRUE	TRUE	TRUE	MAG	Tully et al (2018)	0	0	1881	932.997
MAGsDB_PBKS01	d__Bacteria	p__Chloroflexota	c__Dehalococcoidia	o__SAR202	f__UBA826	g__UBA11996	s__UBA11996 sp002722155	87.29	1.98	50	1647144	FALSE	TRUE	TRUE	MAG	Tully et al (2018)	4	0	1611	978.057
MAGsDB_PBKU01	d__Bacteria	p__Proteobacteria	c__Alphaproteobacteria	o__Rhodospirillales_A	f__GCA-2722175	g__GCA-2722175	s__GCA-2722175 sp002722175	86.27	3.61	0	2793604	FALSE	TRUE	TRUE	MAG	Tully et al (2018)	2	0	2568	919.243
MAGsDB_PBKW01	d__Bacteria	p__Chloroflexota	c__Dehalococcoidia	o__UBA1151	f__TMED-70	g__GCA-2721615	s__GCA-2721615 sp002721615	89.44	1.98	0	1460664	FALSE	TRUE	TRUE	MAG	Tully et al (2018)	3	0	1488	1018.71
MAGsDB_PBKX01	d__Bacteria	p__Bacteroidota	c__Bacteroidia	o__Flavobacteriales	f__TMED113	g__GCA-002701365	s__GCA-002701365 sp002722215	87.87	0	0	1426555	FALSE	TRUE	TRUE	MAG	Tully et al (2018)	16	1	1211	848.898
MAGsDB_PBLB01	d__Bacteria	p__Proteobacteria	c__Gammaproteobacteria	o__UBA11654	f__UBA11654			54.71	1.82	0	1577793	FALSE	FALSE	TRUE	MAG	Tully et al (2018)	0	0	1522	964.639
MAGsDB_PBLC01	d__Bacteria	p__Chloroflexota	c__Dehalococcoidia	o__UBA1151	f__TMED-70	g__GCA-002700125	s__GCA-002700125 sp002721675	75.03	0	0	981310	FALSE	TRUE	TRUE	MAG	Tully et al (2018)	3	0	1024	1043.5
MAGsDB_PBLD01	d__Bacteria	p__Bacteroidota	c__Bacteroidia	o__Flavobacteriales	f__Flavobacteriaceae	g__Winogradskyella	s__Winogradskyella sp002722255	84.38	0	0	3208965	FALSE	TRUE	TRUE	MAG	Tully et al (2018)	8	0	2903	904.653
MAGsDB_PBLI01	d__Bacteria	p__Verrucomicrobiota	c__Verrucomicrobiae	o__Verrucomicrobiales	f__Akkermansiaceae	g__Roseibacillus	s__Roseibacillus sp002721695	88.58	4.08	100	4161290	FALSE	TRUE	TRUE	MAG	Tully et al (2018)	8	0	3106	746.403
MAGsDB_PBLJ01	d__Bacteria	p__Verrucomicrobiota	c__Verrucomicrobiae	o__Opitutales	f__MB11C04	g__UBA2993	s__UBA2993 sp002721705	88.29	3.38	0	3541024	FALSE	TRUE	TRUE	MAG	Tully et al (2018)	6	0	2884	814.454
MAGsDB_PBLK01	d__Bacteria	p__Proteobacteria	c__Alphaproteobacteria	o__Parvibaculales	f__RS24	g__UBA8337	s__UBA8337 sp002721725	88.63	0	0	1715815	FALSE	TRUE	TRUE	MAG	Tully et al (2018)	8	0	1664	969.802
MAGsDB_PBLL01	d__Bacteria	p__Actinobacteriota	c__Acidimicrobiia	o__Microtrichales	f__MedAcidi-G1	g__MedAcidi-G1	s__MedAcidi-G1 sp002721755	78.21	0.85	100	1549675	FALSE	TRUE	TRUE	MAG	Tully et al (2018)	11	0	1554	1002.79
MAGsDB_PBLO01	d__Bacteria	p__Proteobacteria	c__Gammaproteobacteria	o__Pseudomonadales	f__Halieaceae	g__Luminiphilus	s__Luminiphilus sp002721785	91.94	0.66	33.33	2717702	TRUE	TRUE	TRUE	MAG	Tully et al (2018)	7	0	2600	956.691
MAGsDB_PBLS01	d__Bacteria	p__Proteobacteria	c__Alphaproteobacteria	o__Rhodospirillales_A	f__UBA3470	g__TMED8	s__TMED8 sp002721825	76.68	1.91	20	2730635	FALSE	TRUE	TRUE	MAG	Tully et al (2018)	3	0	2625	961.315
MAGsDB_PBLT01	d__Archaea	p__Thermoplasmatota	c__Poseidoniia	o__Poseidoniales	f__Thalassoarchaeaceae	g__Thalassarchaeum		52.42	1.6	50	812166	FALSE	FALSE	TRUE	MAG	Tully et al (2018)	9	0	714	879.131
MAGsDB_PBLU01	d__Bacteria	p__Chloroflexota	c__Dehalococcoidia	o__UBA1151	f__TMED-70	g__TMED-70	s__TMED-70 sp002721875	70.79	1.32	50	1391602	FALSE	FALSE	TRUE	MAG	Tully et al (2018)	9	0	1378	990.226
MAGsDB_PBLX01	d__Bacteria	p__Proteobacteria	c__Gammaproteobacteria	o__UBA7916	f__UBA7916	g__UBA7916	s__UBA7916 sp002722435	60.08	0.29	0	1927972	FALSE	FALSE	TRUE	MAG	Tully et al (2018)	6	0	1954	1013.5
MAGsDB_PBLY01	d__Bacteria	p__Proteobacteria	c__Gammaproteobacteria	o__Woeseiales	f__Woeseiaceae	g__GCA-2685275		56.16	2	0	1212559	FALSE	FALSE	TRUE	MAG	Tully et al (2018)	7	0	1292	1065.52
MAGsDB_PBMB01	d__Bacteria	p__Chloroflexota	c__Dehalococcoidia	o__SAR202	f__GCA-2722455	g__GCA-2722455	s__GCA-2722455 sp002722455	93.73	4.95	0	2484032	TRUE	TRUE	TRUE	MAG	Tully et al (2018)	1	0	2701	1087.35
MAGsDB_PBME01	d__Bacteria	p__Dependentiae	c__Babeliae	o__Babeliales	f__GCA-2721975	g__GCA-2721975	s__GCA-2721975 sp002721975	84.83	2.35	33.33	979180	FALSE	TRUE	TRUE	MAG	Tully et al (2018)	1	0	943	963.051
MAGsDB_PBMF01	d__Bacteria	p__Chloroflexota	c__Dehalococcoidia	o__UBA3495	f__UBA3495	g__UBA9611	s__UBA9611 sp002721995	89.77	0.99	0	2565722	FALSE	TRUE	TRUE	MAG	Tully et al (2018)	2	0	2530	986.077
MAGsDB_PBMG01	d__Bacteria	p__Actinobacteriota	c__Acidimicrobiia	o__Microtrichales	f__TK06	g__MedAcidi-G3	s__MedAcidi-G3 sp002722565	97.86	2.99	25	2467670	TRUE	TRUE	TRUE	MAG	Tully et al (2018)	11	0	2430	984.735
MAGsDB_PBMH01	d__Bacteria	p__Proteobacteria	c__Alphaproteobacteria	o__UBA6615	f__UBA6615	g__UBA8079	s__UBA8079 sp002722515	84.38	1.3	0	2144486	FALSE	TRUE	TRUE	MAG	Tully et al (2018)	2	0	2096	977.39
MAGsDB_PBMI01	d__Bacteria	p__Verrucomicrobiota	c__Verrucomicrobiae	o__Opitutales	f__MB11C04	g__MB11C04	s__MB11C04 sp002722545	82.77	0	0	2629786	FALSE	TRUE	TRUE	MAG	Tully et al (2018)	19	0	2305	876.497
MAGsDB_PBMJ01	d__Bacteria	p__Actinobacteriota	c__Acidimicrobiia	o__Microtrichales	f__UBA8592	g__UBA8592	s__UBA8592 sp002722525	68	1.28	0	1223726	FALSE	FALSE	TRUE	MAG	Tully et al (2018)	6	0	1210	988.783
MAGsDB_PBMK01	d__Archaea	p__Thermoplasmatota	c__Poseidoniia	o__Poseidoniales	f__Thalassoarchaeaceae	g__MGIIb-O3		52.53	0.8	0	1179826	FALSE	FALSE	TRUE	MAG	Tully et al (2018)	1	0	1055	894.2
MAGsDB_PBMO01	d__Archaea	p__Thermoplasmatota	c__Poseidoniia	o__Poseidoniales	f__Thalassoarchaeaceae	g__MGIIb-P	s__MGIIb-P sp002722595	77.16	1.6	50	1641616	FALSE	TRUE	TRUE	MAG	Tully et al (2018)	9	0	1348	821.142
MAGsDB_PBMP01	d__Bacteria	p__Bdellovibrionota	c__Bacteriovoracia	o__UBA1018	f__UBA6935	g__UBA6935	s__UBA6935 sp002722705	86.88	2.62	0	3997395	FALSE	TRUE	TRUE	MAG	Tully et al (2018)	0	0	3851	963.377
MAGsDB_PBMR01	d__Archaea	p__Thermoplasmatota	c__Poseidoniia	o__Poseidoniales	f__Thalassoarchaeaceae	g__MGIIb-O3	s__MGIIb-O3 sp002722735	76.27	0.8	100	1400198	FALSE	TRUE	TRUE	MAG	Tully et al (2018)	2	0	1235	882.018
MAGsDB_PBMT01	d__Bacteria	p__Myxococcota	c__UBA796	o__UBA796	f__UBA796			54.4	1.12	0	3870875	FALSE	FALSE	TRUE	MAG	Tully et al (2018)	2	0	3108	802.919
MAGsDB_PBMU01	d__Bacteria	p__Proteobacteria	c__Alphaproteobacteria	o__Nisaeales	f__Nisaeaceae	g__GCA-2722775	s__GCA-2722775 sp002722775	62.17	0.43	0	2571232	FALSE	FALSE	TRUE	MAG	Tully et al (2018)	0	0	2500	972.297
MAGsDB_PBMX01	d__Bacteria	p__Planctomycetota	c__Phycisphaerae	o__Phycisphaerales	f__SM1A02	g__SP202	s__SP202 sp002722935	61.8	0.57	0	1402068	FALSE	FALSE	TRUE	MAG	Tully et al (2018)	1	0	1252	892.967
MAGsDB_PBMY01	d__Bacteria	p__Bacteroidota	c__Bacteroidia	o__Flavobacteriales	f__UA16	g__UBA974	s__UBA974 sp002722795	85.58	0	0	1736712	FALSE	TRUE	TRUE	MAG	Tully et al (2018)	11	0	1524	877.52
MAGsDB_PBMZ01	d__Bacteria	p__Planctomycetota	c__Planctomycetes	o__Planctomycetales	f__Planctomycetaceae	g__GCA-2722955	s__GCA-2722955 sp002722955	67.16	1.11	0	7098216	FALSE	FALSE	TRUE	MAG	Tully et al (2018)	0	0	5659	797.243
MAGsDB_PBND01	d__Bacteria	p__Myxococcota	c__UBA727	o__UBA4151	f__UBA4151	g__UBA4151	s__UBA4151 sp002722845	53.6	0.32	0	2679101	FALSE	FALSE	TRUE	MAG	Tully et al (2018)	1	0	2298	857.75
MAGsDB_PBNE01	d__Bacteria	p__Proteobacteria	c__Alphaproteobacteria	o__SP197	f__SP197	g__SP197	s__SP197 sp002722885	98.91	3.76	100	3712544	TRUE	TRUE	TRUE	MAG	Tully et al (2018)	3	0	3892	1048.34
MAGsDB_PBNH01	d__Bacteria	p__Proteobacteria	c__Alphaproteobacteria	o__Rhizobiales	f__TMED25	g__MED-G09	s__MED-G09 sp002723035	51.15	0	0	971642	FALSE	FALSE	TRUE	MAG	Tully et al (2018)	12	1	999	1028.16
MAGsDB_PBNI01	d__Archaea	p__Thermoplasmatota	c__Poseidoniia	o__Poseidoniales	f__Thalassoarchaeaceae	g__MGIIb-O3	s__MGIIb-O3 sp002723045	52.44	0	0	874813	FALSE	FALSE	TRUE	MAG	Tully et al (2018)	17	4	798	912.195
MAGsDB_PBNK01	d__Bacteria	p__Bacteroidota	c__Bacteroidia	o__Flavobacteriales	f__UBA10066	g__GCA-2723085	s__GCA-2723085 sp002723085	95.16	0.02	100	2431853	TRUE	TRUE	TRUE	MAG	Tully et al (2018)	23	1	2161	888.623
MAGsDB_PBNL01	d__Bacteria	p__Bacteroidota	c__Bacteroidia	o__Flavobacteriales	f__UA16	g__UBA974		81.74	3.23	25	1696704	FALSE	TRUE	TRUE	MAG	Tully et al (2018)	5	0	1496	881.709
MAGsDB_PBNM01	d__Bacteria	p__Chloroflexota	c__Dehalococcoidia	o__UBA3495	f__UBA2588	g__UBA2588	s__UBA2588 sp002723125	94.63	1.19	50	1660234	TRUE	TRUE	TRUE	MAG	Tully et al (2018)	26	3	1671	1006.48
MAGsDB_PBNO01	d__Bacteria	p__Proteobacteria	c__Alphaproteobacteria	o__Caulobacterales	f__Hyphomonadaceae	g__Ponticaulis	s__Ponticaulis sp002723155	98.94	2.08	27.78	3843638	TRUE	TRUE	TRUE	MAG	Tully et al (2018)	2	0	3767	980.061
MAGsDB_PBNP01	d__Bacteria	p__Bacteroidota	c__Bacteroidia	o__Flavobacteriales	f__Flavobacteriaceae	g__GCA-002723295	s__GCA-002723295 sp002723295	77.31	0	0	1265547	FALSE	TRUE	TRUE	MAG	Tully et al (2018)	3	0	1191	941.095
MAGsDB_PBNR01	d__Bacteria	p__Proteobacteria	c__Gammaproteobacteria	o__Pseudomonadales	f__Pseudohongiellaceae	g__UBA9145	s__UBA9145 sp002723195	81.28	3.21	77.27	3632679	FALSE	TRUE	TRUE	MAG	Tully et al (2018)	2	0	3391	933.471
MAGsDB_PBNV01	d__Bacteria	p__Proteobacteria	c__Alphaproteobacteria	o__Rhodospirillales_A	f__UBA2165	g__TMED167	s__TMED167 sp002723345	84.49	0	0	2783358	FALSE	TRUE	TRUE	MAG	Tully et al (2018)	49	5	2640	948.495
MAGsDB_PBNX01	d__Bacteria	p__Chloroflexota	c__Dehalococcoidia	o__UBA1151	f__TMED-70	g__GCA-002700125	s__GCA-002700125 sp002723375	67.09	0	0	855507	FALSE	FALSE	TRUE	MAG	Tully et al (2018)	17	1	893	1043.83
MAGsDB_PBNZ01	d__Bacteria	p__Planctomycetota	c__Planctomycetes	o__Pirellulales	f__Pirellulaceae	g__GCA-2723275	s__GCA-2723275 sp002723275	98.78	5.94	50	6798689	FALSE	TRUE	TRUE	MAG	Tully et al (2018)	17	0	5059	744.114
MAGsDB_PBOA01	d__Bacteria	p__Chloroflexota	c__Dehalococcoidia	o__SAR202	f__GCA-002723415	g__GCA-002723415	s__GCA-002723415 sp002723415	89.77	0.2	0	1860284	FALSE	TRUE	TRUE	MAG	Tully et al (2018)	2	0	1812	974.045
MAGsDB_PBOB01	d__Bacteria	p__Proteobacteria	c__Gammaproteobacteria	o__UBA10353	f__LS-SOB	g__GCA-2724185	s__GCA-2724185 sp002724185	94.51	5.03	0	2689638	FALSE	TRUE	TRUE	MAG	Tully et al (2018)	1	0	2632	978.57
MAGsDB_PBOC01	d__Archaea	p__Thermoplasmatota	c__Poseidoniia	o__Poseidoniales	f__Poseidoniaceae	g__MGIIa-L2		68.54	4.8	42.86	1784747	FALSE	FALSE	TRUE	MAG	Tully et al (2018)	13	0	1559	873.513
MAGsDB_PBOD01	d__Bacteria	p__Latescibacterota	c__UBA2968	o__UBA8231	f__GCA-002724215	g__GCA-2724215	s__GCA-2724215 sp002724215	93.59	3.3	0	5850589	TRUE	TRUE	TRUE	MAG	Tully et al (2018)	14	0	5315	908.456
MAGsDB_PBOE01	d__Archaea	p__Thermoplasmatota	c__Poseidoniia	o__Poseidoniales	f__Poseidoniaceae	g__Poseidonia	s__Poseidonia sp002725275	70.74	1.6	100	1674253	FALSE	FALSE	TRUE	MAG	Tully et al (2018)	13	0	1382	825.443
MAGsDB_PBOI01	d__Bacteria	p__Verrucomicrobiota	c__Verrucomicrobiae	o__Pedosphaerales	f__UBA1096	g__UBA1096	s__UBA1096 sp002453165	56.18	0	0	1673466	FALSE	FALSE	TRUE	MAG	Tully et al (2018)	2	0	1443	862.282
MAGsDB_PBOJ01	d__Bacteria	p__Planctomycetota	c__Planctomycetes	o__Planctomycetales	f__Planctomycetaceae	g__UBA8437	s__UBA8437 sp002724315	92.5	2.22	0	5689386	TRUE	TRUE	TRUE	MAG	Tully et al (2018)	2	0	4273	751.048
MAGsDB_PBOM01	d__Bacteria	p__Actinobacteriota	c__Acidimicrobiia	o__Microtrichales	f__TK06	g__UBA6944	s__UBA6944 sp002724355	84.62	2.99	25	2079132	FALSE	TRUE	TRUE	MAG	Tully et al (2018)	29	4	2100	1010.04
MAGsDB_PBOO01	d__Bacteria	p__Marinisomatota	c__Marinisomatia	o__Marinisomatales	f__TCS55	g__TMED108	s__TMED108 sp002724475	90.01	2.81	75	1546902	TRUE	TRUE	TRUE	MAG	Tully et al (2018)	44	2	1494	965.801
MAGsDB_PBOV01	d__Bacteria	p__Proteobacteria	c__Alphaproteobacteria	o__Defluviicoccales	f__UBA2964	g__GCA-2724505	s__GCA-2724505 sp002724505	79.09	0.43	100	2449540	FALSE	TRUE	TRUE	MAG	Tully et al (2018)	14	0	2459	1003.86
MAGsDB_PBOW01	d__Bacteria	p__Chloroflexota	c__Dehalococcoidia	o__UBA2979	f__UBA2979	g__UBA2979	s__UBA2979 sp002725365	76.84	0	0	1489377	FALSE	TRUE	TRUE	MAG	Tully et al (2018)	12	0	1508	1012.5
MAGsDB_PBPC01	d__Bacteria	p__Gemmatimonadota	c__Gemmatimonadetes	o__SG8-23	f__UBA6960	g__UBA887	s__UBA887 sp002724575	85.55	2.3	0	2398146	FALSE	TRUE	TRUE	MAG	Tully et al (2018)	1	0	2211	921.962
MAGsDB_PBPF01	d__Bacteria	p__Verrucomicrobiota	c__Verrucomicrobiae	o__Pedosphaerales	f__UBA1100	g__UBA6614	s__UBA6614 sp002724615	63.69	0	0	1876046	FALSE	FALSE	TRUE	MAG	Tully et al (2018)	2	0	1731	922.685
MAGsDB_PBPG01	d__Bacteria	p__Latescibacterota	c__UBA2968	o__UBA8231				57.08	1.65	50	1590352	FALSE	FALSE	TRUE	MAG	Tully et al (2018)	1	0	1462	919.293
MAGsDB_PBPH01	d__Archaea	p__Thermoplasmatota	c__Poseidoniia	o__Poseidoniales	f__Thalassoarchaeaceae	g__MGIIb-Q1	s__MGIIb-Q1 sp002725475	58.43	0	0	1519513	FALSE	FALSE	TRUE	MAG	Tully et al (2018)	1	0	1239	815.393
MAGsDB_PBPJ01	d__Archaea	p__Nanoarchaeota	c__Nanoarchaeia	o__UBA10117	f__RS366	g__RS366	s__RS366 sp002725495	52.08	1.56	100	635633	FALSE	FALSE	TRUE	MAG	Tully et al (2018)	9	0	801	1260.16
MAGsDB_PBPL01	d__Bacteria	p__Myxococcota	c__UBA796	o__UBA9615	f__UBA9615	g__GCA-2724675	s__GCA-2724675 sp002724675	91.45	1.61	0	4808176	TRUE	TRUE	TRUE	MAG	Tully et al (2018)	1	0	3957	822.973
MAGsDB_PBPN01	d__Bacteria	p__Chloroflexota	c__Dehalococcoidia	o__UBA2963	f__UBA2963	g__UBA2963	s__UBA2963 sp002725515	51.95	0	0	943947	FALSE	FALSE	TRUE	MAG	Tully et al (2018)	1	0	1061	1124
MAGsDB_PBPR01	d__Archaea	p__Thermoplasmatota	c__Poseidoniia	o__MGIII	f__CG-Epi1	g__CG-Epi1	s__CG-Epi1 sp002724775	82.36	3.33	100	1244678	FALSE	TRUE	TRUE	MAG	Tully et al (2018)	44	3	1207	969.729
MAGsDB_PBPS01	d__Archaea	p__Crenarchaeota	c__Nitrososphaeria	o__Nitrososphaerales	f__Nitrosopumilaceae	g__Nitrosopelagicus	s__Nitrosopelagicus sp001627235	61.45	0.97	100	545893	FALSE	FALSE	TRUE	MAG	Tully et al (2018)	8	0	707	1295.13
MAGsDB_PBPT01	d__Bacteria	p__Marinisomatota	c__Marinisomatia	o__Marinisomatales	f__TCS55	g__TMED108	s__TMED108 sp002724735	90.11	0	0	2358051	TRUE	TRUE	TRUE	MAG	Tully et al (2018)	29	2	2489	1055.53
MAGsDB_PBPV01	d__Archaea	p__Thermoplasmatota	c__Poseidoniia	o__Poseidoniales	f__Thalassoarchaeaceae	g__MGIIb-P	s__MGIIb-P sp002724815	78.51	1.92	100	1837910	FALSE	TRUE	TRUE	MAG	Tully et al (2018)	24	0	1558	847.702
MAGsDB_PBPW01	d__Bacteria	p__Marinisomatota	c__Marinisomatia	o__Marinisomatales	f__TCS55	g__TMED108	s__TMED108 sp002725545	64.24	1.94	0	1623249	FALSE	FALSE	TRUE	MAG	Tully et al (2018)	37	7	1682	1036.19
MAGsDB_PBPX01	d__Bacteria	p__Actinobacteriota	c__Acidimicrobiia	o__TMED189	f__TMED189	g__TMED189	s__TMED189 sp002724835	65.81	1.8	50	1143124	FALSE	FALSE	TRUE	MAG	Tully et al (2018)	48	5	1347	1178.35
MAGsDB_PBPZ01	d__Bacteria	p__Verrucomicrobiota	c__Verrucomicrobiae	o__Pedosphaerales	f__UBA1096	g__UBA1096		52.34	0.95	33.33	1817371	FALSE	FALSE	TRUE	MAG	Tully et al (2018)	4	0	1592	875.991
MAGsDB_PBQA01	d__Bacteria	p__Proteobacteria	c__Gammaproteobacteria	o__Pseudomonadales	f__Saccharospirillaceae	g__Oleibacter	s__Oleibacter sp002724925	98.99	0.89	0	3969902	TRUE	TRUE	TRUE	MAG	Tully et al (2018)	10	0	3715	935.791
MAGsDB_PBQD01	d__Bacteria	p__Proteobacteria	c__Alphaproteobacteria	o__Pelagibacterales	f__Pelagibacteraceae	g__Pelagibacter		61.32	3.77	0	718441	FALSE	FALSE	TRUE	MAG	Tully et al (2018)	2	0	800	1113.52
MAGsDB_PBQF01	d__Bacteria	p__Patescibacteria	c__Paceibacteria	o__UBA9983_A	f__GCA-002724975	g__GCA-002724975	s__GCA-002724975 sp002724975	74.43	3.29	0	1237341	FALSE	FALSE	TRUE	MAG	Tully et al (2018)	1	0	1299	1049.83
MAGsDB_PBQG01	d__Bacteria	p__Chloroflexota	c__Anaerolineae	o__Anaerolineales	f__UBA11657	g__UBA11657		57.11	2.91	0	1458108	FALSE	FALSE	TRUE	MAG	Tully et al (2018)	1	0	1391	953.976
MAGsDB_PBQI01	d__Bacteria	p__Proteobacteria	c__Alphaproteobacteria	o__Rhodospirillales_A	f__UBA2165	g__GCA-2725625	s__GCA-2725625 sp002725625	79.84	4.73	0	3330616	FALSE	TRUE	TRUE	MAG	Tully et al (2018)	1	0	3367	1010.92
MAGsDB_PBQJ01	d__Bacteria	p__Verrucomicrobiota	c__Verrucomicrobiae	o__Opitutales	f__MB11C04			62.07	4.39	0	2009368	FALSE	FALSE	TRUE	MAG	Tully et al (2018)	1	0	1775	883.362
MAGsDB_PBQK01	d__Bacteria	p__Planctomycetota	c__Planctomycetes	o__Planctomycetales	f__Planctomycetaceae	g__Gimesia	s__Gimesia sp002724985	97.22	1.11	0	8403301	TRUE	TRUE	TRUE	MAG	Tully et al (2018)	2	0	6589	784.097
MAGsDB_PBQM01	d__Bacteria	p__Bacteroidota	c__Bacteroidia	o__Flavobacteriales	f__Flavobacteriaceae	g__UBA3537	s__UBA3537 sp002725015	72.35	2.15	20	1444045	FALSE	FALSE	TRUE	MAG	Tully et al (2018)	17	0	1369	948.031
MAGsDB_PBQP01	d__Bacteria	p__Verrucomicrobiota	c__Verrucomicrobiae	o__Pedosphaerales	f__UBA1096	g__UBA1096		55.47	3.04	50	1491785	FALSE	FALSE	TRUE	MAG	Tully et al (2018)	1	0	1356	908.978
MAGsDB_PBQT01	d__Bacteria	p__Marinisomatota	c__Marinisomatia	o__Marinisomatales	f__UBA1611	g__UBA1611		51.9	2.2	0	1413290	FALSE	FALSE	TRUE	MAG	Tully et al (2018)	0	0	1287	910.641
MAGsDB_PBQU01	d__Archaea	p__Thermoplasmatota	c__Poseidoniia	o__Poseidoniales	f__Thalassoarchaeaceae	g__MGIIb-N1		58.27	4.53	18.18	2065721	FALSE	FALSE	TRUE	MAG	Tully et al (2018)	2	0	2067	1000.62
MAGsDB_PBQV01	d__Bacteria	p__Proteobacteria	c__Alphaproteobacteria	o__GCA-2691085	f__GCA-2691085			61.19	3.82	9.09	2120931	FALSE	FALSE	TRUE	MAG	Tully et al (2018)	1	0	2055	968.914
MAGsDB_PBQX02	d__Bacteria	p__Proteobacteria	c__Alphaproteobacteria	o__Rhodobacterales	f__Rhodobacteraceae	g__GCA-002705045	s__GCA-002705045 sp002725175	82.71	2	33.33	2435294	FALSE	TRUE	TRUE	MAG	Tully et al (2018)	50	3	2359	968.672
MAGsDB_PBRC01	d__Bacteria	p__Proteobacteria	c__Gammaproteobacteria	o__Pseudomonadales	f__HTCC2089	g__GCA-2725285	s__GCA-2725285 sp002725285	81.94	5.74	8.57	3828156	FALSE	TRUE	TRUE	MAG	Tully et al (2018)	2	0	3565	931.258
MAGsDB_PBRD01	d__Bacteria	p__Planctomycetota	c__Phycisphaerae	o__Phycisphaerales	f__SM1A02	g__GCA-002862325		56.82	2.27	0	2471750	FALSE	FALSE	TRUE	MAG	Tully et al (2018)	1	0	2168	877.111
MAGsDB_PBRE01	d__Bacteria	p__Proteobacteria	c__Alphaproteobacteria	o__HIMB59	f__GCA-002718135	g__MarineAlpha5-Bin3		59.74	2.41	0	734697	FALSE	FALSE	TRUE	MAG	Tully et al (2018)	0	0	805	1095.69
MAGsDB_PBRG01	d__Bacteria	p__Proteobacteria	c__Gammaproteobacteria	o__Pseudomonadales	f__Oleiphilaceae	g__Marinobacter	s__Marinobacter sp002726615	75.78	1.02	20	3358496	FALSE	TRUE	TRUE	MAG	Tully et al (2018)	2	0	3285	978.116
MAGsDB_PBRH01	d__Bacteria	p__Proteobacteria	c__Gammaproteobacteria	o__UBA10353	f__LS-SOB	g__UBA11791		60.18	2.44	9.09	2158334	FALSE	FALSE	TRUE	MAG	Tully et al (2018)	1	0	2127	985.482
MAGsDB_PBRL01	d__Bacteria	p__Chloroflexota	c__Dehalococcoidia	o__UBA1151	f__Bin127	g__GCA-002725925	s__GCA-002725925 sp002725925	83.66	5.5	100	1603874	FALSE	TRUE	TRUE	MAG	Tully et al (2018)	1	0	1516	945.211
MAGsDB_PBRM01	d__Bacteria	p__Latescibacterota	c__UBA2968	o__UBA8231	f__UBA8231	g__GCA-2725915	s__GCA-2725915 sp002725915	85.61	5.01	0	3810359	FALSE	TRUE	TRUE	MAG	Tully et al (2018)	1	0	3369	884.169
MAGsDB_PBRN01	d__Bacteria	p__Bdellovibrionota_B	c__Oligoflexia	o__Oligoflexales	f__Oligoflexaceae	g__GCA-2725955	s__GCA-2725955 sp002725955	84.45	5.16	22.22	5191628	FALSE	TRUE	TRUE	MAG	Tully et al (2018)	3	0	4444	855.994
MAGsDB_PBRP01	d__Bacteria	p__Proteobacteria	c__Gammaproteobacteria	o__Pseudomonadales	f__HTCC2089	g__GCA-002726655	s__GCA-002726655 sp002726655	86.01	6.05	13.64	3924218	FALSE	TRUE	TRUE	MAG	Tully et al (2018)	1	0	3685	939.041
MAGsDB_PBRQ01	d__Bacteria	p__Proteobacteria	c__Gammaproteobacteria	o__Pseudomonadales	f__HTCC2089	g__GCA-002726655	s__GCA-002726655 sp002725995	78.94	2.81	0	3237061	FALSE	TRUE	TRUE	MAG	Tully et al (2018)	1	0	3076	950.245
MAGsDB_PBRR01	d__Bacteria	p__Planctomycetota	c__Planctomycetes	o__Pirellulales	f__UBA1268	g__UBA1268		90.75	9.41	78.95	3148818	FALSE	TRUE	TRUE	MAG	Tully et al (2018)	2	0	2593	823.484
MAGsDB_PBRS01	d__Bacteria	p__Proteobacteria	c__Alphaproteobacteria	o__Rhizobiales	f__TMED25	g__AG-430-B22	s__AG-430-B22 sp002726005	80.22	5.08	7.69	1256471	FALSE	TRUE	TRUE	MAG	Tully et al (2018)	19	4	1289	1025.89
MAGsDB_PBRV01	d__Archaea	p__Thermoplasmatota	c__Poseidoniia	o__Poseidoniales	f__Thalassoarchaeaceae	g__MGIIb-O3		52	3.2	0	1104739	FALSE	FALSE	TRUE	MAG	Tully et al (2018)	17	0	1013	916.959
MAGsDB_PBRZ01	d__Bacteria	p__Acidobacteriota	c__Vicinamibacteria	o__Vicinamibacterales	f__UBA8438	g__UBA8438	s__UBA8438 sp002726085	86.61	6.63	25	4639937	FALSE	TRUE	TRUE	MAG	Tully et al (2018)	1	0	4229	911.435
MAGsDB_PBSB01	d__Bacteria	p__Marinisomatota	c__Marinisomatia	o__Marinisomatales	f__UBA8229	g__UBA8229	s__UBA8229 sp002726775	76.86	4.46	66.67	1743660	FALSE	TRUE	TRUE	MAG	Tully et al (2018)	1	0	1569	899.831
MAGsDB_PBSH01	d__Bacteria	p__Proteobacteria	c__Gammaproteobacteria	o__Pseudomonadales	f__Alcanivoracaceae	g__Alcanivorax	s__Alcanivorax sp002726155	97.29	0.37	0	3583678	TRUE	TRUE	TRUE	MAG	Tully et al (2018)	1	0	3278	914.703
MAGsDB_PBSK01	d__Bacteria	p__Chloroflexota	c__Dehalococcoidia	o__UBA3495	f__UBA3495	g__UBA11650		50.99	1.1	50	3244119	FALSE	FALSE	TRUE	MAG	Tully et al (2018)	0	0	2968	914.886
MAGsDB_PBSL01	d__Bacteria	p__Planctomycetota	c__Planctomycetes	o__Planctomycetales	f__Planctomycetaceae	g__GCA-2726205	s__GCA-2726205 sp002726205	93.69	1.11	0	4864823	TRUE	TRUE	TRUE	MAG	Tully et al (2018)	0	0	3679	756.245
MAGsDB_PBSM01	d__Bacteria	p__Planctomycetota	c__Planctomycetes	o__Pirellulales	f__Pirellulaceae	g__GCA-2726245	s__GCA-2726245 sp002726245	91.7	1.18	0	7610323	TRUE	TRUE	TRUE	MAG	Tully et al (2018)	0	0	6435	845.562
MAGsDB_PBSN01	d__Bacteria	p__Nitrospirota	c__Nitrospiria	o__Nitrospirales	f__UBA2166	g__UBA2166	s__UBA2166 sp002726235	83.68	1.82	50	1873240	FALSE	TRUE	TRUE	MAG	Tully et al (2018)	0	0	1748	933.143
MAGsDB_PBSO01	d__Archaea	p__Thermoplasmatota	c__Poseidoniia	o__Poseidoniales	f__Thalassoarchaeaceae	g__MGIIb-O5	s__MGIIb-O5 sp002726275	69.2	0	0	1237686	FALSE	FALSE	TRUE	MAG	Tully et al (2018)	2	0	1073	866.94
MAGsDB_PBSP01	d__Archaea	p__Thermoplasmatota	c__Poseidoniia	o__Poseidoniales	f__Poseidoniaceae	g__MGIIa-L2	s__MGIIa-L2 sp002726845	60.83	0.13	100	1477336	FALSE	FALSE	TRUE	MAG	Tully et al (2018)	19	1	1307	884.701
MAGsDB_PBSR01	d__Bacteria	p__Latescibacterota	c__UBA2968	o__UBA8231	f__UBA8231	g__UBA8231	s__UBA8231 sp002726335	83.62	4.92	0	5970290	FALSE	TRUE	TRUE	MAG	Tully et al (2018)	1	0	5319	890.911
MAGsDB_PBSS01	d__Bacteria	p__Actinobacteriota	c__Acidimicrobiia	o__Microtrichales	f__MedAcidi-G1	g__UBA3125	s__UBA3125 sp002726315	89.74	0.85	50	1441759	FALSE	TRUE	TRUE	MAG	Tully et al (2018)	1	0	1449	1005.02
MAGsDB_PBSU01	d__Bacteria	p__Proteobacteria	c__Gammaproteobacteria	o__UBA10353	f__LS-SOB	g__GCA-2726415	s__GCA-2726415 sp002726415	86.59	1.83	0	1992915	FALSE	TRUE	TRUE	MAG	Tully et al (2018)	2	0	1924	965.42
MAGsDB_PBSV01	d__Bacteria	p__Verrucomicrobiota	c__Verrucomicrobiae	o__Opitutales	f__MB11C04	g__MB11C04	s__MB11C04 sp002726435	57.37	0.34	0	1595643	FALSE	FALSE	TRUE	MAG	Tully et al (2018)	12	0	1507	944.447
MAGsDB_PBSW01	d__Archaea	p__Crenarchaeota	c__Bathyarchaeia	o__TCS64	f__TCS64	g__GCA-2726865	s__GCA-2726865 sp002726865	92.99	3.31	0	1996248	TRUE	TRUE	TRUE	MAG	Tully et al (2018)	1	0	2002	1002.88
MAGsDB_PBSX01	d__Bacteria	p__Proteobacteria	c__Alphaproteobacteria	o__Rhodobacterales	f__Rhodobacteraceae	g__HIMB11	s__HIMB11 sp002726375	65.62	0.15	0	2115416	FALSE	FALSE	TRUE	MAG	Tully et al (2018)	13	0	2117	1000.75
MAGsDB_PBSY01	d__Bacteria	p__Verrucomicrobiota	c__Verrucomicrobiae	o__Verrucomicrobiales	f__DEV007	g__Arctic95D-9	s__Arctic95D-9 sp002726915	98.64	1.36	0	3528229	TRUE	TRUE	TRUE	MAG	Tully et al (2018)	3	0	2982	845.183
MAGsDB_PBSZ01	d__Bacteria	p__Proteobacteria	c__Gammaproteobacteria	o__Pseudomonadales	f__UBA7434	g__UBA7434	s__UBA7434 sp002726445	69.21	0.66	25	1559287	FALSE	FALSE	TRUE	MAG	Tully et al (2018)	7	0	1506	965.826
MAGsDB_PBTB01	d__Bacteria	p__SAR324	c__SAR324	o__SAR324	f__NAC60-12	g__UBA8110	s__UBA8110 sp002726945	90.98	2.2	50	2604863	TRUE	TRUE	TRUE	MAG	Tully et al (2018)	1	0	2422	929.799
MAGsDB_PBTC01	d__Bacteria	p__Patescibacteria	c__Saccharimonadia	o__Saccharimonadales	f__Saccharimonadaceae	g__UBA1547	s__UBA1547 sp002726935	62.25	0.93	100	1339480	FALSE	FALSE	TRUE	MAG	Tully et al (2018)	7	0	1470	1097.44
MAGsDB_PBTE01	d__Bacteria	p__Planctomycetota	c__Planctomycetes	o__Pirellulales	f__Pirellulaceae	g__GCA-2718815	s__GCA-2718815 sp002726515	88.44	2.4	0	5270286	FALSE	TRUE	TRUE	MAG	Tully et al (2018)	0	0	4321	819.88
MAGsDB_PBTF01	d__Bacteria	p__Actinobacteriota	c__Acidimicrobiia	o__Microtrichales	f__TK06	g__UBA2110	s__UBA2110 sp002719335	92.05	2.99	25	2829575	TRUE	TRUE	TRUE	MAG	Tully et al (2018)	0	0	2862	1011.46
MAGsDB_PBTH01	d__Archaea	p__Thermoplasmatota	c__Poseidoniia	o__Poseidoniales	f__Poseidoniaceae	g__Poseidonia	s__Poseidonia sp002726495	79.4	0	0	1733199	FALSE	TRUE	TRUE	MAG	Tully et al (2018)	15	2	1438	829.68
MAGsDB_PBTN01	d__Bacteria	p__Proteobacteria	c__Alphaproteobacteria	o__Rhizobiales	f__Beijerinckiaceae	g__Methylobacterium	s__Methylobacterium purpurogeneiscleroticus	98.75	2.82	80	7018685	TRUE	TRUE	TRUE	MAG	Tully et al (2018)	1	0	6645	946.759
MAGsDB_PBTO01	d__Bacteria	p__Proteobacteria	c__Gammaproteobacteria	o__Pseudomonadales	f__Pseudohongiellaceae	g__UBA9145	s__UBA9145 sp002726595	82.3	3.27	16.67	3019873	FALSE	TRUE	TRUE	MAG	Tully et al (2018)	1	0	2807	929.509
MAGsDB_PBTP01	d__Bacteria	p__Verrucomicrobiota	c__Verrucomicrobiae	o__Verrucomicrobiales	f__Akkermansiaceae	g__Roseibacillus	s__Roseibacillus sp002729275	96.16	4.24	36.36	3675190	TRUE	TRUE	TRUE	MAG	Tully et al (2018)	3	0	2966	807.033
MAGsDB_PBTR01	d__Bacteria	p__Actinobacteriota	c__Actinobacteria	o__Actinomycetales	f__Microbacteriaceae	g__Yonghaparkia	s__Yonghaparkia sp002729155	96.27	1.43	40	2695609	TRUE	TRUE	TRUE	MAG	Tully et al (2018)	1	0	2664	988.274
MAGsDB_PBTT01	d__Bacteria	p__Proteobacteria	c__Gammaproteobacteria	o__UBA10353	f__LS-SOB	g__UBA12578	s__UBA12578 sp002729195	84.04	4.47	37.5	2380199	FALSE	TRUE	TRUE	MAG	Tully et al (2018)	3	0	2239	940.678
MAGsDB_PBTW01	d__Bacteria	p__Proteobacteria	c__Gammaproteobacteria	o__Pseudomonadales	f__Pseudohongiellaceae	g__UBA9145	s__UBA9145 sp002729315	84.32	1.22	11.11	2679977	FALSE	TRUE	TRUE	MAG	Tully et al (2018)	6	0	2508	935.829
MAGsDB_PBTX01	d__Bacteria	p__Nitrospinota	c__UBA9942	o__UBA9942				53.94	1.71	0	1461771	FALSE	FALSE	TRUE	MAG	Tully et al (2018)	2	0	1494	1022.05
MAGsDB_PBTY01	d__Bacteria	p__Bacteroidota	c__Bacteroidia	o__Cytophagales	f__Cyclobacteriaceae	g__GCA-2729235	s__GCA-2729235 sp002729235	96.27	4.39	75	6553609	TRUE	TRUE	TRUE	MAG	Tully et al (2018)	5	0	5639	860.442
MAGsDB_PBUF01	d__Bacteria	p__Proteobacteria	c__Gammaproteobacteria	o__Pseudomonadales	f__HTCC2089	g__GCA-002727775	s__GCA-002727775 sp002727775	75.96	2.97	33.33	2877862	FALSE	TRUE	TRUE	MAG	Tully et al (2018)	58	6	2794	970.86
MAGsDB_PBUG01	d__Bacteria	p__Chloroflexota	c__Dehalococcoidia	o__UBA1151	f__TMED-70	g__GCA-002700125		53.17	4.95	0	714855	FALSE	FALSE	TRUE	MAG	Tully et al (2018)	37	2	772	1079.94
MAGsDB_PBUH01	d__Archaea	p__Thermoplasmatota	c__Poseidoniia	o__Poseidoniales	f__Thalassoarchaeaceae	g__MGIIb-O3		63.6	3.2	0	1257060	FALSE	FALSE	TRUE	MAG	Tully et al (2018)	20	1	1162	924.379
MAGsDB_PBUM01	d__Bacteria	p__Proteobacteria	c__Alphaproteobacteria	o__UBA828	f__UBA828	g__GCA-2717225		59.25	3.06	100	2070482	FALSE	FALSE	TRUE	MAG	Tully et al (2018)	2	0	2235	1079.46
MAGsDB_PBUO01	d__Bacteria	p__Actinobacteriota	c__Acidimicrobiia	o__Microtrichales	f__MedAcidi-G1	g__UBA9410	s__UBA9410 sp002727895	77.13	2.56	25	1871976	FALSE	TRUE	TRUE	MAG	Tully et al (2018)	6	0	1905	1017.64
MAGsDB_PBUQ01	d__Bacteria	p__Verrucomicrobiota	c__Verrucomicrobiae	o__Pedosphaerales	f__UBA1100	g__UBA1100		69.87	4.05	55.56	1539651	FALSE	FALSE	TRUE	MAG	Tully et al (2018)	15	0	1476	958.659
MAGsDB_PBUX01	d__Archaea	p__Thermoplasmatota	c__Poseidoniia	o__Poseidoniales	f__Thalassoarchaeaceae	g__MGIIb-O3	s__MGIIb-O3 sp002728565	62.68	2.4	0	1384723	FALSE	FALSE	TRUE	MAG	Tully et al (2018)	9	0	1227	886.098
MAGsDB_PBVC01	d__Bacteria	p__Proteobacteria	c__Alphaproteobacteria	o__Rhodobacterales	f__Rhodobacteraceae	g__GCA-002705045		53.49	3.67	0	1278901	FALSE	FALSE	TRUE	MAG	Tully et al (2018)	36	2	1403	1097.04
MAGsDB_PBVH01	d__Bacteria	p__Bacteroidota	c__Bacteroidia	o__Flavobacteriales	f__BACL11	g__GCA-2728175	s__GCA-2728175 sp002728175	93.91	6.72	31.58	1806930	FALSE	TRUE	TRUE	MAG	Tully et al (2018)	25	1	1623	898.209
MAGsDB_PBVI01	d__Bacteria	p__Proteobacteria	c__Gammaproteobacteria	o__SAR86	f__D2472	g__SAR86A		59.01	2.3	0	1220485	FALSE	FALSE	TRUE	MAG	Tully et al (2018)	23	0	1280	1048.76
MAGsDB_PBVJ01	d__Bacteria	p__Bacteroidota	c__Bacteroidia	o__Flavobacteriales	f__Flavobacteriaceae	g__MED-G14	s__MED-G14 sp002697465	93.67	7.72	30.77	1512600	FALSE	TRUE	TRUE	MAG	Tully et al (2018)	53	7	1456	962.581
MAGsDB_PBVK01	d__Bacteria	p__Cyanobacteria	c__Cyanobacteriia	o__Synechococcales	f__Cyanobiaceae	g__Synechococcus_C		53.36	1.72	100	1406456	FALSE	FALSE	TRUE	MAG	Tully et al (2018)	18	0	1699	1208
MAGsDB_PBVL01	d__Bacteria	p__Proteobacteria	c__Gammaproteobacteria	o__Pseudomonadales	f__HTCC2089	g__GCA-002728675	s__GCA-002728675 sp002728675	88.4	4.17	19.05	4655006	FALSE	TRUE	TRUE	MAG	Tully et al (2018)	12	0	4727	1015.47
MAGsDB_PBVO01	d__Bacteria	p__Poribacteria	c__WGA-4E	o__WGA-4E	f__UBA9662	g__TMED15	s__TMED15 sp002729015	95.46	6.45	14.29	5326059	FALSE	TRUE	TRUE	MAG	Tully et al (2018)	15	0	4453	836.078
MAGsDB_PBVQ01	d__Bacteria	p__Chloroflexota	c__Dehalococcoidia	o__UBA1151	f__Bin127	g__GCA-002708145	s__GCA-002708145 sp002728715	90.35	0	0	1348634	TRUE	TRUE	TRUE	MAG	Tully et al (2018)	27	1	1343	995.822
MAGsDB_PBVS01	d__Bacteria	p__Proteobacteria	c__Gammaproteobacteria	o__Woeseiales	f__Woeseiaceae	g__GCA-002728725	s__GCA-002728725 sp002728725	63.84	1.87	16.67	1322505	FALSE	FALSE	TRUE	MAG	Tully et al (2018)	60	2	1329	1004.91
MAGsDB_PBVT01	d__Bacteria	p__Myxococcota	c__UBA9042	o__UBA3505	f__UBA3505	g__UBA3505	s__UBA3505 sp002728755	84.35	3.23	0	4136798	FALSE	TRUE	TRUE	MAG	Tully et al (2018)	1	0	3234	781.764
MAGsDB_PBWA01	d__Bacteria	p__Bacteroidota	c__Bacteroidia	o__Flavobacteriales	f__Flavobacteriaceae	g__GCA-002728855	s__GCA-002728855 sp002728855	94.12	1.47	50	1618344	TRUE	TRUE	TRUE	MAG	Tully et al (2018)	30	2	1500	926.873
MAGsDB_PBWF01	d__Bacteria	p__Proteobacteria	c__Gammaproteobacteria	o__Pseudomonadales	f__HTCC2089	g__UBA9926	s__UBA9926 sp002728935	57.52	1.48	14.29	1715332	FALSE	FALSE	TRUE	MAG	Tully et al (2018)	30	0	1636	953.751
MAGsDB_PBWG01	d__Bacteria	p__Bacteroidota	c__Bacteroidia	o__Flavobacteriales	f__UA16	g__UBA11663	s__UBA11663 sp002729115	77.06	0.29	50	1676810	FALSE	TRUE	TRUE	MAG	Tully et al (2018)	28	0	1520	906.483
MAGsDB_PBWH01	d__Bacteria	p__Latescibacterota	c__UBA2968	o__UBA2968	f__UBA2968	g__UBA2968	s__UBA2968 sp002727195	86.81	1.1	0	5422662	FALSE	TRUE	TRUE	MAG	Tully et al (2018)	4	0	5267	971.294
MAGsDB_PBWI01	d__Bacteria	p__Chloroflexota	c__Dehalococcoidia	o__SAR202	f__UBA826	g__UBA11996	s__UBA11996 sp002728195	92.05	0.99	0	1716093	TRUE	TRUE	TRUE	MAG	Tully et al (2018)	4	0	1759	1025
MAGsDB_PBWJ01	d__Bacteria	p__Chloroflexota	c__Dehalococcoidia	o__UBA1151	f__TMED-70	g__TMED-70	s__TMED-70 sp002703265	89.11	2.77	0	1355324	FALSE	TRUE	TRUE	MAG	Tully et al (2018)	47	4	1397	1030.75
MAGsDB_PBWK01	d__Bacteria	p__Verrucomicrobiota	c__Verrucomicrobiae	o__Pedosphaerales	f__UBA1096	g__UBA1096		51.87	4.95	10	1712770	FALSE	FALSE	TRUE	MAG	Tully et al (2018)	2	0	1604	936.495
MAGsDB_PBWL01	d__Bacteria	p__Actinobacteriota	c__Acidimicrobiia	o__Microtrichales	f__Ilumatobacteraceae	g__Casp-actino5	s__Casp-actino5 sp002727235	88.89	1.71	50	1985135	FALSE	TRUE	TRUE	MAG	Tully et al (2018)	21	1	2019	1017.06
MAGsDB_PBWO01	d__Archaea	p__Thermoplasmatota	c__Poseidoniia	o__Poseidoniales	f__Thalassoarchaeaceae	g__Thalassarchaeum	s__Thalassarchaeum sp002727275	74.56	2.74	72.73	1382677	FALSE	FALSE	TRUE	MAG	Tully et al (2018)	8	0	1235	893.195
MAGsDB_PBWQ01	d__Bacteria	p__Proteobacteria	c__Alphaproteobacteria	o__Rhodobacterales	f__Rhodobacteraceae	g__GCA-002705045		54.31	3.45	0	1305888	FALSE	FALSE	TRUE	MAG	Tully et al (2018)	86	8	1412	1081.26
MAGsDB_PBWT01	d__Bacteria	p__Proteobacteria	c__Gammaproteobacteria	o__GCA-002705445	f__GCA-002716945	g__GCA-2716945		56.9	3.45	0	974155	FALSE	FALSE	TRUE	MAG	Tully et al (2018)	2	0	1049	1076.83
MAGsDB_PBWV01	d__Bacteria	p__Proteobacteria	c__Alphaproteobacteria	o__UBA7887	f__UBA7887	g__GCA-2728255	s__GCA-2728255 sp002728255	98.92	2.69	0	2545574	TRUE	TRUE	TRUE	MAG	Tully et al (2018)	4	0	2506	984.454
MAGsDB_PBWW01	d__Archaea	p__Asgardarchaeota	c__Heimdallarchaeia	o__LC-2	f__LC-2	g__GCA-2728275	s__GCA-2728275 sp002728275	83.18	1.87	50	1406929	FALSE	TRUE	TRUE	MAG	Tully et al (2018)	20	0	1390	987.967
MAGsDB_PBWY01	d__Bacteria	p__Proteobacteria	c__Alphaproteobacteria	o__Defluviicoccales	f__UBA2964	g__UBA2964	s__UBA2964 sp002727395	70	0.91	33.33	1430980	FALSE	FALSE	TRUE	MAG	Tully et al (2018)	0	0	1534	1071.99
MAGsDB_PBWZ01	d__Bacteria	p__Chloroflexota	c__Dehalococcoidia	o__UBA1151	f__TMED-70	g__GCA-002700125	s__GCA-002700125 sp002727435	58.87	1.69	50	653203	FALSE	FALSE	TRUE	MAG	Tully et al (2018)	41	3	712	1090.01
MAGsDB_PBXC01	d__Bacteria	p__Proteobacteria	c__Alphaproteobacteria	o__Rhizobiales	f__TMED25	g__AG-430-B22	s__AG-430-B22 sp002728335	77.53	1.85	60	1047887	FALSE	TRUE	TRUE	MAG	Tully et al (2018)	57	2	1099	1048.78
MAGsDB_PBXE01	d__Archaea	p__Thermoplasmatota	c__Poseidoniia	o__Poseidoniales	f__Poseidoniaceae	g__MGIIa-L1	s__MGIIa-L1 sp002727485	58.27	1.6	0	1411690	FALSE	FALSE	TRUE	MAG	Tully et al (2018)	21	0	1173	830.919
MAGsDB_PBXG01	d__Bacteria	p__Proteobacteria	c__Gammaproteobacteria	o__GCA-002705445	f__GCA-002716945	g__GCA-2728355	s__GCA-2728355 sp002728355	68.58	2.17	75	965439	FALSE	FALSE	TRUE	MAG	Tully et al (2018)	55	5	1070	1108.3
MAGsDB_PBXH01	d__Bacteria	p__Proteobacteria	c__Gammaproteobacteria	o__SAR86	f__TMED112	g__GCA-002727535	s__GCA-002727535 sp002727535	60.2	0.43	100	714531	FALSE	FALSE	TRUE	MAG	Tully et al (2018)	34	3	802	1122.41
MAGsDB_PBXI01	d__Bacteria	p__Proteobacteria	c__Alphaproteobacteria	o__HIMB59	f__GCA-002718135			53	4.72	0	839996	FALSE	FALSE	TRUE	MAG	Tully et al (2018)	29	4	913	1086.91
MAGsDB_PBXJ01	d__Bacteria	p__Bacteroidota	c__Bacteroidia	o__Flavobacteriales	f__Flavobacteriaceae	g__MED-G14		59.75	3.49	50	742762	FALSE	FALSE	TRUE	MAG	Tully et al (2018)	23	1	741	997.628
MAGsDB_PBXK01	d__Bacteria	p__Proteobacteria	c__Gammaproteobacteria	o__SAR86				50.25	4.34	0	1228319	FALSE	FALSE	TRUE	MAG	Tully et al (2018)	39	0	1255	1021.72
MAGsDB_PBXO01	d__Bacteria	p__Bacteroidota	c__Bacteroidia	o__Flavobacteriales	f__Flavobacteriaceae	g__MED-G11		50.66	1.64	100	622436	FALSE	FALSE	TRUE	MAG	Tully et al (2018)	82	7	651	1045.89
MAGsDB_PBXQ01	d__Archaea	p__Thermoplasmatota	c__Poseidoniia	o__Poseidoniales	f__Thalassoarchaeaceae	g__MGIIb-Q1	s__MGIIb-Q1 sp002727675	68.69	0	0	1573322	FALSE	FALSE	TRUE	MAG	Tully et al (2018)	4	0	1331	845.981
MAGsDB_PBXS01	d__Bacteria	p__Proteobacteria	c__Gammaproteobacteria	o__SAR86	f__AG-339-G14			50.87	4.31	0	858585	FALSE	FALSE	TRUE	MAG	Tully et al (2018)	61	2	964	1122.78
MAGsDB_PBXT01	d__Archaea	p__Thermoplasmatota	c__Poseidoniia	o__Poseidoniales	f__Poseidoniaceae	g__MGIIa-K1	s__MGIIa-K1 sp002727695	72	2.4	75	1698288	FALSE	FALSE	TRUE	MAG	Tully et al (2018)	17	0	1494	879.709
MAGsDB_PBXU01	d__Bacteria	p__Actinobacteriota	c__Acidimicrobiia	o__TMED189	f__TMED189	g__TMED189		53.13	2.56	33.33	714291	FALSE	FALSE	TRUE	MAG	Tully et al (2018)	63	5	790	1105.99
MAGsDB_PBXV01	d__Bacteria	p__Proteobacteria	c__Gammaproteobacteria	o__Pseudomonadales	f__HTCC2089	g__UBA9659		58.92	4.35	4.17	2013312	FALSE	FALSE	TRUE	MAG	Tully et al (2018)	28	1	1993	989.911
MAGsDB_PBXW01	d__Bacteria	p__Bacteroidota	c__Bacteroidia	o__Flavobacteriales	f__UBA10066	g__GCA-002727735	s__GCA-002727735 sp002727735	74.54	3.98	25	1922202	FALSE	FALSE	TRUE	MAG	Tully et al (2018)	54	4	1798	935.386
MAGsDB_PBXX01	d__Bacteria	p__Proteobacteria	c__Gammaproteobacteria	o__Pseudomonadales	f__Pseudohongiellaceae	g__UBA9145	s__UBA9145 sp002727755	68.14	2.72	20	1994276	FALSE	FALSE	TRUE	MAG	Tully et al (2018)	51	5	1900	952.727
MAGsDB_PBYA01	d__Bacteria	p__Proteobacteria	c__Gammaproteobacteria	o__Nevskiales	f__Salinisphaeraceae	g__Salinisphaera	s__Salinisphaera sp002729955	98.79	2.52	7.14	3837150	TRUE	TRUE	TRUE	MAG	Tully et al (2018)	6	0	3437	895.717
MAGsDB_PBYB01	d__Bacteria	p__Proteobacteria	c__Gammaproteobacteria	o__Burkholderiales	f__Burkholderiaceae	g__Variovorax	s__Variovorax sp900115375	97.83	2.76	44.44	9279585	TRUE	TRUE	TRUE	MAG	Tully et al (2018)	5	0	8602	926.981
MAGsDB_PBYE01	d__Bacteria	p__Proteobacteria	c__Gammaproteobacteria	o__GCA-2729495	f__GCA-2729495	g__GCA-2729495	s__GCA-2729495 sp002729495	89.43	3	0	3112961	FALSE	TRUE	TRUE	MAG	Tully et al (2018)	1	0	2812	903.32
MAGsDB_PBYF01	d__Bacteria	p__Myxococcota	c__UBA9160	o__UBA9160	f__UBA9160	g__GCA-2729515	s__GCA-2729515 sp002729515	98.25	6.7	100	4438399	FALSE	TRUE	TRUE	MAG	Tully et al (2018)	1	0	4140	932.769
MAGsDB_PBYI01	d__Bacteria	p__Actinobacteriota	c__Actinobacteria	o__Propionibacteriales	f__Nocardioidaceae	g__Nocardioides	s__Nocardioides sp002729525	96.55	5	3.12	5020691	TRUE	TRUE	TRUE	MAG	Tully et al (2018)	2	0	4707	937.52
MAGsDB_PBYL01	d__Bacteria	p__Bacteroidota	c__Bacteroidia	o__Cytophagales	f__Flammeovirgaceae	g__GCA-2729595	s__GCA-2729595 sp002729595	74.32	1.59	0	7987252	FALSE	FALSE	TRUE	MAG	Tully et al (2018)	1	0	6818	853.61
MAGsDB_PBYN01	d__Bacteria	p__Proteobacteria	c__Alphaproteobacteria	o__Rhodobacterales	f__Rhodobacteraceae	g__Antarctobacter	s__Antarctobacter heliothermus_B	98.47	2.11	0	5521072	TRUE	TRUE	TRUE	MAG	Tully et al (2018)	0	0	5331	965.573
MAGsDB_PBYP01	d__Bacteria	p__Proteobacteria	c__Gammaproteobacteria	o__Enterobacterales	f__Alteromonadaceae	g__Idiomarina	s__Idiomarina sp002729675	84.48	0.86	100	3102721	FALSE	TRUE	TRUE	MAG	Tully et al (2018)	2	0	3048	982.364
MAGsDB_PBYQ01	d__Bacteria	p__Proteobacteria	c__Alphaproteobacteria	o__Sphingomonadales	f__Sphingomonadaceae	g__Citromicrobium	s__Citromicrobium sp002729695	98.06	0.6	66.67	3011789	TRUE	TRUE	TRUE	MAG	Tully et al (2018)	7	0	2936	974.836
MAGsDB_PBYS01	d__Bacteria	p__Verrucomicrobiota	c__Verrucomicrobiae	o__Opitutales	f__Puniceicoccaceae	g__BACL24	s__BACL24 sp002729725	96.62	2.7	0	4706579	TRUE	TRUE	TRUE	MAG	Tully et al (2018)	5	0	4165	884.931
MAGsDB_PBYT01	d__Bacteria	p__Bacteroidota	c__Bacteroidia	o__Flavobacteriales	f__Flavobacteriaceae	g__MED-G11	s__MED-G11 sp002729755	75.37	0	0	1106673	FALSE	TRUE	TRUE	MAG	Tully et al (2018)	4	0	1091	985.838
MAGsDB_PBYU01	d__Bacteria	p__Proteobacteria	c__Gammaproteobacteria	o__Pseudomonadales	f__Pseudohongiellaceae	g__UBA9145	s__UBA9145 sp002730035	90.37	1.67	28.57	3957445	TRUE	TRUE	TRUE	MAG	Tully et al (2018)	2	0	3787	956.931
MAGsDB_PBYX01	d__Bacteria	p__Proteobacteria	c__Gammaproteobacteria	o__Thiomicrospirales	f__Thioglobaceae	g__Thioglobus	s__Thioglobus sp002729805	50.29	0	0	739397	FALSE	FALSE	TRUE	MAG	Tully et al (2018)	1	0	769	1040.04
MAGsDB_PBZD01	d__Bacteria	p__Proteobacteria	c__Gammaproteobacteria	o__GCA-2729495	f__GCA-2729495	g__GCA-002729875	s__GCA-002729875 sp002729875	74.37	2.7	10	2477551	FALSE	FALSE	TRUE	MAG	Tully et al (2018)	0	0	2309	931.969
MAGsDB_PBZE01	d__Archaea	p__Thermoplasmatota	c__Poseidoniia	o__Poseidoniales	f__Thalassoarchaeaceae	g__MGIIb-O5	s__MGIIb-O5 sp002730095	75.58	0.8	0	1280864	FALSE	TRUE	TRUE	MAG	Tully et al (2018)	13	2	1164	908.762
MAGsDB_PBZF01	d__Bacteria	p__Marinisomatota	c__Marinisomatia	o__Marinisomatales	f__TCS55	g__UBA2126	s__UBA2126 sp002436185	65.18	4.4	0	973700	FALSE	FALSE	TRUE	MAG	Tully et al (2018)	1	0	960	985.93
MAGsDB_PBZJ01	d__Bacteria	p__Proteobacteria	c__Gammaproteobacteria	o__SAR86	f__D2472			53.45	1.72	0	868437	FALSE	FALSE	TRUE	MAG	Tully et al (2018)	1	0	937	1078.95
MAGsDB_PBZM01	d__Bacteria	p__Proteobacteria	c__Gammaproteobacteria	o__Pseudomonadales	f__Litoricolaceae	g__Litoricola	s__Litoricola sp002731015	76.68	1.79	0	1521562	FALSE	TRUE	TRUE	MAG	Tully et al (2018)	10	0	1606	1055.49
MAGsDB_PBZO01	d__Archaea	p__Nanoarchaeota	c__Nanoarchaeia	o__Pacearchaeales	f__GW2011-AR1	g__NP1466	s__NP1466 sp002731115	59.11	0	0	484604	FALSE	FALSE	TRUE	MAG	Tully et al (2018)	1	0	561	1157.65
MAGsDB_PBZQ01	d__Bacteria	p__Proteobacteria	c__Gammaproteobacteria	o__Pseudomonadales	f__Halieaceae	g__Luminiphilus		50.99	1.45	8.33	1763069	FALSE	FALSE	TRUE	MAG	Tully et al (2018)	9	0	1780	1009.6
MAGsDB_PBZR01	d__Archaea	p__Crenarchaeota	c__Nitrososphaeria	o__Nitrososphaerales	f__Nitrosopumilaceae	g__Nitrosopelagicus		50.32	0.97	0	604421	FALSE	FALSE	TRUE	MAG	Tully et al (2018)	5	0	741	1225.97
MAGsDB_PBZT01	d__Bacteria	p__Proteobacteria	c__Alphaproteobacteria	o__Pelagibacterales	f__Pelagibacteraceae			54.82	1.2	0	556175	FALSE	FALSE	TRUE	MAG	Tully et al (2018)	2	0	593	1066.21
MAGsDB_PBZV01	d__Archaea	p__Crenarchaeota	c__Nitrososphaeria	o__Nitrososphaerales	f__Nitrosopumilaceae	g__Nitrosopumilus	s__Nitrosopumilus sp002730325	88.83	2.43	100	1131154	FALSE	TRUE	TRUE	MAG	Tully et al (2018)	2	0	1452	1283.64
MAGsDB_PBZZ01	d__Bacteria	p__SAR324	c__SAR324	o__SAR324	f__NAC60-12	g__JCVI-SCAAA005	s__JCVI-SCAAA005 sp002730365	54.22	0.84	100	1743364	FALSE	FALSE	TRUE	MAG	Tully et al (2018)	36	0	1785	1023.88
MAGsDB_PCAC01	d__Bacteria	p__Chloroflexota	c__Anaerolineae	o__Anaerolineales	f__UBA11657			53.79	1.09	50	1160650	FALSE	FALSE	TRUE	MAG	Tully et al (2018)	1	0	1140	982.208
MAGsDB_PCAE01	d__Bacteria	p__Proteobacteria	c__Gammaproteobacteria	o__SAR86	f__D2472	g__SCGC-AAA076-P13		64.83	4.62	25	721896	FALSE	FALSE	TRUE	MAG	Tully et al (2018)	41	2	756	1047.24
MAGsDB_PCAF01	d__Archaea	p__Thermoplasmatota	c__Poseidoniia	o__Poseidoniales	f__Thalassoarchaeaceae	g__MGIIb-O3	s__MGIIb-O3 sp002730445	52.64	0	0	1309673	FALSE	FALSE	TRUE	MAG	Tully et al (2018)	4	0	1113	849.83
MAGsDB_PCAG01	d__Bacteria	p__Dadabacteria	c__UBA1144	o__UBA1144	f__UBA1144	g__NP136	s__NP136 sp002730475	61.82	1.82	0	1052843	FALSE	FALSE	TRUE	MAG	Tully et al (2018)	1	0	1099	1043.84
MAGsDB_PCAH01	d__Bacteria	p__Chloroflexota	c__Dehalococcoidia	o__UBA3495	f__UBA3495	g__UBA9611	s__UBA9611 sp002730485	73.71	0	0	2815973	FALSE	FALSE	TRUE	MAG	Tully et al (2018)	1	0	2861	1015.99
MAGsDB_PCAI01	d__Archaea	p__Thermoplasmatota	c__Poseidoniia	o__Poseidoniales	f__Thalassoarchaeaceae	g__MGIIb-O3	s__MGIIb-O3 sp002731195	60.39	0.27	0	1119630	FALSE	FALSE	TRUE	MAG	Tully et al (2018)	9	0	1032	921.733
MAGsDB_PCAK01	d__Bacteria	p__Acidobacteriota	c__Vicinamibacteria	o__Vicinamibacterales	f__UBA823	g__UBA2161	s__UBA2161 sp002730525	97.44	2.56	0	3311738	TRUE	TRUE	TRUE	MAG	Tully et al (2018)	1	0	3045	919.457
MAGsDB_PCAL01	d__Bacteria	p__Bacteroidota	c__Bacteroidia	o__Cytophagales	f__Marinoscillaceae	g__Marinoscillum		58.62	2.75	0	1109598	FALSE	FALSE	TRUE	MAG	Tully et al (2018)	55	6	1069	963.412
MAGsDB_PCAM01	d__Bacteria	p__Chloroflexota	c__Dehalococcoidia	o__UBA1151	f__UBA1151	g__GCA-2730555	s__GCA-2730555 sp002730555	97.69	0	0	2568346	TRUE	TRUE	TRUE	MAG	Tully et al (2018)	1	0	2374	924.33
MAGsDB_PCAN01	d__Bacteria	p__Proteobacteria	c__Alphaproteobacteria	o__Rhizobiales	f__TMED25	g__TMED25		60.88	3.15	10	1034874	FALSE	FALSE	TRUE	MAG	Tully et al (2018)	14	1	1072	1035.87
MAGsDB_PCAO01	d__Bacteria	p__Bacteroidota	c__Bacteroidia	o__Flavobacteriales	f__Flavobacteriaceae	g__MAG-121220-bin8		50.73	1.47	0	988533	FALSE	FALSE	TRUE	MAG	Tully et al (2018)	6	0	962	973.159
MAGsDB_PCAP01	d__Bacteria	p__Acidobacteriota	c__UBA890	o__UBA890	f__UBA890	g__UBA890	s__UBA890 sp002731215	65.33	1.71	50	1219072	FALSE	FALSE	TRUE	MAG	Tully et al (2018)	1	0	1145	939.239
MAGsDB_PCAR01	d__Bacteria	p__Chloroflexota	c__Dehalococcoidia	o__SAR202	f__GCA-002694895	g__GCA-002694895		58.09	2.97	0	1002210	FALSE	FALSE	TRUE	MAG	Tully et al (2018)	1	0	1017	1014.76
MAGsDB_PCAS01	d__Archaea	p__Nanoarchaeota	c__Nanoarchaeia	o__Woesearchaeales	f__GW2011-AR4	g__GCA-2688925		55.55	3.27	0	864392	FALSE	FALSE	TRUE	MAG	Tully et al (2018)	1	0	949	1097.88
MAGsDB_PCAT01	d__Bacteria	p__Bacteroidota	c__Rhodothermia	o__Balneolales	f__Balneolaceae	g__UBA1275	s__UBA1275 sp002730655	52.17	0	0	1429430	FALSE	FALSE	TRUE	MAG	Tully et al (2018)	7	0	1274	891.264
MAGsDB_PCAV01	d__Bacteria	p__Proteobacteria	c__Alphaproteobacteria	o__Nisaeales	f__Nisaeaceae	g__GCA-002701455	s__GCA-002701455 sp002730675	60.16	1.83	16.67	2110308	FALSE	FALSE	TRUE	MAG	Tully et al (2018)	24	2	2125	1006.96
MAGsDB_PCAX01	d__Bacteria	p__Chloroflexota	c__Dehalococcoidia	o__UBA1151	f__Bin127	g__GCA-2730795	s__GCA-2730795 sp002730795	74.68	0	0	1489405	FALSE	FALSE	TRUE	MAG	Tully et al (2018)	1	0	1463	982.271
MAGsDB_PCAY01	d__Bacteria	p__Marinisomatota	c__Marinisomatia	o__Marinisomatales	f__TCS55	g__TCS55		51.65	4.4	0	751587	FALSE	FALSE	TRUE	MAG	Tully et al (2018)	2	0	714	949.99
MAGsDB_PCAZ01	d__Bacteria	p__Chloroflexota	c__Dehalococcoidia	o__UBA1151	f__Bin127	g__UBA9455	s__UBA9455 sp002313245	52.48	1.98	0	1037535	FALSE	FALSE	TRUE	MAG	Tully et al (2018)	0	0	1038	1000.45
MAGsDB_PCBA01	d__Bacteria	p__Proteobacteria	c__Gammaproteobacteria	o__SAR86	f__SAR86	g__GCA-2730855	s__GCA-2730855 sp002730855	54.98	0.46	0	968075	FALSE	FALSE	TRUE	MAG	Tully et al (2018)	1	0	1020	1053.64
MAGsDB_PCBC01	d__Bacteria	p__Proteobacteria	c__Gammaproteobacteria	o__Burkholderiales	f__Burkholderiaceae	g__Cupriavidus	s__Cupriavidus pauculus_A	99.48	9.14	34	7414436	FALSE	TRUE	TRUE	MAG	Tully et al (2018)	6	0	6902	930.887
MAGsDB_PCBE01	d__Bacteria	p__Proteobacteria	c__Gammaproteobacteria	o__UBA10353	f__LS-SOB	g__REDSEA-S09-B13	s__REDSEA-S09-B13 sp002731295	81.4	0.61	0	2512104	FALSE	TRUE	TRUE	MAG	Tully et al (2018)	2	0	2417	962.142
MAGsDB_PCBG01	d__Bacteria	p__Proteobacteria	c__Alphaproteobacteria	o__Puniceispirillales	f__Puniceispirillaceae	g__UBA8309	s__UBA8309 sp002731315	54.59	0.44	0	1364464	FALSE	FALSE	TRUE	MAG	Tully et al (2018)	9	0	1330	974.742
MAGsDB_PCBH01	d__Bacteria	p__Bacteroidota	c__Bacteroidia	o__Flavobacteriales	f__Flavobacteriaceae	g__GCA-002723295		63.85	4.38	0	1484999	FALSE	FALSE	TRUE	MAG	Tully et al (2018)	12	0	1401	943.435
MAGsDB_PCBN01	d__Bacteria	p__Actinobacteriota	c__Acidimicrobiia	o__Microtrichales	f__UBA8592	g__MedAcidi-G2A		54.93	4.27	0	1218640	FALSE	FALSE	TRUE	MAG	Tully et al (2018)	1	0	1309	1074.15
MAGsDB_PCBP01	d__Bacteria	p__Bacteroidota	c__Bacteroidia	o__Flavobacteriales	f__BACL11	g__BACL11	s__BACL11 sp002730985	73.5	0	0	1374000	FALSE	FALSE	TRUE	MAG	Tully et al (2018)	8	0	1314	956.332
MAGsDB_PCBR01	d__Bacteria	p__Bacteroidota	c__Bacteroidia	o__Cytophagales	f__Marinoscillaceae	g__MED-G16		56.9	3.45	50	1109722	FALSE	FALSE	TRUE	MAG	Tully et al (2018)	5	0	1108	998.448
MAGsDB_PCBS01	d__Bacteria	p__Patescibacteria	c__Paceibacteria	o__UBA9983_A	f__UBA2163	g__UBA2163		51.97	0.85	0	570946	FALSE	FALSE	TRUE	MAG	Tully et al (2018)	1	0	623	1091.17
MAGsDB_PCBU01	d__Bacteria	p__Proteobacteria	c__Gammaproteobacteria	o__SAR86	f__AG-339-G14			59.19	2.57	0	963502	FALSE	FALSE	TRUE	MAG	Tully et al (2018)	12	0	1003	1040.99
MAGsDB_PCBV01	d__Archaea	p__Thermoplasmatota	c__Poseidoniia	o__MGIII	f__CG-Epi1	g__UBA8886	s__UBA8886 sp002731905	72.13	0.8	100	968666	FALSE	FALSE	TRUE	MAG	Tully et al (2018)	1	0	945	975.568
MAGsDB_PCBX01	d__Bacteria	p__Proteobacteria	c__Alphaproteobacteria	o__UBA11136	f__UBA11136	g__UBA11136		51.18	0.43	100	838525	FALSE	FALSE	TRUE	MAG	Tully et al (2018)	1	0	847	1010.11
MAGsDB_PCCF01	d__Bacteria	p__Proteobacteria	c__Alphaproteobacteria	o__Rhizobiales	f__TMED25	g__GCA-002731945	s__GCA-002731945 sp002731945	79.08	1.78	12.5	1373961	FALSE	TRUE	TRUE	MAG	Tully et al (2018)	0	0	1393	1013.86
MAGsDB_PCCI01	d__Archaea	p__Thermoplasmatota	c__Poseidoniia	o__MGIII	f__CG-Epi1	g__UBA8886	s__UBA8886 sp002731655	77.6	2	0	1008017	FALSE	TRUE	TRUE	MAG	Tully et al (2018)	1	0	989	981.134
MAGsDB_PCCK01	d__Bacteria	p__Proteobacteria	c__Gammaproteobacteria	o__Pseudomonadales	f__Porticoccaceae	g__TMED48	s__TMED48 sp002731695	87.28	2.42	0	2351321	FALSE	TRUE	TRUE	MAG	Tully et al (2018)	1	0	2128	905.023
MAGsDB_PCCL01	d__Bacteria	p__Proteobacteria	c__Alphaproteobacteria	o__UBA11136	f__UBA11136	g__UBA11136	s__UBA11136 sp002686135	71.38	4.65	40	1153811	FALSE	FALSE	TRUE	MAG	Tully et al (2018)	1	0	1150	996.697
MAGsDB_PCCN01	d__Bacteria	p__Marinisomatota	c__Marinisomatia	o__Marinisomatales	f__UBA2128	g__UBA2128	s__UBA2128 sp002471865	63.9	0.55	100	812208	FALSE	FALSE	TRUE	MAG	Tully et al (2018)	1	0	792	975.12
MAGsDB_PCCQ01	d__Bacteria	p__Marinisomatota	c__Marinisomatia	o__SCGC-AAA003-L08	f__TMED161	g__TMED161	s__TMED161 sp002731795	87.64	3.13	0	1552910	FALSE	TRUE	TRUE	MAG	Tully et al (2018)	17	2	1482	954.337
MAGsDB_PCCU01	d__Bacteria	p__Proteobacteria	c__Alphaproteobacteria	o__TMED109	f__TMED131	g__GCA-2732015	s__GCA-2732015 sp002732015	92.49	2.7	14.29	1450038	TRUE	TRUE	TRUE	MAG	Tully et al (2018)	43	2	1570	1082.73
MAGsDB_PCCY01	d__Bacteria	p__Proteobacteria	c__Alphaproteobacteria	o__Rhodobacterales	f__Rhodobacteraceae	g__Sulfitobacter	s__Sulfitobacter sp002731875	99.22	3.12	42.11	4132734	TRUE	TRUE	TRUE	MAG	Tully et al (2018)	0	0	4120	996.919
MAGsDB_PCDA01	d__Bacteria	p__Marinisomatota	c__Marinisomatia	o__SCGC-AAA003-L08	f__TMED161	g__TMED161	s__TMED161 sp002591605	52.06	0	0	600351	FALSE	FALSE	TRUE	MAG	Tully et al (2018)	3	0	564	939.45
MAGsDB_TARA_ANE_MAG_00001	d__Bacteria	p__Proteobacteria	c__Alphaproteobacteria	o__Puniceispirillales	f__AAA536-G10	g__AG-426-I14		88.22	1.01	0	1826698	FALSE	TRUE	TRUE	MAG	Delmont et al (2018)	10	0	1932	1057.65
MAGsDB_TARA_ANE_MAG_00004	d__Bacteria	p__Bacteroidota	c__Rhodothermia	o__Balneolales	f__Balneolaceae	g__UBA1275	s__UBA1275 sp002323515	95.73	1.12	100	2301261	TRUE	TRUE	TRUE	MAG	Delmont et al (2018)	10	0	1993	866.047
MAGsDB_TARA_ANE_MAG_00006	d__Bacteria	p__Proteobacteria	c__Gammaproteobacteria	o__UBA4486	f__UBA4486	g__UBA11869	s__UBA11869 sp002692205	87.85	0.2	66.67	1424655	FALSE	TRUE	TRUE	MAG	Delmont et al (2018)	18	2	1443	1012.88
MAGsDB_TARA_ANE_MAG_00009	d__Bacteria	p__Proteobacteria	c__Alphaproteobacteria	o__Rhizobiales	f__Rhizobiaceae	g__Martelella	s__Martelella mediterranea	96.26	1.56	42.86	5226535	TRUE	TRUE	TRUE	MAG	Delmont et al (2018)	20	1	5012	958.953
MAGsDB_TARA_ANE_MAG_00010	d__Bacteria	p__Bacteroidota	c__Bacteroidia	o__Flavobacteriales	f__Flavobacteriaceae	g__UBA8316		86.47	0.69	40	1667110	FALSE	TRUE	TRUE	MAG	Delmont et al (2018)	5	0	1536	921.355
MAGsDB_TARA_ANE_MAG_00011	d__Bacteria	p__Proteobacteria	c__Alphaproteobacteria	o__Rickettsiales				94.51	0.1	100	2368516	TRUE	TRUE	TRUE	MAG	Delmont et al (2018)	4	0	2242	946.584
MAGsDB_TARA_ANE_MAG_00012	d__Bacteria	p__Proteobacteria	c__Gammaproteobacteria	o__UBA7916	f__UBA1515	g__UBA1515	s__UBA1515 sp002323935	74.81	1.39	0	1104700	FALSE	FALSE	TRUE	MAG	Delmont et al (2018)	11	0	1078	975.831
MAGsDB_TARA_ANE_MAG_00013	d__Bacteria	p__Bacteroidota	c__Bacteroidia	o__Flavobacteriales	f__UA16	g__UBA11663	s__UBA11663 sp002469765	90.59	0.56	100	2029860	TRUE	TRUE	TRUE	MAG	Delmont et al (2018)	9	0	1887	929.621
MAGsDB_TARA_ANE_MAG_00014	d__Bacteria	p__Dadabacteria	c__UBA1144	o__UBA1144	f__UBA1144	g__TMED126		86.13	0.18	100	946546	FALSE	TRUE	TRUE	MAG	Delmont et al (2018)	22	0	1036	1094.51
MAGsDB_TARA_ANE_MAG_00015	d__Bacteria	p__Chloroflexota	c__Dehalococcoidia	o__UBA3495	f__UBA2588	g__UBA2588	s__UBA2588 sp002339805	88.45	1.68	33.33	1459822	FALSE	TRUE	TRUE	MAG	Delmont et al (2018)	15	3	1539	1054.24
MAGsDB_TARA_ANE_MAG_00016	d__Bacteria	p__Proteobacteria	c__Alphaproteobacteria	o__GCA-2701885	f__GCA-2701885			94.89	1.14	100	1991194	TRUE	TRUE	TRUE	MAG	Delmont et al (2018)	10	0	2085	1047.11
MAGsDB_TARA_ANE_MAG_00017	d__Bacteria	p__Proteobacteria	c__Alphaproteobacteria	o__Pelagibacterales	f__Pelagibacteraceae			90.36	1.28	100	853034	TRUE	TRUE	TRUE	MAG	Delmont et al (2018)	27	2	908	1064.44
MAGsDB_TARA_ANE_MAG_00018	d__Bacteria	p__Proteobacteria	c__Gammaproteobacteria	o__SAR86	f__SAR86			58.42	0.73	12.5	1079517	FALSE	FALSE	TRUE	MAG	Delmont et al (2018)	51	5	1158	1072.7
MAGsDB_TARA_ANE_MAG_00020	d__Bacteria	p__Proteobacteria	c__Alphaproteobacteria	o__HIMB59	f__HIMB59	g__HIMB59	s__HIMB59 sp002705265	87.29	0	0	1274336	FALSE	TRUE	TRUE	MAG	Delmont et al (2018)	14	0	1362	1068.79
MAGsDB_TARA_ANE_MAG_00023	d__Bacteria	p__Bacteroidota	c__Bacteroidia	o__Flavobacteriales	f__Flavobacteriaceae	g__UBA3537		80.47	1.28	100	1451325	FALSE	TRUE	TRUE	MAG	Delmont et al (2018)	12	0	1435	988.752
MAGsDB_TARA_ANE_MAG_00024	d__Archaea	p__Thermoplasmatota	c__Poseidoniia	o__Poseidoniales	f__Poseidoniaceae	g__MGIIa-K1		82.93	0	0	1885787	FALSE	TRUE	TRUE	MAG	Delmont et al (2018)	25	3	1608	852.694
MAGsDB_TARA_ANE_MAG_00026	d__Bacteria	p__Bacteroidota	c__Bacteroidia	o__Flavobacteriales	f__Flavobacteriaceae	g__TMED96		79.78	3.07	85.71	1357143	FALSE	TRUE	TRUE	MAG	Delmont et al (2018)	36	5	1379	1016.11
MAGsDB_TARA_ANE_MAG_00027	d__Archaea	p__Thermoplasmatota	c__Poseidoniia	o__Poseidoniales	f__Poseidoniaceae	g__MGIIa-L3	s__MGIIa-L3 sp12206u	79.6	0.8	0	1919013	FALSE	TRUE	TRUE	MAG	Delmont et al (2018)	4	0	1657	863.465
MAGsDB_TARA_ANE_MAG_00028	d__Bacteria	p__Chloroflexota	c__Dehalococcoidia	o__UBA1151	f__TMED-70	g__TMED-70	s__TMED-70 sp002699165	89.74	0.99	100	1236140	FALSE	TRUE	TRUE	MAG	Delmont et al (2018)	19	3	1344	1087.26
MAGsDB_TARA_ANE_MAG_00029	d__Bacteria	p__Marinisomatota	c__Marinisomatia	o__SCGC-AAA003-L08	f__GCA-002719095			85.31	2.75	33.33	1511996	FALSE	TRUE	TRUE	MAG	Delmont et al (2018)	8	0	1423	941.14
MAGsDB_TARA_ANE_MAG_00030	d__Archaea	p__Thermoplasmatota	c__Poseidoniia	o__Poseidoniales	f__Poseidoniaceae	g__MGIIa-I	s__MGIIa-I sp002699515	80.4	2.86	20	1649495	FALSE	TRUE	TRUE	MAG	Delmont et al (2018)	8	0	1483	899.063
MAGsDB_TARA_ANE_MAG_00033	d__Bacteria	p__Chloroflexota	c__Dehalococcoidia	o__SAR202	f__UBA826	g__AG-426-M11		82.06	1.98	100	1063449	FALSE	TRUE	TRUE	MAG	Delmont et al (2018)	23	1	1168	1098.31
MAGsDB_TARA_ANE_MAG_00034	d__Bacteria	p__Proteobacteria	c__Gammaproteobacteria	o__SAR86	f__SAR86			54.48	2.36	29.41	1271082	FALSE	FALSE	TRUE	MAG	Delmont et al (2018)	19	3	1442	1134.47
MAGsDB_TARA_ANE_MAG_00035	d__Bacteria	p__Proteobacteria	c__Alphaproteobacteria	o__Pelagibacterales	f__Pelagibacteraceae	g__Pelagibacter_A		83.33	4.22	50	866617	FALSE	TRUE	TRUE	MAG	Delmont et al (2018)	25	2	1011	1166.61
MAGsDB_TARA_ANE_MAG_00040	d__Bacteria	p__Bacteroidota	c__Bacteroidia	o__Flavobacteriales	f__BACL11	g__GCA-2693335	s__GCA-2693335 sp002724895	92.83	1.9	100	1640092	TRUE	TRUE	TRUE	MAG	Delmont et al (2018)	42	1	1500	914.583
MAGsDB_TARA_ANE_MAG_00043	d__Bacteria	p__Bacteroidota	c__Bacteroidia	o__Flavobacteriales	f__BACL11	g__BACL11		84.61	2.96	11.11	1590729	FALSE	TRUE	TRUE	MAG	Delmont et al (2018)	22	2	1530	961.823
MAGsDB_TARA_ANE_MAG_00044	d__Bacteria	p__Proteobacteria	c__Alphaproteobacteria	o__TMED127	f__TMED127	g__GCA-002690875		83.74	3.85	50	1112456	FALSE	TRUE	TRUE	MAG	Delmont et al (2018)	22	3	1333	1198.25
MAGsDB_TARA_ANE_MAG_00048	d__Bacteria	p__Proteobacteria	c__Gammaproteobacteria	o__UBA4486	f__UBA4486	g__UBA11869	s__UBA11869 sp002698845	65.21	1.44	33.33	1063669	FALSE	FALSE	TRUE	MAG	Delmont et al (2018)	36	4	1189	1117.83
MAGsDB_TARA_ANE_MAG_00049	d__Bacteria	p__Proteobacteria	c__Gammaproteobacteria	o__SAR86	f__SAR86			52.57	0.19	50	989609	FALSE	FALSE	TRUE	MAG	Delmont et al (2018)	19	2	1096	1107.51
MAGsDB_TARA_ANE_MAG_00051	d__Bacteria	p__Bacteroidota	c__Bacteroidia	o__Flavobacteriales	f__BACL11	g__GCA-2697505	s__GCA-2697505 sp002697505	74.55	0.18	100	1129719	FALSE	FALSE	TRUE	MAG	Delmont et al (2018)	8	0	1079	955.105
MAGsDB_TARA_ANE_MAG_00053	d__Bacteria	p__Marinisomatota	c__Marinisomatia	o__Marinisomatales	f__Marinisomataceae	g__Marinisoma		63.19	0.1	0	654139	FALSE	FALSE	TRUE	MAG	Delmont et al (2018)	19	1	737	1126.67
MAGsDB_TARA_ANE_MAG_00054	d__Bacteria	p__Verrucomicrobiota	c__Kiritimatiellae	o__Kiritimatiellales	f__UBA1859	g__GCA-2712105		75.16	1.39	66.67	932675	FALSE	TRUE	TRUE	MAG	Delmont et al (2018)	14	0	974	1044.31
MAGsDB_TARA_ANE_MAG_00057	d__Bacteria	p__Proteobacteria	c__Gammaproteobacteria	o__Pseudomonadales	f__HTCC2089	g__UBA4421	s__UBA4421 sp002704225	78.87	1.54	33.33	2370711	FALSE	TRUE	TRUE	MAG	Delmont et al (2018)	10	0	2553	1076.89
MAGsDB_TARA_ANE_MAG_00060	d__Bacteria	p__Bacteroidota	c__Bacteroidia	o__Flavobacteriales	f__Flavobacteriaceae	g__UBA7446	s__UBA7446 sp002698745	78.36	0.96	71.43	1291471	FALSE	TRUE	TRUE	MAG	Delmont et al (2018)	19	0	1234	955.5
MAGsDB_TARA_ANE_MAG_00061	d__Bacteria	p__Marinisomatota	c__Marinisomatia	o__SCGC-AAA003-L08	f__GCA-002707645	g__GCA-002718585		71.83	0	0	967588	FALSE	FALSE	TRUE	MAG	Delmont et al (2018)	12	2	974	1006.63
MAGsDB_TARA_ANE_MAG_00062	d__Bacteria	p__Planctomycetota	c__Phycisphaerae	o__Phycisphaerales	f__SM1A02	g__GCA-002718515		62.18	0	0	1386981	FALSE	FALSE	TRUE	MAG	Delmont et al (2018)	6	0	1473	1062.02
MAGsDB_TARA_ANE_MAG_00064	d__Bacteria	p__Verrucomicrobiota	c__Verrucomicrobiae	o__Opitutales	f__MB11C04	g__MB11C04		59.62	1.92	50	1233586	FALSE	FALSE	TRUE	MAG	Delmont et al (2018)	16	0	1322	1071.67
MAGsDB_TARA_ANE_MAG_00068	d__Bacteria	p__Marinisomatota	c__Marinisomatia	o__SCGC-AAA003-L08	f__GCA-002707645			61.84	1.71	100	1094701	FALSE	FALSE	TRUE	MAG	Delmont et al (2018)	26	2	1141	1042.29
MAGsDB_TARA_ANE_MAG_00074	d__Bacteria	p__Actinobacteriota	c__Actinobacteria	o__Nanopelagicales	f__S36-B12	g__S36-B12	s__S36-B12 sp002729215	84.31	5.32	58.82	2017898	FALSE	TRUE	TRUE	MAG	Delmont et al (2018)	1	0	2241	1110.56
MAGsDB_TARA_ANE_MAG_00076	d__Bacteria	p__Actinobacteriota	c__Acidimicrobiia	o__Microtrichales	f__UBA8592	g__MedAcidi-G2A		67.74	1.44	50	1184128	FALSE	FALSE	TRUE	MAG	Delmont et al (2018)	17	2	1329	1122.34
MAGsDB_TARA_ANE_MAG_00077	d__Bacteria	p__Verrucomicrobiota	c__Verrucomicrobiae	o__Pedosphaerales	f__UBA1096	g__UBA1096	s__UBA1096 sp002453165	68.73	0.47	50	2359266	FALSE	FALSE	TRUE	MAG	Delmont et al (2018)	17	1	2216	939.275
MAGsDB_TARA_ANE_MAG_00078	d__Bacteria	p__Proteobacteria	c__Gammaproteobacteria	o__Pseudomonadales	f__Litoricolaceae	g__Litoricola	s__Litoricola sp002714245	80.38	1.76	29.41	1977950	FALSE	TRUE	TRUE	MAG	Delmont et al (2018)	25	1	2206	1115.3
MAGsDB_TARA_ANE_MAG_00080	d__Bacteria	p__Proteobacteria	c__Gammaproteobacteria	o__Pseudomonadales	f__Halieaceae	g__Luminiphilus	s__Luminiphilus sp002683335	72.98	0.56	50	2018150	FALSE	FALSE	TRUE	MAG	Delmont et al (2018)	7	0	2189	1084.66
MAGsDB_TARA_ANE_MAG_00082	d__Bacteria	p__Verrucomicrobiota	c__Verrucomicrobiae	o__Verrucomicrobiales	f__DEV007	g__EC70		72.47	12.59	8	2907096	FALSE	FALSE	TRUE	MAG	Delmont et al (2018)	13	1	2671	918.786
MAGsDB_TARA_ANE_MAG_00088	d__Archaea	p__Asgardarchaeota	c__Lokiarchaeia					56.86	22.18	0	8390428	FALSE	FALSE	TRUE	MAG	Delmont et al (2018)	54	4	6134	731.071
MAGsDB_TARA_ANW_MAG_00001	d__Bacteria	p__Proteobacteria	c__Alphaproteobacteria	o__Parvibaculales	f__Parvibaculaceae	g__Parvibaculum	s__Parvibaculum sp002480495	99.57	0	0	3686209	TRUE	TRUE	TRUE	MAG	Delmont et al (2018)	27	8	3521	955.182
MAGsDB_TARA_ANW_MAG_00002	d__Bacteria	p__Proteobacteria	c__Gammaproteobacteria	o__Nevskiales	f__Salinisphaeraceae	g__Salinisphaera	s__Salinisphaera sp002320455	98.37	1.19	14.29	3031081	TRUE	TRUE	TRUE	MAG	Delmont et al (2018)	5	0	2806	925.742
MAGsDB_TARA_ANW_MAG_00004	d__Bacteria	p__Proteobacteria	c__Alphaproteobacteria	o__Sphingomonadales	f__Emcibacteraceae	g__UBA4149	s__UBA4149 sp002380195	99.5	0.87	0	2825991	TRUE	TRUE	TRUE	MAG	Delmont et al (2018)	3	0	2578	912.246
MAGsDB_TARA_ANW_MAG_00005	d__Bacteria	p__Proteobacteria	c__Gammaproteobacteria	o__Methylococcales	f__Cycloclasticaceae	g__Cycloclasticus	s__Cycloclasticus sp002700385	97.64	1.21	25	2343823	TRUE	TRUE	TRUE	MAG	Delmont et al (2018)	21	2	2287	975.756
MAGsDB_TARA_ANW_MAG_00009	d__Bacteria	p__Proteobacteria	c__Gammaproteobacteria	o__Pseudomonadales	f__Halieaceae	g__Halioglobus	s__Halioglobus sp002699145	98.97	1.59	0	5050254	TRUE	TRUE	TRUE	MAG	Delmont et al (2018)	9	0	4489	888.866
MAGsDB_TARA_ANW_MAG_00012	d__Bacteria	p__Marinisomatota	c__Marinisomatia	o__Marinisomatales	f__UBA1611			87.91	2.85	25	2187424	FALSE	TRUE	TRUE	MAG	Delmont et al (2018)	30	3	2019	923.003
MAGsDB_TARA_ANW_MAG_00013	d__Bacteria	p__Marinisomatota	c__Marinisomatia	o__SCGC-AAA003-L08				92.31	1.65	50	2062092	TRUE	TRUE	TRUE	MAG	Delmont et al (2018)	18	0	1850	897.147
MAGsDB_TARA_ANW_MAG_00014	d__Bacteria	p__Planctomycetota	c__Phycisphaerae	o__Phycisphaerales	f__SM1A02	g__UBA1668	s__UBA1668 sp002702575	92.98	2.27	0	2774374	TRUE	TRUE	TRUE	MAG	Delmont et al (2018)	13	0	2470	890.291
MAGsDB_TARA_ANW_MAG_00016	d__Bacteria	p__Proteobacteria	c__Gammaproteobacteria	o__GCA-002705445	f__GCA-002716945			62.66	0.51	0	866720	FALSE	FALSE	TRUE	MAG	Delmont et al (2018)	16	0	955	1101.86
[truncated: 5,730 more rows]

## Sheet: Supplementary_Data_2
source	total_genome	MQ_genome	MHQ_genome	HQ_genome	median_genome_length	median_number_of_cds	median_cds_per_1M_bp
[truncated: 10 more rows]

[truncated: 6 more sheets: Supplementary_Data_3, Supplementary_Data_4, Supplementary_Data_5, Supplementary_Data_6, Supplementary_Data_7, Supplementary_Data_8]
